# Supplementary material for: Targeting of CXCR4 by the Naturally Occurring CXCR4 Antagonist EPI-X4 in Waldenström’s Macroglobulinemia
Source: Cancers (Basel). 2021 Feb 16;13(4):826. doi: 10.3390/cancers13040826 (PMC7920274; doi:10.3390/cancers13040826)
Supplement: Supplementary file 1 [file cancers-13-00826-s001.zip]

Archive with 4 entries (4 files):
- cancers-1048040-supp.docx
- Supplemental table 1.xlsx
- Supplemental table 2.xlsx
- Supplemental table 3.xlsx
