# Supplementary material for: Targeting of CXCR4 by the Naturally Occurring CXCR4 Antagonist EPI-X4 in Waldenström’s Macroglobulinemia
Source: Cancers (Basel). 2021 Feb 16;13(4):826. doi: 10.3390/cancers13040826 (PMC7920274; doi:10.3390/cancers13040826)
Supplement: Supplementary file 1 [file cancers-13-00826-s001.zip › Supplemental table 1.xlsx]

## Sheet: Down BCWM 2
# average read count > 10
# p-value < 0.05
Id	Symbol	FoldChange (Log2)	p-value	p-corrected
NM_002415	MIF	-1.47382	2.76437e-52	7.65179e-49
NR_038911	LOC284889	-1.4122	7.84321e-50	1.80917e-46
NM_000714	TSPO	-1.21582	2.08631e-24	3.93831e-22
NR_002454	LOC606724	-1.14921	4.17408e-17	3.43864e-15
NR_030755	MIR650	-1.14357	1.32945e-54	4.5999e-51
NM_017806	LIME1	-1.13094	5.22442e-11	1.73395e-09
NM_024407	NDUFS7	-1.10487	2.13262e-12	8.93057e-11
NM_005608	PTPRCAP	-1.09956	7.17803e-20	8.24431e-18
NM_203388	RNH1	-1.09577	6.30898e-25	1.25635e-22
NM_001042461	TRAPPC5	-1.07624	6.11946e-11	2.00933e-09
NM_001281453	MBD3	-1.05612	4.72903e-16	3.51881e-14
NM_001015052	MPG	-1.04397	1.29591e-18	1.30915e-16
NM_005101	ISG15	-1.04379	6.02722e-23	9.47918e-21
NM_012181	FKBP8	-1.04332	5.14918e-51	1.29572e-47
NM_012225	NUBP2	-1.02939	4.76792e-13	2.20327e-11
NM_005481	MED16	-1.02279	2.63981e-13	1.27969e-11
NM_001540	HSPB1	-1.01897	6.01695e-17	4.82751e-15
NM_004031	IRF7	-1.00666	5.49291e-20	6.41534e-18
NM_031213	ABHD17A	-1.00326	6.83666e-12	2.58877e-10
NM_001001975	ATP5D	-0.998389	5.96714e-13	2.71662e-11
NM_004146	NDUFB7	-0.988373	8.75879e-15	5.3051e-13
NM_005706	TSSC4	-0.985014	4.52731e-09	1.01553e-07
NM_032789	PARP10	-0.974851	3.3961e-23	5.76711e-21
NM_013379	DPP7	-0.963864	1.12898e-16	8.80288e-15
NM_207013	TCEB2	-0.962494	5.42544e-25	1.09618e-22
NM_145886	PIDD1	-0.954783	2.42236e-15	1.60026e-13
NM_024112	C9orf16	-0.954162	1.98514e-10	6.0784e-09
NM_001311	CRIP1	-0.948684	1.31027e-36	9.54429e-34
NM_002513	NME3	-0.947356	9.81872e-08	1.62939e-06
NR_028443	SLC25A5-AS1	-0.946203	1.45717e-17	1.28046e-15
NM_001201473	CORO7	-0.939794	2.18994e-20	2.64705e-18
NM_017797	BTBD2	-0.934454	5.43647e-18	5.01605e-16
NM_005632	CAPN15	-0.920452	1.30523e-10	4.09622e-09
NM_020158	EXOSC5	-0.920062	8.38641e-14	4.36345e-12
NM_001286829	NAPRT	-0.918283	1.67617e-11	5.97123e-10
NM_003731	SSNA1	-0.9163	2.03908e-15	1.36333e-13
NM_032251	CCDC88B	-0.913318	1.81651e-20	2.22608e-18
NM_001031	RPS28	-0.906889	7.31413e-42	8.80239e-39
NM_001242840	GUK1	-0.906193	2.64707e-29	1.01765e-26
NM_032799	ZDHHC12	-0.903809	2.01492e-11	7.06883e-10
NM_001085365	MZT2A	-0.902893	1.22808e-09	3.23082e-08
NM_033643	RPL36	-0.899729	4.4862e-57	2.06963e-53
NM_006026	H1FX	-0.896455	1.07325e-10	3.39516e-09
NM_001206952	SLC16A3	-0.888732	1.283e-28	3.99028e-26
NM_000505	F12	-0.886778	2.80081e-08	5.25247e-07
NM_018998	FBXW5	-0.88067	4.95887e-17	4.03959e-15
NM_005953	MT2A	-0.879907	1.9802e-10	6.06999e-09
NM_016263	FZR1	-0.87784	2.5015e-15	1.64861e-13
NM_175614	NDUFA11	-0.877182	3.37818e-19	3.5286e-17
NM_004148	NINJ1	-0.876699	1.25507e-13	6.44531e-12
NM_025029	MZT2B	-0.874505	3.06446e-09	7.26858e-08
NM_146387	MRPL4	-0.873172	2.49352e-21	3.28669e-19
NM_005851	CDK2AP2	-0.871531	1.11289e-12	4.82835e-11
NM_207368	FAM195B	-0.869963	1.19345e-08	2.41659e-07
NM_006427	SIVA1	-0.86715	2.29263e-11	8.00253e-10
NM_002566	P2RY11	-0.866224	9.58332e-14	4.96753e-12
NM_001012727	AGPAT2	-0.863656	1.95974e-08	3.79074e-07
NM_033257	DGCR6L	-0.862302	3.24958e-08	5.99256e-07
NM_020196	XAB2	-0.861526	1.02579e-17	9.21876e-16
NM_006480	RGS14	-0.858387	8.36161e-23	1.29301e-20
NM_052924	RHPN1	-0.856189	3.16649e-08	5.85102e-07
NM_003475	RASSF7	-0.8557	3.63321e-08	6.63373e-07
NM_007121	NR1H2	-0.850105	1.51327e-15	1.04718e-13
NM_007263	COPE	-0.848878	1.23439e-30	5.891e-28
NM_001199944	SH3GL1	-0.841461	4.39892e-23	7.37953e-21
NM_000154	GALK1	-0.84019	3.38825e-07	4.77044e-06
NM_001136044	TMUB1	-0.838714	1.74526e-08	3.43102e-07
NM_021138	TRAF2	-0.838166	2.6412e-15	1.72833e-13
NM_198576	AGRN	-0.835387	7.80782e-18	7.08591e-16
NM_016647	THEM6	-0.83116	1.17218e-09	3.08715e-08
NM_007074	CORO1A	-0.828286	9.92568e-75	1.37371e-70
NM_001025237	TSPAN4	-0.824918	4.9264e-08	8.75159e-07
NM_024816	RABEP2	-0.824777	8.44782e-09	1.77148e-07
NM_001256849	POLD1	-0.820336	1.38619e-17	1.22197e-15
NM_032310	C9orf89	-0.818056	1.31214e-07	2.09943e-06
NM_001171690	GCAT	-0.817382	2.49504e-09	6.09556e-08
NM_152743	BRAT1	-0.81558	1.72852e-10	5.32207e-09
NM_017914	C19orf24	-0.81447	2.20727e-06	2.42642e-05
NM_017432	PTOV1	-0.810346	2.16088e-21	2.88953e-19
NM_002419	MAP3K11	-0.808963	5.29058e-16	3.90515e-14
NM_031300	MXD3	-0.808232	1.69612e-06	1.93523e-05
NM_030576	LIMD2	-0.807134	7.14046e-28	1.84718e-25
NM_001080453	INTS1	-0.806527	7.06723e-16	5.0548e-14
NM_024299	PPDPF	-0.805936	2.89192e-09	6.93059e-08
NM_001136203	CCDC124	-0.805367	4.29529e-12	1.70579e-10
NM_002461	MVD	-0.804317	6.50824e-19	6.67215e-17
NM_001085372	UQCC3	-0.802662	6.82962e-06	6.49846e-05
NR_104331	CTBP1-AS	-0.801671	1.18627e-07	1.92361e-06
NM_030974	SHARPIN	-0.801047	1.67671e-08	3.31036e-07
NM_033420	TMEM259	-0.797954	2.53364e-18	2.49577e-16
NM_001018070	CORO1B	-0.796983	6.35653e-17	5.08522e-15
NM_145294	WDR90	-0.796619	6.28065e-11	2.05738e-09
NM_001198690	PPAN-P2RY11	-0.795654	9.6838e-20	1.08521e-17
NM_006453	TBL3	-0.794876	3.33408e-10	9.54369e-09
NM_080861	SPSB3	-0.794267	2.19614e-08	4.20686e-07
NR_045600	SLC52A2	-0.793332	1.64878e-07	2.55247e-06
NM_021630	PDLIM2	-0.792331	4.62876e-06	4.68988e-05
NM_025204	TRABD	-0.79112	5.78515e-12	2.22407e-10
NR_108061	VIM-AS1	-0.789209	4.87553e-28	1.28528e-25
NM_024736	GSDMD	-0.789072	1.14058e-13	5.87921e-12
NM_016539	SIRT6	-0.786226	1.45424e-07	2.28452e-06
NM_024036	LRFN4	-0.785318	6.06426e-06	5.88359e-05
NM_212481	ARID5A	-0.785128	2.98771e-18	2.89161e-16
NM_052850	GADD45GIP1	-0.783125	1.21112e-12	5.22994e-11
NR_109807	PHPT1	-0.783011	4.9703e-18	4.60127e-16
NM_001040165	C16orf13	-0.782191	2.28983e-09	5.64907e-08
NM_001201479	CORO7-PAM16	-0.781548	5.68158e-15	3.50258e-13
NM_001130106	HSPBP1	-0.780699	8.37749e-09	1.75807e-07
NM_001018	RPS15	-0.778565	6.98006e-48	1.48622e-44
NM_001127213	LY6E	-0.777681	5.66544e-34	3.64697e-31
NM_002087	GRN	-0.776554	1.1494e-19	1.27122e-17
NM_005273	GNB2	-0.774921	9.25454e-29	3.01371e-26
NM_012396	PHLDA3	-0.772682	5.02846e-12	1.96316e-10
NM_006454	MXD4	-0.772119	2.88758e-08	5.39795e-07
NM_014501	UBE2S	-0.77189	1.65556e-12	7.00701e-11
NM_033249	PML	-0.770837	8.17871e-10	2.20295e-08
NM_030928	CDT1	-0.770403	4.85982e-13	2.242e-11
NM_018174	MAP1S	-0.770214	1.2485e-06	1.48002e-05
NM_020246	SLC12A9	-0.770206	2.3853e-08	4.52848e-07
NM_001110215	CENPM	-0.769431	4.88393e-07	6.59993e-06
NM_001031714	INF2	-0.769131	1.14274e-14	6.77322e-13
NM_182919	TICAM1	-0.76867	4.00135e-12	1.59429e-10
NM_058192	RPUSD1	-0.767251	3.83089e-06	3.95668e-05
NM_003088	FSCN1	-0.764977	1.14795e-25	2.48245e-23
NM_004424	E4F1	-0.764919	1.05918e-06	1.28645e-05
NM_033200	LMF2	-0.764247	4.2085e-09	9.54706e-08
NM_153741	DPM3	-0.761398	1.58203e-05	0.000134039
NM_002972	SBF1	-0.759108	2.28988e-19	2.44725e-17
NM_005886	KATNB1	-0.758841	2.15051e-10	6.51272e-09
NM_004765	BCL7C	-0.757367	5.10011e-08	9.02052e-07
NM_199002	ARHGEF1	-0.756819	1.84219e-22	2.69798e-20
NM_153329	ALDH16A1	-0.754815	7.6122e-08	1.28872e-06
NM_000485	APRT	-0.754812	9.94557e-18	8.96722e-16
NM_001008395	LAMTOR4	-0.753594	5.03092e-17	4.08375e-15
NM_001002021	PFKL	-0.753184	1.74303e-31	9.64941e-29
NM_001013	RPS9	-0.752236	4.12838e-65	3.80912e-61
NM_002918	RFX1	-0.751801	6.65833e-06	6.36844e-05
NM_001134395	C7orf50	-0.751778	4.39744e-14	2.36352e-12
NM_057174	PEX16	-0.749261	2.14922e-08	4.1227e-07
NM_001293634	DEAF1	-0.747806	6.37468e-10	1.75748e-08
NM_002801	PSMB10	-0.747659	1.8898e-22	2.73873e-20
NM_023078	PYCRL	-0.747492	1.88449e-05	0.000155896
NM_016016	SLC25A39	-0.747433	4.51891e-23	7.53514e-21
NM_145182	PYCARD	-0.746657	2.16044e-09	5.40697e-08
NM_006848	CCDC85B	-0.746477	1.75131e-05	0.000146278
NM_145030	PPP1R35	-0.745306	5.96684e-06	5.80739e-05
NM_001142776	CHAC1	-0.74502	6.61154e-06	6.33269e-05
NM_020904	PLEKHA4	-0.744884	1.33934e-05	0.00011618
NM_006221	PIN1	-0.744289	1.92627e-12	8.11556e-11
NM_001300862	MPND	-0.743824	1.26798e-07	2.04175e-06
NR_028370	PCNA-AS1	-0.743291	2.86103e-19	3.03422e-17
NM_001135730	TOM1	-0.742814	3.933e-12	1.5732e-10
NM_001037984	SLC38A10	-0.742695	3.6122e-13	1.70916e-11
NM_138352	SAMD1	-0.74189	1.09414e-08	2.23017e-07
NM_000991	RPL28	-0.741529	2.55899e-57	1.68575e-53
NM_001136201	ISOC2	-0.741424	5.71868e-09	1.25629e-07
NM_002149	HPCAL1	-0.741354	2.57214e-15	1.68713e-13
NM_018226	RNPEPL1	-0.74113	5.15322e-13	2.3734e-11
NM_001286057	ADCY7	-0.740815	8.64157e-10	2.31782e-08
NM_001120	MFSD10	-0.740275	4.66788e-12	1.82754e-10
NM_022752	ZNF574	-0.740254	5.86368e-07	7.72154e-06
NM_013265	VPS51	-0.738242	2.12237e-14	1.19892e-12
NM_014417	BBC3	-0.736636	1.06595e-05	9.55347e-05
NM_001008695	THAP7	-0.735596	9.0831e-06	8.33069e-05
NR_073573	PLEKHH3	-0.735193	7.7553e-09	1.64874e-07
NM_001282334	HMHA1	-0.734666	8.25976e-16	5.81756e-14
NR_125441	ARHGDIA	-0.734024	1.07812e-30	5.23551e-28
NM_001985	ETFB	-0.732429	5.38546e-08	9.46473e-07
NM_001203262	NDUFC2-KCTD14	-0.731973	8.50023e-09	1.78112e-07
NM_032790	ORAI1	-0.731713	7.17176e-07	9.1397e-06
NM_015965	NDUFA13	-0.731566	8.10423e-29	2.70271e-26
NM_024872	DOK3	-0.731503	4.60165e-07	6.26839e-06
NM_001252	CD70	-0.731216	7.68064e-22	1.0847e-19
NM_000101	CYBA	-0.731097	5.81461e-13	2.66471e-11
NM_001199174	MLST8	-0.730237	2.92082e-09	6.97615e-08
NM_001078651	TMEM134	-0.729979	1.20767e-05	0.000105987
NM_015229	CLUH	-0.728597	4.96192e-17	4.03959e-15
NM_000713	BLVRB	-0.728138	3.32807e-07	4.70005e-06
NM_024741	ZNF408	-0.727029	4.95213e-06	4.9663e-05
NM_000709	BCKDHA	-0.725857	7.82714e-19	7.96527e-17
NM_022772	EPS8L2	-0.725256	4.29291e-06	4.38802e-05
NM_004260	RECQL4	-0.725038	2.47415e-12	1.02522e-10
NM_003388	CLIP2	-0.7238	2.2032e-16	1.69401e-14
NM_001256462	CPSF3L	-0.723642	9.36475e-16	6.57909e-14
NM_133455	EMID1	-0.722889	2.32235e-21	3.09051e-19
NM_052876	NACC1	-0.721349	1.19027e-17	1.0628e-15
NM_001145302	RARA	-0.719099	9.37247e-15	5.60324e-13
NM_000017	ACADS	-0.719074	7.62353e-11	2.46518e-09
NM_016111	TELO2	-0.718935	1.46173e-06	1.70074e-05
NM_178167	ZNF598	-0.718446	1.22906e-09	3.23082e-08
NM_001909	CTSD	-0.717973	4.17725e-11	1.40494e-09
NM_001198983	C14orf80	-0.717831	5.81919e-05	0.000410069
NM_030665	RAI1	-0.717613	4.58581e-12	1.80306e-10
NM_001251888	ASPSCR1	-0.717062	1.82233e-06	2.05886e-05
NM_003302	TRIP6	-0.717054	1.23528e-08	2.49216e-07
NM_138418	FAM195A	-0.716697	1.11834e-05	9.95682e-05
NM_152988	SPPL2B	-0.716293	2.91088e-08	5.42945e-07
NM_205767	C19orf70	-0.716274	9.03568e-09	1.88051e-07
NM_001297605	TNFRSF14	-0.71621	4.81794e-11	1.60761e-09
NM_001270953	SLC25A10	-0.715686	1.13908e-08	2.31836e-07
NM_005755	EBI3	-0.713913	3.5585e-18	3.39653e-16
NM_015366	PRR5	-0.713874	5.47086e-07	7.25603e-06
NM_004104	FASN	-0.713593	3.00161e-07	4.30769e-06
NM_001666	ARHGAP4	-0.712606	5.42173e-13	2.49292e-11
NM_021259	TMEM8A	-0.712041	2.33091e-10	6.96868e-09
NM_006019	TCIRG1	-0.71151	4.13718e-17	3.41842e-15
NR_033338	C17orf70	-0.711132	1.59051e-07	2.47891e-06
NR_047576	FDXR	-0.710589	3.49563e-18	3.35969e-16
NM_001170535	ATAD3A	-0.70771	3.15555e-08	5.83862e-07
NM_032306	ALKBH7	-0.707403	1.50736e-05	0.00012846
NM_004418	DUSP2	-0.706936	1.71062e-21	2.30976e-19
NM_001164490	ADAM8	-0.706779	1.16467e-12	5.04506e-11
NM_015201	BOP1	-0.706618	1.44061e-09	3.73721e-08
NM_015481	ZNF385A	-0.706032	1.95379e-10	5.99567e-09
NM_003801	GPAA1	-0.705876	1.54785e-09	3.98924e-08
NM_001142864	PIEZO1	-0.705793	6.93681e-17	5.50175e-15
NM_001130053	EEF1D	-0.705325	3.94712e-27	9.25901e-25
NM_176793	MRPL43	-0.705289	9.79019e-06	8.87327e-05
NM_005572	LMNA	-0.704878	2.23941e-27	5.5844e-25
NM_033629	TREX1	-0.703463	3.5715e-11	1.2235e-09
NM_001037335	HELZ2	-0.703426	7.61118e-09	1.62434e-07
NM_001242884	ZBTB17	-0.703159	1.52114e-09	3.92406e-08
NM_001270893	TRAPPC6A	-0.703142	5.74658e-06	5.63888e-05
NM_032712	C19orf48	-0.701576	1.14788e-20	1.4377e-18
NM_018986	SH3TC1	-0.699262	1.81214e-13	9.12001e-12
NM_000296	PKD1	-0.699055	4.40974e-08	7.92608e-07
NM_001040427	HAGH	-0.698948	3.25247e-07	4.60503e-06
NM_194460	RNF126	-0.697396	6.29341e-07	8.16318e-06
NM_023083	CAPN10	-0.697351	6.48053e-06	6.2224e-05
NM_175040	ST6GALNAC4	-0.695814	1.74037e-07	2.67928e-06
NM_013301	CCDC106	-0.694675	4.292e-06	4.38802e-05
NM_001319	CSNK1G2	-0.694389	1.36235e-12	5.84649e-11
NM_032872	SYTL1	-0.69422	2.11337e-06	2.33899e-05
NM_001293197	STUB1	-0.693855	1.44566e-14	8.4067e-13
NM_000754	COMT	-0.6938	2.11279e-10	6.4266e-09
NM_020378	NAT14	-0.692853	4.12161e-07	5.69008e-06
NR_076392	LONP1	-0.692284	1.57147e-25	3.37197e-23
NM_030935	TSC22D4	-0.690472	5.44391e-13	2.49896e-11
NM_001169109	SCO2	-0.690405	1.01616e-05	9.14411e-05
NM_001297555	MAP2K7	-0.690181	5.74644e-09	1.26139e-07
NM_207354	ANKRD13D	-0.689144	4.92909e-08	8.75159e-07
NM_024321	RBM42	-0.688564	7.6152e-11	2.46518e-09
NM_016579	CD320	-0.688527	2.18634e-07	3.26418e-06
NM_024681	KCTD17	-0.686907	1.43356e-05	0.000123111
NM_005035	POLRMT	-0.686801	1.72207e-07	2.65259e-06
NM_000152	GAA	-0.686368	4.4517e-05	0.000329121
NM_001130072	EPN1	-0.685482	2.26026e-09	5.58606e-08
NM_001301035	ERF	-0.685214	2.72923e-08	5.12401e-07
NM_022167	XYLT2	-0.684571	6.79373e-11	2.2202e-09
NM_004095	EIF4EBP1	-0.684426	8.58142e-11	2.76524e-09
NM_020719	PRR12	-0.68424	8.30278e-07	1.03804e-05
NM_001258461	FASTK	-0.684084	8.17071e-09	1.72382e-07
NM_001260490	LSR	-0.683296	3.21167e-09	7.55944e-08
NM_138349	TP53I13	-0.683076	2.46668e-05	0.000197391
NM_001013436	MPST	-0.682823	1.34662e-07	2.145e-06
NM_005258	GCHFR	-0.682372	6.75303e-06	6.44121e-05
NM_007284	TWF2	-0.681636	7.24945e-13	3.25755e-11
NM_001146343	PQLC1	-0.680169	6.75873e-09	1.4525e-07
NM_001040195	AGTRAP	-0.679944	4.94425e-05	0.000359393
NM_025241	UBXN6	-0.678714	2.00459e-10	6.1244e-09
NM_001142555	ADCK4	-0.678678	4.39229e-10	1.23681e-08
NM_001039842	OXLD1	-0.678336	0.000147803	0.000915866
NM_001728	BSG	-0.678053	8.74235e-29	2.88081e-26
NM_022092	CHTF18	-0.677405	4.77294e-06	4.81644e-05
NM_182533	C1orf86	-0.676917	0.000145981	0.000906608
NM_004322	BAD	-0.676295	3.11103e-07	4.43197e-06
NM_023942	LRRC61	-0.675411	6.02722e-06	5.85586e-05
NM_006747	SIPA1	-0.675127	1.0828e-15	7.56864e-14
NM_003775	S1PR4	-0.675094	3.22953e-05	0.000249563
NM_032356	NAA38	-0.674646	9.66333e-08	1.60649e-06
NM_001191031	PRR29	-0.674147	2.2495e-07	3.34827e-06
NM_001002247	ANAPC11	-0.673878	2.50995e-09	6.1158e-08
NM_001199039	SERINC2	-0.673477	7.11026e-08	1.21414e-06
NM_024100	WDR18	-0.673227	2.27918e-08	4.34788e-07
NM_001127266	TMEM129	-0.672878	1.22114e-07	1.97553e-06
NM_201384	PLEC	-0.670856	2.61557e-05	0.000207506
NM_001130848	PITPNM1	-0.670253	1.36443e-09	3.54624e-08
NM_004710	SYNGR2	-0.670123	1.97399e-30	8.6651e-28
NM_024599	RHBDF2	-0.669876	2.22092e-07	3.31402e-06
NM_017617	NOTCH1	-0.669262	8.03492e-09	1.70166e-07
NM_031209	QTRT1	-0.668156	1.82157e-07	2.77955e-06
NM_001039846	IZUMO4	-0.665963	1.72156e-06	1.95876e-05
NM_013291	CPSF1	-0.664845	1.92062e-15	1.28723e-13
NM_001271618	PPP1R12C	-0.664617	3.68474e-11	1.24992e-09
NM_002741	PKN1	-0.664254	1.81882e-18	1.8175e-16
NM_001004356	FGFRL1	-0.663956	0.000106652	0.000692985
NM_001004	RPLP2	-0.66296	1.21325e-45	1.97545e-42
NM_001127229	AURKAIP1	-0.662726	4.15392e-13	1.94224e-11
NM_000852	GSTP1	-0.662483	2.70674e-42	3.40557e-39
NM_003977	AIP	-0.662036	3.83995e-14	2.08411e-12
NM_002695	POLR2E	-0.66086	8.03924e-22	1.12957e-19
NM_004421	DVL1	-0.660116	1.5476e-05	0.000131646
NR_036447	PKD1P1	-0.659265	1.23343e-07	1.99424e-06
NM_001200016	NAT6	-0.65913	1.56045e-05	0.000132413
NM_001012426	FOXP4	-0.659074	6.29343e-07	8.16318e-06
NM_024660	IGFLR1	-0.658656	4.89045e-07	6.60008e-06
NM_144998	STRA13	-0.658572	2.29482e-08	4.37471e-07
NM_002917	RFNG	-0.658449	9.51887e-06	8.68432e-05
NM_031921	ATAD3B	-0.658101	4.61786e-05	0.000340043
NM_057092	FKBP2	-0.657308	1.28506e-06	1.51493e-05
NM_020170	NCLN	-0.657217	1.00944e-10	3.21533e-09
NM_183241	C9orf142	-0.656511	7.75766e-05	0.000527209
NM_007024	TMEM115	-0.655761	5.7136e-07	7.55626e-06
NM_000675	ADORA2A	-0.655447	1.27834e-12	5.50304e-11
NM_001005920	JMJD8	-0.655407	5.61134e-14	2.97706e-12
NM_152285	ARRDC1	-0.654656	2.49975e-06	2.70496e-05
NM_020210	SEMA4B	-0.654588	1.76277e-09	4.50125e-08
NM_198580	SLC27A1	-0.654435	0.000157175	0.000962949
NM_017723	TOR4A	-0.654346	5.87667e-08	1.02435e-06
NM_002201	ISG20	-0.653502	7.52899e-10	2.05121e-08
NM_004479	FUT7	-0.652897	8.45624e-05	0.000567164
NM_003083	SNAPC2	-0.652833	2.23437e-05	0.000180788
NM_003021	SGTA	-0.652688	3.46489e-12	1.39808e-10
NM_031471	FERMT3	-0.65203	1.41775e-21	1.96217e-19
NM_033415	ARMC6	-0.651819	1.75791e-08	3.45345e-07
NM_020912	FLYWCH1	-0.651738	1.04081e-05	9.33563e-05
NM_152832	FAM89B	-0.651546	7.52093e-05	0.000512883
NM_002335	LRP5	-0.650894	8.16695e-07	1.02476e-05
NM_199242	UNC13D	-0.650481	1.6413e-14	9.50446e-13
NM_015140	TTLL12	-0.650357	5.61425e-14	2.97706e-12
NM_213720	CHCHD10	-0.649981	2.55698e-06	2.75934e-05
NM_152482	C19orf25	-0.649832	2.95675e-05	0.000231325
NM_153339	PUSL1	-0.649827	0.000236357	0.00135988
NR_051968	MRPS2	-0.649738	6.27348e-14	3.29506e-12
NM_153219	ZNF524	-0.648676	0.000243573	0.00139357
NM_001040439	MAPK8IP3	-0.648187	8.25831e-10	2.22148e-08
NM_024832	RIN3	-0.648141	7.48025e-17	5.89895e-15
NM_024296	CCDC28B	-0.648093	3.68892e-13	1.74248e-11
NM_021727	FADS3	-0.647431	3.07825e-05	0.00023894
NM_004886	APBA3	-0.646918	0.000118093	0.000756672
NM_213725	RPLP1	-0.646911	3.05969e-41	3.52884e-38
NM_017827	SARS2	-0.646725	2.26516e-06	2.48217e-05
NM_182706	SCRIB	-0.644875	9.12934e-08	1.52321e-06
NM_001164773	BCAT2	-0.644814	1.47503e-09	3.81578e-08
NM_024555	FBXL6	-0.644614	1.23641e-08	2.49263e-07
NM_013432	TONSL	-0.644301	3.79186e-08	6.90063e-07
NM_001014440	ODF3B	-0.642799	0.000306158	0.00168411
NM_002231	CD82	-0.642519	1.95072e-25	4.05985e-23
NM_001010972	ZYX	-0.642464	9.76542e-12	3.60409e-10
NM_199054	MKNK2	-0.642044	1.51089e-37	1.23004e-34
NM_152441	FBXL14	-0.641933	1.91933e-05	0.000158473
NM_145006	SUSD3	-0.641459	1.35118e-10	4.20233e-09
NM_004565	PEX14	-0.64145	1.37446e-06	1.61139e-05
NM_138425	C12orf57	-0.641437	1.70408e-09	4.37154e-08
NM_000980	RPL18A	-0.640251	7.42015e-41	8.21559e-38
NR_037158	IL21R-AS1	-0.639973	4.62248e-12	1.81233e-10
NM_001256766	TMEM161A	-0.639399	9.44073e-05	0.000623982
NM_012088	PGLS	-0.639207	6.67265e-09	1.44071e-07
NM_001287398	C6orf1	-0.638898	4.88721e-05	0.000356042
NM_016453	NCKIPSD	-0.63871	3.75322e-15	2.3665e-13
NM_014963	SBNO2	-0.638482	1.75193e-06	1.98647e-05
NM_198526	ZNF710	-0.638329	2.93834e-08	5.47698e-07
NM_004461	FARSA	-0.638304	1.01521e-15	7.11415e-14
NM_032019	HDAC10	-0.638156	4.61341e-07	6.27822e-06
NM_001170721	BCAR1	-0.638099	0.000203472	0.00119603
NM_001142499	FLYWCH2	-0.637903	0.00022785	0.00131778
NM_001348	DAPK3	-0.636542	7.05708e-07	9.0268e-06
NM_003258	TK1	-0.636216	3.96508e-23	6.69227e-21
NM_013321	SNX8	-0.635878	4.73829e-17	3.88036e-15
NM_001281430	TNFRSF8	-0.635742	5.17656e-14	2.76083e-12
NM_006396	SSSCA1	-0.635677	7.95144e-05	0.000537953
NM_001270615	DEDD2	-0.635623	1.24751e-07	2.0123e-06
NM_001271611	STX10	-0.635573	1.78369e-09	4.5421e-08
NM_152899	IL4I1	-0.63546	2.85674e-09	6.85221e-08
NM_021228	SCAF1	-0.635321	1.55395e-07	2.42603e-06
NM_021128	POLR2L	-0.633623	2.76489e-07	4.01532e-06
NM_001100913	PACS2	-0.633306	5.31455e-08	9.36389e-07
NM_003327	TNFRSF4	-0.633172	0.000271896	0.00152876
NM_007209	RPL35	-0.632345	2.21134e-42	2.91476e-39
NM_005834	TIMM17B	-0.632163	3.50109e-09	8.14601e-08
NM_001284497	ITFG3	-0.632073	1.64666e-07	2.55061e-06
NM_002082	GRK6	-0.631992	7.60041e-16	5.41243e-14
NM_175875	SIX5	-0.631963	0.000282038	0.00157713
NM_198082	CCDC57	-0.631684	5.89565e-07	7.75257e-06
NM_001014832	PAK4	-0.631608	1.04035e-05	9.33449e-05
NM_138355	SCRN2	-0.63148	2.37883e-07	3.51178e-06
NM_002167	ID3	-0.631456	3.48264e-10	9.95862e-09
NM_020950	KIAA1614	-0.63102	0.000329457	0.00179268
NM_001039490	CD151	-0.630312	2.37796e-12	9.88318e-11
NM_024029	YIPF2	-0.630271	1.75338e-05	0.000146406
NR_037672	SERF2	-0.630219	2.90115e-32	1.63885e-29
NM_020230	PPAN	-0.630148	5.59109e-10	1.55383e-08
NM_004074	COX8A	-0.630082	5.04919e-26	1.10048e-23
NM_012401	PLXNB2	-0.629777	1.03308e-19	1.14842e-17
NM_001080543	CACTIN	-0.629592	2.85733e-05	0.000224754
NM_021933	MIIP	-0.629359	9.38511e-07	1.15766e-05
NR_003186	NCF1B	-0.629171	1.11244e-05	9.9106e-05
NM_202468	GIPC1	-0.628835	2.39821e-05	0.00019258
NM_002602	PDE6G	-0.628588	0.000203594	0.00119624
NM_013342	TFPT	-0.628044	5.67983e-06	5.58104e-05
NM_002229	JUNB	-0.62754	2.49099e-06	2.69799e-05
NM_015456	NELFB	-0.626758	5.22965e-15	3.23117e-13
NM_001252406	ZBTB7B	-0.626738	4.003e-12	1.59429e-10
NM_053046	EGLN2	-0.626597	3.67322e-11	1.24908e-09
NM_020695	REXO1	-0.62647	6.39461e-07	8.27115e-06
NR_027307	MEF2BNB-MEF2B	-0.625789	8.64813e-06	8.01132e-05
NM_080621	SAMD10	-0.625666	1.98275e-06	2.21123e-05
NM_001288803	FPGS	-0.625601	7.81122e-13	3.48733e-11
NR_046266	TBC1D10C	-0.625591	4.78407e-09	1.06621e-07
NM_015492	C15orf39	-0.625196	4.07435e-15	2.55732e-13
NM_017436	A4GALT	-0.625178	0.000134371	0.00084632
NM_031454	SELO	-0.624368	9.99996e-05	0.000655921
NM_001145783	MEF2BNB	-0.624265	0.000299257	0.00165272
NM_145288	ZNF296	-0.62421	0.000355185	0.00191275
NM_001195731	CHPF	-0.623788	0.000360529	0.00193813
NM_174922	ADCK5	-0.623717	0.000105918	0.000689028
NM_170726	ALDH4A1	-0.623679	2.37836e-06	2.58676e-05
NM_003040	SLC4A2	-0.623521	5.61308e-10	1.55838e-08
NM_015125	CIC	-0.622978	2.64375e-09	6.3856e-08
NM_022744	C16orf58	-0.622845	2.89834e-14	1.59813e-12
NM_001619	ADRBK1	-0.621865	4.22397e-31	2.24845e-28
NM_181463	MRPL55	-0.620694	1.68385e-05	0.000141662
NM_145901	HMGA1	-0.620571	9.55869e-38	8.40707e-35
NM_022082	SLC17A9	-0.619828	1.619e-12	6.89446e-11
NM_007165	SF3A2	-0.61898	4.6221e-09	1.03511e-07
NM_004383	CSK	-0.617648	1.92909e-28	5.63759e-26
NM_017495	RBM38	-0.616788	5.37218e-12	2.08851e-10
NM_025250	TTYH3	-0.616718	2.77627e-14	1.54002e-12
NM_005929	MFI2	-0.616586	1.31349e-05	0.00011426
NM_021603	FXYD2	-0.615075	1.74178e-06	1.97835e-05
NM_002496	NDUFS8	-0.614422	6.7201e-07	8.63567e-06
NM_001291311	PLD3	-0.614334	8.30228e-07	1.03804e-05
NM_001161359	FCHO1	-0.61417	2.51951e-07	3.69973e-06
NM_052844	WDR34	-0.613942	4.94549e-18	4.59367e-16
NM_001783	CD79A	-0.613421	7.3074e-29	2.46669e-26
NM_001080419	UNK	-0.61316	3.60265e-07	5.04407e-06
NR_104023	ARFGAP1	-0.613034	3.12178e-08	5.78386e-07
NM_001066	TNFRSF1B	-0.612984	7.75116e-25	1.52165e-22
NM_001001410	TSR3	-0.612562	2.32588e-07	3.44833e-06
NM_001286078	UBXN1	-0.611329	2.97331e-14	1.62973e-12
NM_001141973	ATP13A2	-0.611271	1.85301e-06	2.08502e-05
NM_001185011	NCAPH2	-0.611086	7.62589e-16	5.41243e-14
NR_109778	D2HGDH	-0.611024	9.92703e-05	0.000651292
NM_024070	PVRIG	-0.610828	6.75282e-05	0.000464739
NM_144608	HEXIM2	-0.609937	0.000104879	0.000683149
NM_007255	B4GALT7	-0.609779	3.49798e-05	0.000267617
NM_022727	TRMT2A	-0.608747	1.81063e-06	2.04648e-05
NM_000581	GPX1	-0.607722	6.15102e-09	1.33747e-07
NM_016208	VPS28	-0.607593	7.19258e-10	1.96536e-08
NM_014383	ZBTB32	-0.607355	1.16336e-06	1.39463e-05
NM_001142533	SH2D3C	-0.606911	9.6744e-09	2.0014e-07
NM_001127198	TMC6	-0.606893	6.22346e-12	2.38926e-10
NM_013366	ANAPC2	-0.606862	2.00292e-08	3.86078e-07
NM_001171133	FAM3A	-0.606055	0.000194176	0.00114748
NM_001291931	TSNARE1	-0.605904	2.52346e-05	0.000201121
NM_017518	HAUS7	-0.605787	4.31255e-07	5.9212e-06
NM_020895	GRAMD1A	-0.605286	2.76017e-12	1.12853e-10
NM_001288668	HCFC1R1	-0.605231	4.29478e-06	4.38832e-05
NM_001961	EEF2	-0.60521	1.88262e-35	1.30278e-32
NM_001099857	IKBKG	-0.604832	3.09222e-06	3.28067e-05
NM_001204240	TBC1D10A	-0.604491	7.48978e-06	7.04681e-05
NM_005762	TRIM28	-0.604043	8.21089e-24	1.49525e-21
NM_013421	GGT1	-0.603995	1.62556e-05	0.000137391
NM_001102595	DTX2	-0.603671	0.00012359	0.000787698
NM_000211	ITGB2	-0.603402	6.26074e-20	7.2814e-18
NM_005781	TNK2	-0.603062	1.93032e-06	2.15884e-05
NM_201533	DGKZ	-0.602917	1.64071e-13	8.30255e-12
NM_006399	BATF	-0.602716	7.08409e-12	2.67149e-10
NM_005173	ATP2A3	-0.602047	3.05571e-16	2.32368e-14
NM_031287	SF3B5	-0.601701	8.73949e-17	6.87242e-15
NM_032902	PPP1R16A	-0.601652	0.000747217	0.00359454
NM_014699	ZNF646	-0.601333	9.689e-09	2.00292e-07
NM_002616	PER1	-0.600738	4.54577e-08	8.13886e-07
NM_001204268	FXYD6-FXYD2	-0.600619	3.74489e-06	3.88089e-05
NR_029378	LOC100289511	-0.600567	1.25316e-06	1.48491e-05
NR_037791	RAB4B-EGLN2	-0.600517	1.07665e-12	4.67843e-11
NM_006764	IFRD2	-0.60036	2.5484e-08	4.81499e-07
NM_015889	MED15	-0.600276	2.00188e-12	8.4085e-11
NM_184041	ALDOA	-0.600148	1.63869e-47	3.02393e-44
NM_182527	CABP7	-0.599726	0.000791245	0.0037755
NM_020175	DUS3L	-0.599628	3.18418e-05	0.000246471
NM_032429	LZTS2	-0.598732	2.17748e-05	0.000176752
NM_006285	TESK1	-0.598431	7.60242e-06	7.13823e-05
NM_024326	FBXL15	-0.597634	0.000723125	0.00349504
NM_001145462	YIF1B	-0.597544	1.31751e-06	1.54989e-05
NM_133452	RAVER1	-0.597316	4.44931e-12	1.76443e-10
NM_004127	GPS1	-0.596812	2.06345e-10	6.28341e-09
NM_134270	SMTN	-0.596787	3.70645e-05	0.000281158
NM_012200	B3GAT3	-0.595792	9.90414e-07	1.21627e-05
NM_005098	MSC	-0.595683	7.94079e-16	5.62151e-14
NM_014931	PPP6R1	-0.595666	1.65462e-21	2.25615e-19
NM_024119	DHX58	-0.595285	2.66947e-09	6.44211e-08
NM_004554	NFATC4	-0.594676	6.60821e-07	8.51561e-06
NM_001206665	IGSF8	-0.594564	1.80712e-07	2.76344e-06
NM_015666	MTG2	-0.594255	8.31079e-09	1.74672e-07
NM_017586	CACFD1	-0.594186	0.000774365	0.00370517
NM_007002	ADRM1	-0.593944	3.62115e-11	1.23698e-09
NM_138471	C11orf84	-0.593738	2.52491e-08	4.77387e-07
NM_003978	PSTPIP1	-0.593364	3.99104e-05	0.000300277
NM_001242758	HLA-A	-0.593294	5.08497e-34	3.35124e-31
NM_138774	R3HDM4	-0.593042	2.65478e-12	1.09189e-10
NM_002135	NR4A1	-0.592948	0.00013349	0.000842648
NM_001290187	KRBA1	-0.592257	1.68428e-05	0.000141662
NM_001128225	SLC39A13	-0.592053	0.000281834	0.00157663
NM_014693	ECE2	-0.591554	0.000917441	0.00426519
NM_006012	CLPP	-0.591438	7.16186e-12	2.69715e-10
NR_024485	LOC100130093	-0.591416	0.000233704	0.00134601
NM_001195218	DCXR	-0.591228	1.83017e-08	3.57552e-07
NM_022749	FAM160B2	-0.59097	2.72278e-07	3.96041e-06
NM_004581	RABGGTA	-0.59067	2.64464e-10	7.77936e-09
NM_012458	TIMM13	-0.590219	1.65745e-07	2.5618e-06
NM_001142392	SLC10A3	-0.588343	1.72875e-05	0.00014483
NM_001195654	ZGPAT	-0.587412	3.36394e-05	0.000258721
NM_058190	FAM207A	-0.587278	4.69277e-06	4.75113e-05
NM_199184	DNPH1	-0.58726	1.7232e-05	0.000144452
NM_001282280	PYCR1	-0.587237	2.3741e-09	5.82581e-08
NM_138769	RHOT2	-0.587114	5.64124e-10	1.56306e-08
NM_014984	CEP131	-0.586915	0.000189528	0.00112548
NM_138496	CYHR1	-0.58675	0.00013602	0.000854332
NM_001029882	AHDC1	-0.586627	8.8406e-05	0.000589658
NM_004422	DVL2	-0.586415	5.2333e-08	9.23248e-07
NM_017721	CC2D1A	-0.586329	1.46805e-07	2.30361e-06
NM_001077261	NCOR2	-0.58533	5.01397e-11	1.67012e-09
NM_031304	DOHH	-0.584833	0.000906371	0.00422221
NM_005735	ACTR1B	-0.584647	1.20884e-15	8.40722e-14
NM_001100878	MROH6	-0.584428	0.00104582	0.00476359
NM_012254	SLC27A5	-0.583898	0.000149709	0.000925814
NM_001082486	ACD	-0.583865	1.02585e-05	9.21337e-05
NM_006782	ZFPL1	-0.583183	0.000117108	0.000751748
NM_173680	ZNF775	-0.582796	0.00034896	0.00188362
NM_001039476	NPRL3	-0.581559	5.07789e-07	6.80659e-06
NM_007260	LYPLA2	-0.581068	2.26118e-11	7.91272e-10
NM_032478	MRPL38	-0.580629	5.31119e-09	1.17329e-07
NM_001111322	DDX54	-0.580481	1.51738e-12	6.47168e-11
NM_001042535	AGAP3	-0.580139	1.95207e-05	0.000160718
NM_005262	GFER	-0.578811	6.1573e-06	5.9546e-05
NM_001282351	FBXL19	-0.57831	2.30495e-07	3.42097e-06
NM_032701	SUV420H2	-0.578157	0.000277164	0.00155381
NM_001001794	DENND6B	-0.57812	0.000105141	0.000684616
NM_006234	POLR2J	-0.578023	4.03267e-08	7.31483e-07
NM_016466	ANKRD39	-0.577984	8.01334e-05	0.000541734
NM_001013838	RLTPR	-0.577767	8.20374e-09	1.72947e-07
NM_001256495	MAN2C1	-0.577632	4.02804e-10	1.14355e-08
NM_032304	HAGHL	-0.577511	0.000744025	0.00358105
NM_003195	TCEA2	-0.575948	4.32813e-06	4.41913e-05
NM_015117	ZC3H3	-0.575812	0.000181399	0.00108377
NM_002596	CDK18	-0.575553	2.22667e-05	0.00018027
NM_001168347	NSUN5	-0.575511	2.52379e-06	2.72672e-05
NM_001278341	MCRS1	-0.575366	1.4962e-09	3.86332e-08
NM_206967	C16orf74	-0.575041	0.00109479	0.00494834
NM_001144872	CCDC42B	-0.57498	0.000632241	0.00310953
NM_006230	POLD2	-0.574447	3.89906e-17	3.26215e-15
NM_001040118	ARAP1	-0.574218	7.29892e-14	3.81917e-12
NM_001172669	ZNF668	-0.573039	0.00134558	0.00588305
NM_032140	ENKD1	-0.572972	0.000127958	0.000811615
NM_020062	SLC2A4RG	-0.572832	9.60551e-06	8.75759e-05
NR_024454	NDUFB2-AS1	-0.572798	0.000974348	0.00448453
NM_001135635	C11orf68	-0.572763	1.89119e-07	2.86839e-06
NM_001013836	MAD1L1	-0.572597	2.3788e-07	3.51178e-06
NM_001267723	CCDC61	-0.572467	0.00043041	0.0022517
NM_006666	RUVBL2	-0.572314	2.75213e-14	1.5297e-12
NM_178448	SAPCD2	-0.572112	2.77515e-09	6.68548e-08
NM_004218	RAB11B	-0.571995	1.11053e-07	1.81246e-06
NM_032271	TRAF7	-0.571338	4.10528e-14	2.22376e-12
NM_024698	SLC25A22	-0.570871	0.000259723	0.00147047
NM_016582	SLC15A3	-0.570837	1.81903e-07	2.77783e-06
NM_032242	PLXNA1	-0.570509	1.62255e-08	3.2103e-07
NM_006270	RRAS	-0.570459	0.00131877	0.00578869
NM_032309	CHCHD5	-0.570139	0.000212482	0.00124004
NM_001173425	DFNB31	-0.569587	0.000192156	0.00113773
NM_001291594	NPHP4	-0.568988	2.01618e-05	0.000165308
NM_139348	BIN1	-0.568834	2.34221e-09	5.75775e-08
NR_102706	MMP24-AS1	-0.568646	2.56334e-05	0.000203948
NM_014008	CCDC22	-0.568608	2.61759e-07	3.82549e-06
NM_145262	GLYCTK	-0.56763	0.00015994	0.000977075
NM_001291920	RXRA	-0.567426	7.66075e-12	2.86941e-10
NM_030662	MAP2K2	-0.567334	4.90569e-18	4.57203e-16
NM_001940	ATN1	-0.567091	3.34498e-12	1.35364e-10
NM_001286802	NTMT1	-0.566817	2.6749e-06	2.87874e-05
NM_032482	DOT1L	-0.566672	6.09831e-10	1.68464e-08
NM_001256440	C19orf47	-0.566441	0.000100697	0.0006594
NM_033301	RPL8	-0.566424	6.41692e-39	6.34359e-36
NM_006238	PPARD	-0.566367	1.04377e-07	1.71872e-06
NM_198317	KLHL17	-0.566152	0.000439151	0.00228835
NM_015705	SGSM3	-0.566074	5.55621e-12	2.142e-10
NM_001128228	TPRN	-0.565807	0.00070814	0.0034316
NM_001207012	PGF	-0.565691	0.000559847	0.00280126
NM_020376	PNPLA2	-0.565343	4.72943e-05	0.000346783
NM_021978	ST14	-0.565252	1.46872e-05	0.00012567
NM_001204883	RAB43	-0.56459	0.000434069	0.00226656
NM_001347	DGKQ	-0.564152	7.30589e-05	0.000499203
NM_001167935	CCM2	-0.564085	1.61895e-10	5.00141e-09
NR_003659	WASH3P	-0.56378	0.000369772	0.00197922
NR_027063	LINC00116	-0.563738	0.000990125	0.00454807
NM_017891	C1orf159	-0.563237	0.00161276	0.00683884
NM_004524	LLGL2	-0.562503	0.00133606	0.00584976
NM_052813	CARD9	-0.562176	0.00126291	0.00558065
NM_006816	LMAN2	-0.561969	8.94298e-13	3.92923e-11
NM_001282293	ABCB8	-0.561939	8.87834e-05	0.000591319
NM_005526	HSF1	-0.561282	1.75883e-09	4.49534e-08
NR_029427	WDR13	-0.56099	7.12319e-07	9.10295e-06
NM_001001852	PIM3	-0.560805	1.58301e-07	2.46861e-06
NM_001018073	PCK2	-0.560678	4.54109e-10	1.27482e-08
NR_001434	HLA-H	-0.560176	0.00155277	0.00662466
NM_003575	ZNF282	-0.55947	2.46607e-07	3.62897e-06
NM_032259	WDR24	-0.559446	0.000100054	0.000656124
NM_002452	NUDT1	-0.559223	6.1712e-07	8.03853e-06
NR_037192	ABHD14A-ACY1	-0.559198	8.27531e-05	0.000556648
NM_015540	RPAP1	-0.558154	2.1268e-10	6.46212e-09
NM_001048218	SCYL1	-0.557569	1.46749e-11	5.29597e-10
NM_001170726	GPR137	-0.557161	0.000318361	0.00174155
NM_198075	LRRC56	-0.557137	0.00182531	0.00757833
NM_001270483	TST	-0.556506	0.00020984	0.00122683
NM_015164	PLEKHM2	-0.556134	7.84453e-13	3.49656e-11
NM_001128613	NUDT22	-0.555781	4.89294e-06	4.91782e-05
NM_001098798	TOX2	-0.555636	7.21303e-08	1.22866e-06
NM_032036	IFI27L2	-0.555598	1.87855e-05	0.000155451
NM_016035	COQ4	-0.555562	2.14487e-07	3.20572e-06
NM_001146082	MBOAT7	-0.555008	0.00125365	0.00554951
NM_001110556	FLNA	-0.554871	2.9764e-08	5.53675e-07
NM_001288814	MROH1	-0.554766	0.000236662	0.00136078
NM_001009	RPS5	-0.554704	3.21765e-36	2.2837e-33
NM_006739	MCM5	-0.55416	1.69976e-25	3.61917e-23
NM_001289934	LRCH4	-0.554112	2.12201e-06	2.34574e-05
NM_014811	PPP1R26	-0.554	3.54391e-09	8.22259e-08
NM_006844	ILVBL	-0.553818	1.77993e-07	2.73107e-06
NM_000377	WAS	-0.553801	7.53036e-13	3.37282e-11
NM_006150	PRICKLE3	-0.55357	7.54011e-05	0.000513938
NM_022036	GPRC5C	-0.553245	0.000851223	0.00400848
NM_005528	DNAJC4	-0.552459	1.91753e-06	2.14627e-05
NM_001301037	PLAUR	-0.552309	0.00174046	0.00728831
NM_007103	NDUFV1	-0.552294	2.02025e-20	2.46346e-18
NM_001916	CYC1	-0.552021	1.00781e-19	1.12485e-17
NM_206920	MAMDC4	-0.551482	0.000618715	0.00305331
NM_033630	SCAND1	-0.551316	0.00200789	0.00820102
NM_001198898	ACY1	-0.551132	0.000305511	0.00168155
NR_110887	MAPK11	-0.551122	0.000973105	0.00447955
NM_022044	SDF2L1	-0.551001	0.000411619	0.00217228
NM_017908	ZNF446	-0.550552	0.00067128	0.00327419
NM_004579	MAP4K2	-0.549955	8.28768e-18	7.49683e-16
NM_001253845	ADM2	-0.549602	0.00130046	0.00572266
NM_024078	NOC4L	-0.549555	0.000327491	0.00178374
NM_017458	MVP	-0.549504	1.21969e-11	4.48354e-10
NM_032477	MRPL41	-0.54924	0.000346082	0.00187005
NM_016535	ZNF581	-0.548692	1.13182e-05	0.000100639
NM_001202403	ASB6	-0.548235	1.01865e-06	1.24609e-05
NM_018694	ARL6IP4	-0.547978	2.0299e-17	1.76691e-15
NM_001258430	C20orf27	-0.547889	9.54933e-07	1.17635e-05
NR_073377	TPRA1	-0.547781	4.7005e-07	6.3842e-06
NM_001128916	TOMM40	-0.547691	2.77572e-10	8.12178e-09
NM_001174100	PCBP4	-0.546975	0.000313403	0.00171748
NM_002305	LGALS1	-0.546799	2.9837e-27	7.11973e-25
NM_145912	NFAM1	-0.54641	8.81533e-05	0.000588114
NM_004542	NDUFA3	-0.546168	2.59281e-05	0.000205996
NM_002162	ICAM3	-0.546091	3.15081e-17	2.65897e-15
NM_020410	ATP13A1	-0.546004	7.28268e-11	2.3688e-09
NM_001252377	NT5C	-0.545622	0.000249041	0.00141928
NM_174869	IDH3G	-0.545262	1.08338e-10	3.4233e-09
NM_203285	PVRL1	-0.545253	0.00123601	0.00548545
NM_002952	RPS2	-0.545104	1.78091e-42	2.46478e-39
NM_001080429	CAMSAP3	-0.545017	0.00226241	0.00907586
NM_002360	MAFK	-0.544775	0.000384643	0.00204513
NM_005809	PRDX2	-0.544681	2.7135e-19	2.88884e-17
NM_030767	AKNA	-0.544528	3.68072e-17	3.09673e-15
NM_025079	ZC3H12A	-0.544278	1.35027e-05	0.000116944
NM_001278694	GPR132	-0.54418	7.73742e-06	7.25515e-05
NM_001205206	SLC19A1	-0.543835	0.000789557	0.00376874
NM_007097	CLTB	-0.543706	1.28351e-07	2.0619e-06
NM_000156	GAMT	-0.543167	0.00237929	0.00946383
NM_030973	MED25	-0.541883	1.36959e-07	2.16629e-06
NM_005018	PDCD1	-0.541262	0.0024315	0.00963824
NM_007254	PNKP	-0.540632	4.27754e-05	0.000317859
NM_000413	HSD17B1	-0.54048	0.00115545	0.00519201
NM_004807	HS6ST1	-0.540255	8.78491e-06	8.11095e-05
NM_017789	SEMA4C	-0.540159	6.18259e-06	5.97535e-05
NM_001271096	PUF60	-0.539343	6.47009e-13	2.93113e-11
NM_030818	CCDC130	-0.539239	0.000123927	0.000789484
NM_001098483	FUOM	-0.538708	0.00228053	0.00913662
NM_030930	UNC93B1	-0.5386	3.64643e-06	3.79591e-05
NM_001172223	MOB2	-0.538392	9.22982e-07	1.14105e-05
NM_001243042	HLA-C	-0.538355	1.93487e-28	5.63759e-26
NM_019037	EXOSC4	-0.538331	0.00126024	0.00557334
NM_138392	SHKBP1	-0.538117	2.7788e-12	1.1328e-10
NM_015407	ABHD14A	-0.537649	0.000720918	0.00348559
NM_001111309	PDE4A	-0.537484	1.09152e-06	1.32051e-05
NR_028484	ADORA2A-AS1	-0.537364	0.00192913	0.00793318
NM_206538	EMC10	-0.537337	5.70894e-08	9.98253e-07
NM_001144027	NDOR1	-0.537069	4.13752e-05	0.000309364
NM_015871	ZNF593	-0.537039	0.000993805	0.00455968
NR_033406	POLL	-0.536898	1.44478e-07	2.27224e-06
NM_152333	SLC25A29	-0.536729	0.000152379	0.000938762
NM_182687	PKMYT1	-0.536344	1.40898e-07	2.22531e-06
NM_001178126	IGLL5	-0.536044	2.94741e-05	0.000230768
NM_001081004	COMMD5	-0.535624	1.34988e-05	0.000116944
NM_016547	SDF4	-0.535345	4.98408e-09	1.10633e-07
NM_001284308	ADAP1	-0.535323	4.39237e-06	4.47218e-05
NM_013284	POLM	-0.534976	8.20613e-07	1.02827e-05
NM_178526	SLC25A42	-0.534753	4.24367e-07	5.83241e-06
NM_016459	MZB1	-0.534733	1.4489e-08	2.88946e-07
NM_001039999	FAM83G	-0.534535	0.000852938	0.00401418
NR_104024	ATG4D	-0.534522	0.000356908	0.00192128
NM_003641	IFITM1	-0.533634	4.23112e-26	9.29502e-24
NM_207191	ADAM15	-0.533566	1.5316e-06	1.77235e-05
NM_024735	FBXO31	-0.533423	1.56896e-06	1.8118e-05
NM_001100118	XRCC3	-0.533193	1.00313e-06	1.23024e-05
NM_014203	AP2A1	-0.533071	4.46807e-12	1.76451e-10
NM_005189	CBX2	-0.533007	0.000138743	0.00086828
NM_177939	P4HTM	-0.532844	9.44418e-07	1.16391e-05
NM_001164638	ENDOV	-0.532716	0.00284957	0.0110239
NM_145754	KIFC2	-0.532714	0.000938624	0.00434322
NM_015949	GET4	-0.532674	2.23075e-07	3.3269e-06
NM_000117	EMD	-0.532197	4.49086e-10	1.262e-08
NM_002528	NTHL1	-0.531586	0.000184471	0.00110023
NM_004292	RIN1	-0.531145	0.00293125	0.0112819
NM_024527	ABHD8	-0.530775	0.00284457	0.0110184
NM_013355	PKN3	-0.530754	8.32684e-06	7.75528e-05
NM_001272082	SHISA5	-0.53039	6.77883e-16	4.87372e-14
NR_047580	TKT	-0.530045	5.02849e-23	8.13968e-21
NM_001283052	ICOSLG	-0.529914	3.32512e-06	3.49427e-05
NM_004140	LLGL1	-0.529691	0.000559376	0.00280033
NM_032223	PCNXL3	-0.529647	1.84626e-07	2.80794e-06
NM_000263	NAGLU	-0.529342	5.14678e-05	0.000370418
NM_001080547	SPI1	-0.529257	0.000140289	0.000876173
NM_021012	KCNJ12	-0.529222	0.002635	0.0103105
NM_015533	DAK	-0.529145	2.01164e-08	3.8749e-07
NM_001145099	SLC2A6	-0.529025	0.000148751	0.000920471
NM_144606	FLCN	-0.529022	0.0010861	0.00491151
NR_040008	CAPN1	-0.528475	4.07869e-17	3.39033e-15
NM_001281297	EDF1	-0.528391	3.6889e-20	4.40124e-18
NM_024623	OGFOD2	-0.528339	0.000105527	0.000686643
NM_001398	ECH1	-0.528277	4.70944e-18	4.40396e-16
NM_001256534	SLC25A1	-0.527825	2.91703e-14	1.60205e-12
NM_001997	FAU	-0.527369	2.59788e-27	6.30782e-25
NM_001037806	NCKAP5L	-0.52734	0.000928484	0.00430637
NM_032792	ZBTB45	-0.527111	0.00233468	0.00931584
NM_025072	PTGES2	-0.527048	5.02034e-07	6.7589e-06
NM_079834	SCAMP4	-0.525727	1.1553e-06	1.38676e-05
NM_006440	TXNRD2	-0.525138	0.000314404	0.00172228
NM_001243750	NUDT8	-0.524615	0.00333628	0.0125235
NM_175617	MT1E	-0.524526	0.00314423	0.0119468
NR_037719	TMEM256-PLSCR3	-0.524458	1.13516e-05	0.000100838
NM_018957	SH3BP1	-0.524309	4.99298e-10	1.3918e-08
NM_005556	KRT7	-0.523658	0.00338643	0.0126705
NM_003486	SLC7A5	-0.523411	5.42681e-11	1.79253e-09
NM_001142464	ECSIT	-0.523258	3.35036e-05	0.000257749
NM_000398	CYB5R3	-0.522704	4.18532e-15	2.59753e-13
NM_053050	MRPL53	-0.522297	7.00871e-06	6.63705e-05
NM_001287045	SH3GLB2	-0.522288	1.45581e-10	4.52266e-09
NM_001042351	G6PD	-0.522264	1.35127e-09	3.51864e-08
NM_001142593	ITPK1	-0.522083	2.55806e-14	1.43044e-12
NM_015175	NBEAL2	-0.521405	2.80355e-13	1.3496e-11
NM_002949	MRPL12	-0.521372	3.18904e-09	7.51257e-08
NM_022104	PCIF1	-0.521166	3.07366e-08	5.69851e-07
NM_022493	NARFL	-0.520748	0.000102206	0.00066818
NM_001024943	ASL	-0.520222	3.11202e-09	7.36245e-08
NM_014292	CBX6	-0.520122	6.82151e-07	8.74834e-06
NM_182513	SPC24	-0.520025	4.38771e-06	4.47218e-05
NM_018275	C7orf43	-0.52002	0.000424797	0.0022295
NM_001919	ECI1	-0.519655	1.24461e-05	0.000108883
NM_001204160	SPHK2	-0.519615	0.00106842	0.00484341
NM_144631	ZNF513	-0.51945	0.000349189	0.00188449
NM_017857	SSH3	-0.519422	0.00157233	0.00669569
NM_001083314	CHMP1A	-0.519187	2.92292e-13	1.40462e-11
NM_001099788	ICAM2	-0.518844	4.36975e-07	5.9874e-06
NM_005873	RGS19	-0.518819	1.77933e-07	2.73107e-06
NM_023007	JMJD4	-0.5186	0.000425282	0.00223078
NR_027398	GFOD2	-0.518391	0.000615142	0.00303947
NM_001172687	GGA1	-0.518093	1.23503e-08	2.49216e-07
NM_001014445	NLE1	-0.517968	7.73535e-07	9.76354e-06
NM_032125	TMEM222	-0.517955	6.01043e-06	5.84307e-05
NM_001081560	DMPK	-0.517869	0.00116987	0.00524068
NM_001256673	STOML1	-0.517797	0.00335819	0.0125819
NM_001207042	PRMT1	-0.517757	8.28778e-20	9.44057e-18
NM_138353	DCAF15	-0.517545	1.32958e-07	2.12365e-06
NM_017622	C17orf59	-0.517267	0.00180829	0.00751777
NM_005514	HLA-B	-0.517236	1.63187e-32	9.41044e-30
NM_004176	SREBF1	-0.517048	4.17211e-09	9.49703e-08
NM_014045	LRP10	-0.517038	1.05229e-09	2.79264e-08
NM_002339	LSP1	-0.517014	3.16583e-30	1.28868e-27
NM_001009998	SSBP4	-0.516833	1.71148e-05	0.000143644
NM_176795	HRAS	-0.516197	8.22229e-05	0.000553485
NM_001105538	MYBBP1A	-0.515887	4.17194e-08	7.54274e-07
NM_003959	HIP1R	-0.51587	3.32809e-05	0.00025632
NM_022904	RASAL3	-0.515857	1.24387e-10	3.9081e-09
NM_014030	GIT1	-0.514853	1.74439e-09	4.46253e-08
NM_003952	RPS6KB2	-0.513762	9.54168e-10	2.53955e-08
NM_013334	GMPPB	-0.513435	6.50971e-05	0.000451714
NM_002573	PAFAH1B3	-0.513306	0.000110618	0.000715731
NM_138445	GPR146	-0.512706	0.00140409	0.0060927
NM_003006	SELPLG	-0.512573	0.000104309	0.000680638
NM_005357	LIPE	-0.512309	0.00364561	0.0134922
NM_000837	GRINA	-0.512191	2.14648e-12	8.94797e-11
NM_001173988	RABL6	-0.512143	2.55802e-10	7.56473e-09
NM_000265	NCF1	-0.511631	2.40699e-16	1.84558e-14
NR_036518	C17orf62	-0.510616	5.91576e-13	2.70212e-11
NM_153613	LPCAT4	-0.510572	1.14632e-09	3.02481e-08
NM_006266	RALGDS	-0.510551	6.39916e-12	2.43979e-10
NM_014450	SIT1	-0.510432	2.39634e-11	8.32167e-10
NM_013373	ZDHHC8	-0.510421	0.000432273	0.00226017
NR_046411	POLD4	-0.509825	1.63133e-11	5.81896e-10
NM_003954	MAP3K14	-0.50982	6.43947e-08	1.1078e-06
NM_001270960	NOSIP	-0.50968	9.53513e-06	8.69629e-05
NM_001282358	NLRX1	-0.509677	5.4804e-06	5.42164e-05
NM_024319	C1orf35	-0.509075	0.00110393	0.00498237
NM_001204086	NBL1	-0.508911	4.78215e-05	0.00035
NM_004356	CD81	-0.508785	1.419e-18	1.42311e-16
NM_004553	NDUFS6	-0.508679	2.48752e-09	6.08257e-08
NM_012398	PIP5K1C	-0.508667	6.32589e-06	6.09682e-05
NM_014853	SGSM2	-0.508536	1.79024e-09	4.55041e-08
NM_001001520	HDGFRP2	-0.508072	2.09577e-09	5.25462e-08
NM_006116	TAB1	-0.507871	2.10631e-06	2.33304e-05
NM_001258373	SPATA20	-0.507824	3.39702e-08	6.23952e-07
NM_015963	THAP4	-0.507592	3.35859e-08	6.17713e-07
NM_014855	AP5Z1	-0.507588	0.000711974	0.00344837
NM_001039141	TRIOBP	-0.50697	4.16812e-07	5.73428e-06
NM_001207026	POU2F2	-0.506368	1.24288e-05	0.000108801
NM_016332	MSRB1	-0.506203	1.29171e-11	4.70454e-10
NM_001015053	HDAC5	-0.506149	1.03821e-08	2.12557e-07
NM_138401	MVB12A	-0.506047	0.000312277	0.00171335
NM_207340	ZDHHC24	-0.505743	0.00447997	0.0160028
NM_019121	PPP1R37	-0.505512	0.00021508	0.00125306
NM_001293695	SEPT9	-0.505404	4.71958e-23	7.73005e-21
NM_001195605	ZNF865	-0.505076	0.00180793	0.00751741
NM_000033	ABCD1	-0.50506	0.00383814	0.0140678
NR_003187	NCF1C	-0.505022	4.61792e-12	1.81233e-10
NR_110612	ATP6V0E2	-0.504867	3.8308e-06	3.95668e-05
NM_006435	IFITM2	-0.504796	2.74389e-10	8.06272e-09
NM_032575	GLIS2	-0.504684	0.00464974	0.0165154
NM_006228	PNOC	-0.504619	0.000331266	0.00180005
NM_006742	PSKH1	-0.504573	2.27785e-05	0.000183929
NM_007274	ACOT7	-0.504367	5.43739e-14	2.89436e-12
NR_037425	MIR3652	-0.504227	0.00440036	0.0157667
NM_001199579	SUN2	-0.504056	3.69617e-15	2.34119e-13
NM_005001	NDUFA7	-0.503841	9.35829e-09	1.94181e-07
NM_032737	LMNB2	-0.503552	2.88734e-15	1.87609e-13
NM_015329	MAU2	-0.503044	6.57615e-09	1.42209e-07
NM_001039966	GPER1	-0.503027	0.00490069	0.0172694
NM_174905	FAM98C	-0.502943	0.00151525	0.00648254
NM_005663	NELFA	-0.502913	4.67739e-05	0.000343513
NM_006613	GRAP	-0.502909	6.33384e-10	1.74796e-08
NM_001289980	NUMBL	-0.502655	0.00161286	0.00683884
NM_032928	TMEM141	-0.502188	0.000150552	0.000929425
NM_018083	ZNF358	-0.501819	0.0049939	0.017542
NM_001270460	ST3GAL3	-0.501694	0.000827717	0.00392178
NM_182565	UBALD2	-0.501491	9.19315e-10	2.45624e-08
NM_022066	UBE2O	-0.501433	2.24562e-08	4.28681e-07
NM_145731	SYNGR1	-0.501237	0.00497673	0.0174906
NM_001012478	U2AF2	-0.50123	9.36901e-20	1.0542e-17
NM_018049	PLEKHJ1	-0.501127	7.22554e-08	1.23003e-06
NM_001519	BRF1	-0.501126	3.60028e-05	0.000274383
NM_001897	CSPG4	-0.501078	0.00357113	0.0132683
NM_017843	BCAS4	-0.500822	4.48079e-06	4.55484e-05
NM_001665	RHOG	-0.500795	1.28122e-14	7.49771e-13
NM_182557	BCL9L	-0.50076	0.000485893	0.00249111
NM_001286606	CRACR2B	-0.500266	0.0050162	0.0176092
NM_178232	HAPLN3	-0.499956	0.000381215	0.00202768
NM_006184	NUCB1	-0.499723	1.16845e-14	6.8897e-13
NM_006767	LZTR1	-0.499354	5.54418e-06	5.47415e-05
NM_003565	ULK1	-0.49921	0.000591569	0.00293873
NM_024040	CUEDC2	-0.498908	1.70262e-10	5.24816e-09
NR_037871	LOC100233156	-0.498777	0.00255718	0.0100387
NM_017829	CECR5	-0.498422	1.52469e-11	5.48097e-10
NR_109828	PCBP2-OT1	-0.498305	0.000290118	0.00161287
NM_005883	APC2	-0.49788	0.00493697	0.0173795
NM_001018003	SORBS3	-0.497763	0.000315716	0.00172913
NM_172027	ABTB1	-0.497649	0.00344142	0.0128485
NM_000088	COL1A1	-0.497645	0.0012049	0.00536806
NM_001289103	PRKCSH	-0.497468	6.54189e-15	4.01259e-13
NM_001080495	TNRC18	-0.497239	2.38631e-07	3.52095e-06
NR_121579	LOC101928525	-0.497203	0.000712264	0.00344883
NM_001852	COL9A2	-0.49712	4.96383e-05	0.000360493
NM_003116	SPAG4	-0.495576	0.000368402	0.00197318
NM_005567	LGALS3BP	-0.495552	5.57925e-05	0.000396136
NM_016390	C9orf114	-0.495525	1.06857e-07	1.75433e-06
NM_020713	ZNF512B	-0.49529	1.70344e-06	1.93959e-05
NR_102267	MGRN1	-0.495136	5.93621e-08	1.03213e-06
NM_130786	A1BG	-0.495078	0.00553805	0.0191067
NM_138346	KIAA2013	-0.494984	1.77606e-08	3.48167e-07
NR_104178	LOC100128494	-0.494503	5.83545e-10	1.61525e-08
NM_002121	HLA-DPB1	-0.494277	0.00322272	0.0121831
NM_033027	CSRNP1	-0.494007	1.16007e-05	0.000102623
NM_007100	ATP5I	-0.493962	5.51748e-12	2.13004e-10
NM_001005408	NEURL4	-0.493815	1.20101e-05	0.000105704
NM_002230	JUP	-0.49376	0.0054253	0.0187868
NM_024663	NPEPL1	-0.49374	1.9613e-05	0.000161382
NM_001293809	GSTT1	-0.49372	4.82839e-05	0.000352638
NM_178863	KCTD13	-0.493697	0.00128101	0.0056486
NM_002125	HLA-DRB5	-0.493513	0.00110278	0.00497879
NM_002969	MAPK12	-0.493508	5.12672e-05	0.000369455
NM_016068	FIS1	-0.493179	2.37527e-07	3.51178e-06
NM_002676	PMM1	-0.49313	1.91151e-06	2.14039e-05
NM_001012762	CTU2	-0.492837	0.00136978	0.00596811
NM_001029885	CPTP	-0.492779	0.00356833	0.0132616
NM_001035534	FAM129B	-0.492424	0.00517811	0.0180494
NM_001002913	PTRH1	-0.492313	0.00499662	0.0175494
NM_006795	EHD1	-0.492095	1.11613e-14	6.62969e-13
NM_022095	ZNF335	-0.492007	2.62748e-07	3.83793e-06
NM_001301272	MT1F	-0.491806	0.00579201	0.0198542
NM_001166356	SHMT2	-0.491563	2.59729e-29	1.01258e-26
NR_037673	SERF2-C15ORF63	-0.491464	1.67507e-13	8.46095e-12
NM_001199861	KCNAB2	-0.490924	1.15273e-19	1.27122e-17
NM_001204467	RBM10	-0.490826	9.24861e-11	2.96641e-09
NR_125375	LOC100288152	-0.490806	0.000300672	0.00165789
NM_015694	ZNF777	-0.490686	0.00046077	0.00238261
NM_001271441	C21orf2	-0.490636	0.00199119	0.00814364
NM_001261834	TBRG4	-0.490162	3.97775e-11	1.3411e-09
NM_004819	SYMPK	-0.489814	8.07888e-12	3.01379e-10
NM_033251	RPL13	-0.489268	1.84347e-30	8.64869e-28
NM_017514	PLXNA3	-0.489191	3.36513e-05	0.000258737
NM_001171816	RNF166	-0.489106	0.000153527	0.00094415
NM_019034	RHOF	-0.48904	5.71855e-11	1.88664e-09
NM_001166049	ERCC1	-0.488684	5.24107e-09	1.15873e-07
NM_001278728	RFXANK	-0.488611	7.09634e-08	1.21251e-06
NM_022156	DUS1L	-0.488597	3.67447e-08	6.70463e-07
NR_040084	LOC100133286	-0.488472	0.0061397	0.0208626
NM_000118	ENG	-0.488339	0.000626968	0.00308854
NM_001271979	STK25	-0.488333	8.03623e-10	2.17229e-08
NM_138499	PWWP2B	-0.487875	0.00589683	0.0201686
NM_014387	LAT	-0.487669	0.00165465	0.00698719
NM_003809	TNFSF12	-0.487583	6.56575e-05	0.000454804
NM_032656	DHX37	-0.487532	4.70552e-06	4.76055e-05
NM_021602	CD79B	-0.487408	1.1192e-10	3.52842e-09
NM_003041	SLC5A2	-0.487272	0.000551553	0.00276877
NM_019103	ZMAT5	-0.487091	9.22933e-05	0.000612486
NM_032752	ZNF496	-0.486927	0.000138123	0.000864986
NM_006442	DRAP1	-0.486625	6.39947e-08	1.10366e-06
NM_019009	TOLLIP	-0.486507	3.9002e-05	0.000293922
NM_014727	KMT2B	-0.484804	8.62732e-08	1.44293e-06
NR_027702	CDK10	-0.484238	5.79362e-07	7.64382e-06
NM_001287002	ST6GALNAC6	-0.484219	1.26463e-06	1.49466e-05
NM_019609	CPXM1	-0.484046	1.32809e-10	4.14917e-09
NM_022047	DEF6	-0.483948	4.08582e-12	1.62494e-10
NM_001039503	PRSS53	-0.483742	0.00505939	0.0177271
NR_045023	LRRC75A-AS1	-0.483667	3.88397e-13	1.82837e-11
NM_001282333	TSEN34	-0.483585	0.00205936	0.00837911
NM_001784	CD97	-0.48297	3.2652e-15	2.08251e-13
NM_001109891	MAPK3	-0.482307	4.85254e-08	8.64338e-07
NM_022153	C10orf54	-0.482126	0.00116008	0.00520942
NM_014700	RAB11FIP3	-0.481865	8.08868e-06	7.5538e-05
NM_014214	IMPA2	-0.481822	0.00426929	0.0153732
NM_024747	HPS6	-0.481765	0.000113262	0.000730107
NM_001291428	BAX	-0.480321	1.05193e-10	3.33917e-09
NR_103488	TADA3	-0.480061	9.30523e-10	2.48035e-08
NM_014738	KIAA0195	-0.479999	1.45053e-07	2.28e-06
NM_014284	NCDN	-0.479863	1.51126e-05	0.000128752
NM_025108	C16orf59	-0.479654	0.000702308	0.00340931
NM_001242	CD27	-0.479538	1.68906e-08	3.33238e-07
NM_001278195	TEX264	-0.479536	1.14502e-07	1.86327e-06
NM_001204184	TP73	-0.479527	5.57512e-08	9.76087e-07
NR_033183	MIB2	-0.479179	0.007109	0.0235718
NM_001286561	NUMA1	-0.47877	1.59791e-14	9.2726e-13
NM_145730	AP1B1	-0.478422	2.67627e-14	1.49353e-12
NM_004395	DBN1	-0.477867	0.00236236	0.00940864
NM_004204	PIGQ	-0.477818	0.00356838	0.0132616
NM_021574	BCR	-0.477427	2.0284e-09	5.11816e-08
NR_104293	ACSF3	-0.477165	3.69648e-05	0.000280556
NM_021241	WIZ	-0.476865	0.00024736	0.00141115
NM_001199629	MYL6B	-0.476743	3.91707e-09	8.97555e-08
NM_022460	HS1BP3	-0.476041	0.000813639	0.00386503
NM_018690	APOBR	-0.475913	0.00571929	0.0196488
NM_001012302	ANO9	-0.47583	5.97263e-05	0.000419707
NM_001128850	RRAD	-0.475678	0.00769996	0.0251677
NM_020461	TUBGCP6	-0.475496	5.22987e-08	9.23232e-07
NM_005660	SLC35A2	-0.475421	0.00423134	0.0152604
NM_001204088	MINOS1-NBL1	-0.475398	1.06553e-05	9.55347e-05
NM_001270550	MDK	-0.475281	0.0068895	0.0229595
NM_015015	KDM4B	-0.475236	7.58799e-11	2.46232e-09
NM_005163	AKT1	-0.475024	1.93598e-14	1.10719e-12
NM_002124	HLA-DRB1	-0.474497	7.1667e-06	6.77045e-05
NM_001278647	ZBTB48	-0.47447	0.000657326	0.00321633
NM_002068	GNA15	-0.47429	1.40858e-07	2.22531e-06
NM_000246	CIITA	-0.473914	4.47824e-07	6.12136e-06
NM_030981	RAB1B	-0.473806	6.30506e-19	6.48788e-17
NM_020761	RPTOR	-0.473722	3.5525e-05	0.000271189
NM_138350	THAP3	-0.473575	6.91731e-05	0.000474526
NM_005628	SLC1A5	-0.47349	2.03491e-13	1.01856e-11
NM_138465	GLI4	-0.473002	0.00795379	0.0258587
NM_001286833	GAK	-0.472997	4.06983e-09	9.28713e-08
NM_001172630	ARHGAP33	-0.472834	0.000259951	0.00147116
NM_001042573	ENGASE	-0.472593	6.03661e-06	5.86293e-05
NM_003254	TIMP1	-0.472443	1.53945e-10	4.77176e-09
NM_007224	NXPH4	-0.472358	0.00659355	0.0221465
NM_001042610	DBNDD1	-0.472264	0.00755179	0.0247954
NM_005720	ARPC1B	-0.472063	4.69946e-22	6.70521e-20
NM_012094	PRDX5	-0.472038	4.30989e-18	4.0716e-16
NM_178026	GGT7	-0.471943	0.000135869	0.000853578
NM_001166114	PNPLA6	-0.471898	4.62889e-06	4.68988e-05
NM_002503	NFKBIB	-0.471866	0.00295406	0.0113583
NM_003502	AXIN1	-0.471725	3.22059e-05	0.000248942
NM_002466	MYBL2	-0.471712	1.52309e-19	1.6533e-17
NM_021198	CTDSP1	-0.471632	3.11491e-10	8.98131e-09
NM_144564	SLC39A3	-0.471607	0.00141318	0.0061235
NR_036520	LOC100287042	-0.471508	0.000551372	0.00276836
NM_001256847	ABR	-0.471239	3.72336e-09	8.58856e-08
NM_013403	STRN4	-0.471147	1.99913e-07	3.01229e-06
NM_002983	CCL3	-0.471096	1.65778e-19	1.79247e-17
NM_024105	ALG12	-0.471087	0.000534439	0.00269557
NM_138336	MYEOV2	-0.471072	0.00196926	0.00806468
NM_080658	ACY3	-0.470877	0.00209224	0.00848173
NM_001204426	LIMK1	-0.470727	1.22234e-10	3.84483e-09
NM_000403	GALE	-0.470667	1.06614e-05	9.55347e-05
NR_103728	PVRIG2P	-0.470582	0.00414004	0.0149799
NR_027129	C21orf67	-0.470543	0.00242195	0.00960854
NM_001271944	TFEB	-0.470537	7.27382e-07	9.26124e-06
NM_001282063	DOC2A	-0.469799	0.00488082	0.0172147
NM_005641	TAF6	-0.469735	9.27376e-07	1.14597e-05
NM_198516	GALNT18	-0.469652	2.2278e-05	0.000180309
NM_017766	CASZ1	-0.469399	0.00765651	0.0250659
NM_015658	NOC2L	-0.469395	5.51624e-12	2.13004e-10
NM_199069	NDUFAF3	-0.469357	7.85638e-05	0.00053274
NM_006927	ST3GAL2	-0.469275	2.13463e-10	6.4788e-09
NM_001039675	UNC45A	-0.469223	5.41632e-10	1.50677e-08
NM_006423	RABAC1	-0.469199	0.00365852	0.0135312
NM_015104	ATG2A	-0.468922	0.00128235	0.00565214
NM_014431	PALD1	-0.468223	6.80777e-09	1.4619e-07
NM_032611	PTP4A3	-0.467459	1.63344e-06	1.87406e-05
NM_002883	RANGAP1	-0.466844	5.43313e-12	2.10334e-10
NM_033416	IMP4	-0.466509	1.38948e-08	2.77895e-07
NM_030649	ACAP3	-0.466409	0.000298838	0.00165107
NM_033054	MYO1G	-0.466282	2.14847e-16	1.65654e-14
NM_003773	HYAL2	-0.466145	0.00364429	0.0134912
NM_198850	PHLDB3	-0.46596	0.00844483	0.0271679
NM_144691	CAPN12	-0.46545	0.000180132	0.0010769
NR_073074	HCN3	-0.465358	0.00303848	0.011628
NM_025216	WNT10A	-0.465056	1.99556e-08	3.84928e-07
NM_152288	ORAI3	-0.464998	3.69805e-07	5.16718e-06
NM_021640	C12orf10	-0.464933	2.38577e-06	2.59176e-05
NM_001282922	RGS3	-0.464538	3.45011e-08	6.33283e-07
NM_001271926	BCKDK	-0.464336	9.43569e-08	1.57053e-06
NM_031449	ZMIZ2	-0.464316	1.15479e-09	3.04425e-08
NM_013976	GCDH	-0.464227	3.62907e-05	0.000276121
NM_020142	NDUFA4L2	-0.464157	0.00911917	0.028886
NM_001193452	NUDT16L1	-0.463859	0.000411113	0.00217044
NM_003789	TRADD	-0.463786	0.000192648	0.00113967
NM_032683	MPV17L2	-0.463692	0.00147198	0.00632284
NM_032118	WDR54	-0.463642	2.74871e-15	1.79444e-13
NM_138414	CCDC101	-0.463567	0.00252382	0.00994439
NM_001134775	KLC2	-0.463442	0.00012026	0.000769133
NR_040252	ANKS3	-0.463182	0.00593213	0.0202668
NR_024552	CALHM2	-0.463068	1.98104e-06	2.2102e-05
NM_003132	SRM	-0.463039	1.26e-07	2.03114e-06
NM_020832	ZNF687	-0.462937	3.81035e-07	5.31145e-06
NM_000302	PLOD1	-0.462892	5.23936e-11	1.73683e-09
NM_001286365	MAP7D1	-0.462688	7.42921e-08	1.26005e-06
NM_023936	MRPS34	-0.462667	1.56897e-07	2.44809e-06
NM_006645	STARD10	-0.462469	0.000473115	0.00243961
NM_014716	ACAP1	-0.462281	3.63049e-11	1.23759e-09
NM_203500	KEAP1	-0.461306	5.03903e-07	6.77173e-06
NM_000528	MAN2B1	-0.461203	2.39999e-13	1.1737e-11
NM_005533	IFI35	-0.461156	6.52508e-08	1.12113e-06
NM_014017	LAMTOR2	-0.461064	1.02618e-07	1.69998e-06
NM_001284313	DBNL	-0.461004	2.16182e-13	1.07431e-11
NM_001113324	TEN1	-0.460956	0.0014001	0.00607822
NM_001166208	SYNPO	-0.46091	0.000630473	0.00310138
NM_000660	TGFB1	-0.460663	3.68613e-10	1.04971e-08
NM_080748	ROMO1	-0.460513	0.000521372	0.00264025
NM_003273	TM7SF2	-0.460503	0.000252808	0.00143573
NM_001089	ABCA3	-0.460455	0.00623554	0.0211234
NM_004924	ACTN4	-0.460425	1.57084e-15	1.08431e-13
NM_005125	CCS	-0.460258	0.00018089	0.0010812
NR_072976	RAD23A	-0.459891	1.76132e-11	6.23445e-10
NM_001207014	SERPINH1	-0.459725	2.50438e-05	0.000199773
NM_006339	HMG20B	-0.459094	7.06046e-08	1.20937e-06
NM_052902	STK11IP	-0.458952	0.000378692	0.00201813
NM_002096	GTF2F1	-0.458574	7.99596e-13	3.55833e-11
NM_001267546	ARFRP1	-0.45829	0.000480538	0.00246777
NM_001105079	FBRS	-0.458182	3.48109e-07	4.87881e-06
NM_006458	TRIM3	-0.457971	0.00410808	0.0148857
NM_000094	COL7A1	-0.457964	0.00997085	0.0311748
NR_033677	DDX49	-0.457842	6.05736e-06	5.87895e-05
NM_024310	PLEKHF1	-0.457746	0.00206832	0.00840817
NM_001282450	ESRRA	-0.4577	0.000174504	0.00104874
NM_172251	MRPL54	-0.457547	0.000328471	0.00178802
NM_012087	GTF3C5	-0.45724	1.41534e-11	5.11444e-10
NM_005148	UNC119	-0.457138	1.23303e-11	4.52055e-10
NM_001286497	PIF1	-0.457108	1.59042e-06	1.83428e-05
NR_110670	LOC100996351	-0.456601	0.0102063	0.0317712
NM_001184781	DGCR2	-0.456195	4.90488e-07	6.6131e-06
NM_002250	KCNN4	-0.456176	2.36377e-10	7.05816e-09
NM_002332	LRP1	-0.456131	0.00972107	0.0305321
NM_001243473	B9D1	-0.455939	0.00551225	0.0190367
NM_001135750	PSMG4	-0.455889	0.0107161	0.0329615
NM_006858	TMED1	-0.455863	0.00151375	0.00647816
NM_001135054	SIGIRR	-0.45584	0.0102555	0.0318685
NM_152882	PTK7	-0.455632	0.00325108	0.0122702
NM_006634	VAMP5	-0.455369	0.00203128	0.00828031
NR_026922	LOC150776	-0.455101	1.91984e-05	0.000158473
NM_001098270	MGAT3	-0.454918	3.89674e-13	1.83127e-11
NM_001084	PLOD3	-0.454888	1.07955e-05	9.64866e-05
NM_004359	CDC34	-0.454784	0.000135658	0.000852637
NM_001142674	CHID1	-0.454654	1.08109e-05	9.6593e-05
NM_001286436	NME4	-0.454649	3.67211e-05	0.000278935
NM_032301	FBXW9	-0.454566	0.00793412	0.025816
NM_016428	ABI3	-0.454399	3.92861e-09	8.99454e-08
NR_028269	LOC100288778	-0.454392	0.00360248	0.0133597
NM_001747	CAPG	-0.453611	1.97669e-06	2.20624e-05
NM_017722	TRMT1	-0.453361	6.46176e-06	6.21262e-05
NM_017854	TMEM160	-0.453352	0.0112212	0.0341511
NM_004317	ASNA1	-0.453276	2.95702e-09	7.05529e-08
NM_017828	COMMD4	-0.452781	2.24992e-07	3.34827e-06
NM_001099695	REPIN1	-0.452515	1.34546e-11	4.87466e-10
NM_138689	PPP1R14B	-0.452478	5.35756e-08	9.43367e-07
NM_001102605	IMPDH1	-0.452374	4.49822e-08	8.06416e-07
NM_001163809	WDR81	-0.451701	0.00183551	0.00761039
NM_000455	STK11	-0.451631	1.45751e-06	1.69655e-05
NM_001193322	IKBKE	-0.451625	1.73535e-06	1.97186e-05
NM_006428	MRPL28	-0.45142	2.25002e-09	5.57072e-08
NM_005146	SART1	-0.451267	1.80025e-07	2.75919e-06
NM_001105247	ARMC5	-0.451244	0.00307021	0.0117186
NM_194326	RPS19BP1	-0.451154	8.51924e-07	1.06174e-05
NM_003331	TYK2	-0.451106	2.15357e-13	1.07214e-11
NM_001301020	OAZ1	-0.451016	2.55963e-27	6.26996e-25
NM_001281	TBCB	-0.450826	5.3175e-07	7.07296e-06
NM_000086	CLN3	-0.450734	9.82099e-05	0.000644641
NM_013299	SAC3D1	-0.450275	0.00387727	0.0141724
NM_001204054	NDUFC2	-0.450187	3.43601e-06	3.59716e-05
NM_014389	PELP1	-0.449935	8.71243e-09	1.82145e-07
NM_178273	PILRA	-0.448931	4.2673e-06	4.3683e-05
NM_015395	TECPR1	-0.448801	0.00126556	0.00559061
NM_006302	MOGS	-0.44861	5.94534e-09	1.30092e-07
NM_006088	TUBB4B	-0.448513	6.33079e-16	4.58733e-14
NM_001257360	AMPD2	-0.448392	4.28546e-09	9.68467e-08
NM_001008563	USP20	-0.448322	0.000171479	0.00103478
NM_001184730	PIGT	-0.448101	1.41857e-07	2.23611e-06
NM_022719	DGCR14	-0.44796	0.00141125	0.0061161
NM_016498	MTFP1	-0.447958	3.27978e-09	7.68746e-08
NM_173689	CRB2	-0.447896	0.0117816	0.0354241
NM_001122772	AGAP2	-0.447649	3.73791e-06	3.87511e-05
NM_138575	PGAM5	-0.447619	0.0013914	0.00604901
NM_021937	EEFSEC	-0.447556	6.43799e-05	0.000448085
NM_021134	MRPL23	-0.447312	2.66195e-07	3.88417e-06
NM_001284304	TBC1D22A	-0.446822	8.31713e-09	1.74672e-07
NM_148179	RPP25L	-0.446739	0.00466876	0.016566
NM_033363	MRPS12	-0.446598	7.06385e-05	0.000484218
NM_004753	DHRS3	-0.44601	1.5253e-06	1.76654e-05
NM_001243028	AKT2	-0.445878	5.41364e-12	2.10168e-10
NM_198253	TERT	-0.445704	0.00554574	0.0191285
NM_003560	PLA2G6	-0.445697	0.000183044	0.00109266
NM_005469	ACOT8	-0.445441	0.000627551	0.0030896
NM_001287529	MFSD12	-0.445149	0.00179942	0.00749153
NM_001079675	ETV4	-0.44486	2.28248e-06	2.49621e-05
NM_030645	SH3BP5L	-0.444791	7.87897e-07	9.92671e-06
NM_001267551	PEMT	-0.444777	0.00794459	0.0258348
NM_012235	SCAP	-0.444747	2.31615e-06	2.52903e-05
NM_001002020	PUS1	-0.444706	0.000668501	0.00326466
NM_001145797	SH2B1	-0.444647	2.33079e-05	0.000187766
NM_001136139	TCF3	-0.444509	1.20828e-12	5.22581e-11
NM_000665	ACHE	-0.444318	0.0128529	0.0380197
NM_014593	CXXC1	-0.444052	2.09389e-13	1.0443e-11
NM_003249	THOP1	-0.443819	2.6928e-07	3.92299e-06
NM_001282378	TRIM46	-0.443755	0.0110171	0.0336631
NM_139032	MAPK7	-0.443629	0.00321394	0.0121532
NM_032015	RNF26	-0.443454	7.32483e-08	1.24464e-06
NM_197964	C7orf55	-0.443383	0.00687375	0.0229153
NM_015073	SIPA1L3	-0.443369	2.92005e-07	4.20754e-06
NR_111904	HSH2D	-0.443052	2.01424e-05	0.000165214
NM_001199096	BAIAP3	-0.442923	0.00612358	0.020813
NM_014047	C19orf53	-0.442478	1.10455e-08	2.24975e-07
NM_004656	BAP1	-0.442309	1.04831e-10	3.33147e-09
NM_002536	TBC1D25	-0.442071	1.90458e-05	0.000157438
NM_016538	SIRT7	-0.44193	0.000617767	0.00304974
NM_015318	ARHGEF18	-0.441714	2.84258e-06	3.04146e-05
NM_001034833	NHP2	-0.441704	3.63904e-09	8.42213e-08
NM_001010858	RNF187	-0.441694	1.75387e-11	6.21604e-10
NM_032595	PPP1R9B	-0.441406	2.16656e-10	6.55414e-09
NM_002446	MAP3K10	-0.441235	0.00967905	0.0304243
NM_001201576	PLSCR3	-0.441213	0.000428531	0.00224442
NM_182639	HPS1	-0.441193	6.38441e-07	8.26569e-06
NR_026712	RPL13AP5	-0.441161	2.16526e-27	5.44857e-25
NM_032272	MAF1	-0.44107	2.01277e-09	5.08333e-08
NR_110821	HP09053	-0.440865	0.00925353	0.0292428
NM_001142397	CTIF	-0.440596	0.00256344	0.0100618
NR_037775	MIA-RAB4B	-0.440497	0.000405838	0.00214627
NM_016732	RALY	-0.440298	4.33933e-16	3.24629e-14
NM_020812	DOCK6	-0.44026	0.000134205	0.000845754
NM_004295	TRAF4	-0.440245	2.17648e-10	6.57087e-09
NM_001146016	TJAP1	-0.440209	5.8465e-05	0.000411574
NM_001161476	WDR25	-0.440068	0.0126309	0.0374892
NM_001166343	MFNG	-0.439791	7.07909e-08	1.21106e-06
NM_016154	RAB4B	-0.438965	0.000437774	0.00228332
NM_001040031	CD37	-0.438788	4.19684e-10	1.18903e-08
NM_014225	PPP2R1A	-0.438643	5.58398e-18	5.13504e-16
NM_181715	CRTC2	-0.438355	4.26608e-08	7.69786e-07
NM_024784	ZBTB3	-0.437966	0.0121222	0.0362749
NM_173828	RELL2	-0.437922	0.00898148	0.0285296
NM_004714	DYRK1B	-0.437489	0.00415362	0.0150212
NM_006993	NPM3	-0.437324	4.73577e-09	1.05629e-07
NM_005860	FSTL3	-0.437189	0.0131019	0.038589
NM_012455	PSD4	-0.437091	2.15564e-14	1.21524e-12
NM_012478	WBP2	-0.436644	3.03702e-09	7.21585e-08
NM_001145436	LSS	-0.436539	8.97829e-15	5.39087e-13
NM_001006944	RPS6KA4	-0.436472	6.45105e-05	0.000448543
NM_001080825	TMEM120B	-0.436334	3.24525e-10	9.31626e-09
NM_181491	MED22	-0.436242	1.3332e-05	0.00011572
NM_001098629	IRF5	-0.436092	2.17684e-10	6.57087e-09
NM_001042450	SLC5A10	-0.43599	0.0138699	0.0403744
NM_021034	IFITM3	-0.435563	0.00772678	0.0252312
NM_015944	AMDHD2	-0.434707	0.0149161	0.0428074
NM_030802	FAM117A	-0.43465	2.50435e-07	3.67988e-06
NM_178170	NEK8	-0.434407	9.83123e-05	0.00064516
NM_014329	EDC4	-0.43393	3.8863e-09	8.91242e-08
NM_003683	RRP1	-0.433849	1.19682e-07	1.93844e-06
NM_005535	IL12RB1	-0.433677	4.29966e-05	0.00031931
NM_014634	PPM1F	-0.433481	9.23487e-05	0.000612707
NM_001278230	RUSC1	-0.433198	3.88272e-05	0.000293034
NM_001130924	TMEM201	-0.43311	0.00850139	0.027315
NM_014298	QPRT	-0.433105	5.93256e-09	1.29916e-07
NM_001160392	TRPT1	-0.432809	0.000640801	0.00314548
NM_001276252	WDTC1	-0.432792	7.39478e-08	1.25498e-06
NM_001002836	ZNF787	-0.432681	0.010736	0.0330089
NM_001042539	MAZ	-0.432509	1.37363e-14	8.00467e-13
NM_001142450	SPNS1	-0.432424	0.00352231	0.0131063
NM_001197260	DOK1	-0.432342	1.00639e-06	1.2337e-05
NM_017999	RNF31	-0.431865	8.805e-08	1.47086e-06
NR_052001	ITPA	-0.431613	1.70088e-06	1.93867e-05
NM_001352	DBP	-0.431477	0.0118515	0.0355926
NM_001284351	SLC9A3	-0.431446	0.00717589	0.0237509
NM_001203258	MTA1	-0.431187	7.0563e-07	9.0268e-06
NM_001130	AES	-0.431021	4.16004e-20	4.91438e-18
NM_001160036	RHOBTB2	-0.43096	8.09921e-05	0.000546795
NM_201522	KLC4	-0.430503	0.000752712	0.00361594
NM_001289746	GAPDH	-0.430356	6.7665e-33	4.11343e-30
NM_001083536	FGD3	-0.429938	4.04404e-06	4.15513e-05
NM_001174121	ZFYVE27	-0.429783	2.45963e-06	2.66781e-05
NM_015086	DDN	-0.429651	0.00400858	0.0145652
NM_005515	MNX1	-0.429613	0.00429362	0.0154488
NM_031918	KLF16	-0.429515	0.00420493	0.0151829
NM_003900	SQSTM1	-0.429154	1.80334e-11	6.37502e-10
NM_004943	DMWD	-0.428963	0.00116728	0.0052333
NM_001012984	C16orf86	-0.428642	0.0137126	0.0400184
NM_198565	NRROS	-0.428531	3.55763e-05	0.000271506
NR_037709	TEN1-CDK3	-0.428449	0.000167294	0.00101306
NM_001195620	C16orf93	-0.428347	0.0164981	0.0465322
NM_019112	ABCA7	-0.428203	0.00104214	0.00474837
NM_022039	FBXW4	-0.427985	9.87471e-06	8.9295e-05
NM_001130524	AP1M1	-0.42786	7.9916e-10	2.16446e-08
NM_032750	ABHD14B	-0.427706	8.69991e-12	3.23239e-10
NM_001172557	GOLGA3	-0.427429	0.000380615	0.00202512
NM_001253792	ZNF444	-0.427357	0.00348829	0.0130025
NR_037661	FKBP1A-SDCBP2	-0.426691	0.0103081	0.0319873
NM_024712	ELMO3	-0.426383	0.0164579	0.0464331
NM_145065	PELI3	-0.42632	0.015331	0.0437666
NM_001242348	C19orf83	-0.426191	0.0171158	0.0478116
NM_006297	XRCC1	-0.426043	2.30844e-08	4.39763e-07
NM_001114620	MGAT1	-0.425865	2.83792e-09	6.81298e-08
NM_018316	KLHL26	-0.425572	0.00900684	0.0285971
NM_001145785	MEF2B	-0.425487	0.00669503	0.022414
NM_001271818	ORAI2	-0.425468	2.45844e-12	1.02023e-10
NM_198722	AMIGO3	-0.42537	0.0172911	0.0482235
NM_012100	DNPEP	-0.425363	4.65151e-08	8.31826e-07
NM_153718	NUP62	-0.42534	7.91445e-14	4.12565e-12
NM_005234	NR2F6	-0.425048	0.00555051	0.0191354
NM_017590	ZC3H7B	-0.42494	4.55269e-09	1.02039e-07
NM_203370	FAM212A	-0.42372	0.0155556	0.0443073
NM_001039848	GPX4	-0.423712	2.89895e-09	6.93543e-08
NR_110730	LOC101928378	-0.423524	0.00210764	0.00853664
NM_199141	CARM1	-0.423406	3.7873e-08	6.89688e-07
NM_001082959	SCARB1	-0.423388	1.25916e-09	3.30366e-08
NM_005027	PIK3R2	-0.42326	8.87091e-06	8.17744e-05
NM_001007468	SMARCB1	-0.423067	4.27743e-10	1.20692e-08
NM_001278324	TROAP	-0.422326	0.00334768	0.0125544
NM_181719	TMCO4	-0.422292	0.000228089	0.00131822
NM_005934	MLLT1	-0.422291	1.01324e-06	1.24045e-05
NM_001291315	PRH1	-0.421985	0.00885627	0.0282201
NM_001126181	NRGN	-0.421301	0.00607991	0.0206976
NM_030578	B9D2	-0.42125	0.0138474	0.0403383
NR_033825	KLHL22	-0.421155	0.00323148	0.0122146
NM_018110	DOK4	-0.420983	0.0142338	0.041299
NM_001091	AOC1	-0.420665	0.0113168	0.0343852
NM_145805	ISL2	-0.420389	0.00696925	0.0231742
NM_004567	PFKFB4	-0.420177	6.2976e-13	2.86236e-11
NM_001130867	ERCC2	-0.420065	0.00165368	0.00698624
NM_080549	PTPN6	-0.420001	5.60295e-18	5.13542e-16
NM_031904	FRMD8	-0.4198	7.85177e-09	1.66669e-07
NM_138783	ZNF653	-0.419433	0.0167946	0.0471571
NR_024533	ALG3	-0.419345	0.000222213	0.00128777
NM_001245002	NFIC	-0.419292	4.15637e-05	0.00031027
NM_032415	CARD11	-0.41918	5.06127e-06	5.05761e-05
NM_001894	CSNK1E	-0.418707	1.56734e-08	3.10996e-07
NM_030628	INTS5	-0.418505	9.52513e-05	0.000628373
NM_024329	EFHD2	-0.418055	9.82039e-09	2.02404e-07
NM_183008	UBXN11	-0.418042	0.00157371	0.00669745
NM_001256584	GYPC	-0.418031	1.20649e-05	0.000105987
NM_001146029	SEMA7A	-0.417799	7.00868e-13	3.15961e-11
NM_001278928	SURF2	-0.417658	0.0118518	0.0355926
NM_004252	SLC9A3R1	-0.416813	6.89082e-07	8.83046e-06
NM_024316	LENG1	-0.416334	0.0157007	0.0446609
NM_199287	CCDC137	-0.416232	2.6194e-05	0.000207751
NM_006736	DNAJB2	-0.416231	1.92987e-06	2.15884e-05
NM_016199	LSM7	-0.416076	3.42131e-06	3.58583e-05
NM_001114614	MFGE8	-0.416061	2.76499e-06	2.96885e-05
NM_001261403	NFKB2	-0.41588	3.50235e-11	1.2013e-09
NM_006598	SLC12A7	-0.415735	3.78856e-05	0.000286679
NM_001286677	PRMT2	-0.415689	9.95687e-06	8.99205e-05
NM_001131016	CIZ1	-0.41557	2.10481e-07	3.14925e-06
NM_015043	TBC1D9B	-0.415242	1.25697e-11	4.59616e-10
NM_004584	RAD9A	-0.415175	6.68268e-05	0.000461145
NM_173832	ZFP41	-0.414774	0.0152878	0.0436763
NM_006201	CDK16	-0.414592	5.06716e-09	1.12207e-07
NM_152468	TMC8	-0.414555	1.13032e-09	2.98542e-08
NM_001017964	YDJC	-0.414535	0.00231713	0.00926182
NM_024301	FKRP	-0.414222	0.00795748	0.0258677
NM_004638	PRRC2A	-0.414081	0.0123111	0.0367132
NM_004952	EFNA3	-0.414011	0.00936848	0.029558
NM_001283010	RTEL1	-0.413889	0.00180759	0.00751741
NM_175902	OGFOD3	-0.413842	0.000573719	0.00286136
NM_001197126	IRF3	-0.413764	1.49522e-05	0.000127543
NM_001504	CXCR3	-0.413363	0.0168787	0.0473404
NM_002872	RAC2	-0.413313	1.81753e-20	2.22608e-18
NM_030587	B4GALT2	-0.413273	2.13681e-05	0.000173655
NM_015603	CCDC9	-0.413171	0.00148894	0.0063858
NM_000431	MVK	-0.413029	7.70715e-07	9.73683e-06
NM_031286	SH3BGRL3	-0.412872	1.97381e-11	6.94827e-10
NM_001297609	MAP3K6	-0.41281	0.00699254	0.0232413
NM_001145054	C2orf81	-0.412782	0.00885416	0.0282191
NM_004587	RRBP1	-0.412741	2.25412e-05	0.000182172
NM_024074	TMEM38A	-0.41271	0.00298515	0.0114587
NM_001167990	PQBP1	-0.412708	2.42017e-05	0.000194118
NM_013328	PYCR2	-0.41213	1.48548e-09	3.83922e-08
NM_001031734	FDX1L	-0.411986	0.0121997	0.0364635
NM_006532	ELL	-0.411949	0.000275007	0.00154312
NM_002337	LRPAP1	-0.411947	1.04544e-06	1.27544e-05
NM_006014	LAGE3	-0.411898	0.0115492	0.0349209
NM_000992	RPL29	-0.411294	6.20419e-23	9.70238e-21
NM_016819	OGG1	-0.411294	0.00104979	0.0047801
NM_152513	MEI1	-0.411184	0.0014468	0.00623401
NM_001145641	SRRM5	-0.411168	0.00763379	0.0250004
NM_001278399	LILRB1	-0.411152	5.76801e-05	0.000406981
NM_004475	FLOT2	-0.411093	1.70541e-21	2.30976e-19
NM_002257	KLK1	-0.410722	0.000956801	0.00441625
NM_207373	C10orf99	-0.410716	8.77951e-09	1.83022e-07
NM_138797	ANKRD54	-0.41071	0.000666375	0.003256
NM_006465	ARID3B	-0.410621	1.28693e-07	2.06506e-06
NM_001184854	KLHDC4	-0.410499	0.000376653	0.00201037
NR_033230	SMPD4	-0.409985	4.66761e-09	1.04446e-07
NM_001286215	RITA1	-0.409957	0.000229697	0.00132569
NM_002067	GNA11	-0.409946	0.00502251	0.0176246
NM_000941	POR	-0.409782	0.00108169	0.00489475
NM_032871	RELT	-0.409737	3.01696e-05	0.000235105
NM_015710	GLTSCR2	-0.409427	4.60074e-10	1.29026e-08
NM_001024226	ARF1	-0.4093	2.66025e-18	2.60197e-16
NM_001145265	SLC35C1	-0.409233	0.00235279	0.00937863
NM_006830	UQCR11	-0.409218	1.67251e-06	1.91302e-05
NM_004712	HGS	-0.409018	5.5482e-06	5.47501e-05
NM_014661	FAM53B	-0.408619	2.50983e-05	0.00020015
NM_013306	SNX15	-0.408287	0.00116727	0.0052333
NM_004556	NFKBIE	-0.408142	3.38543e-07	4.76889e-06
NM_001079880	PRKD2	-0.408084	8.46294e-07	1.0552e-05
NM_001297549	UPF1	-0.408063	2.05033e-07	3.07939e-06
NM_017550	MIER2	-0.407752	0.00145428	0.00626138
NM_005178	BCL3	-0.407694	0.0119464	0.0358225
NM_016222	DDX41	-0.407309	3.26763e-09	7.67226e-08
NM_015527	TBC1D10B	-0.407227	8.28036e-07	1.03617e-05
NM_001184892	FLAD1	-0.407152	0.00031755	0.0017378
NM_001256580	RPL10	-0.407069	9.82405e-25	1.915e-22
NM_145798	OSBPL7	-0.406984	8.86129e-05	0.000590724
NM_152892	LRWD1	-0.406817	0.00857866	0.0275345
NM_022572	PNKD	-0.406471	4.78254e-08	8.52968e-07
NM_025219	DNAJC5	-0.405989	1.04061e-07	1.71459e-06
NM_144999	LRRC45	-0.405778	0.0023323	0.00930767
NM_013397	PRICKLE4	-0.405649	0.0164129	0.0463297
NM_014681	DHX34	-0.405625	0.00291151	0.0112227
NM_173620	HEXDC	-0.405425	0.00952022	0.0299761
NM_001128425	MUTYH	-0.405226	0.00232242	0.00927647
NM_178012	TUBB2B	-0.405139	0.0079463	0.0258374
NM_001178098	CD19	-0.404778	1.65183e-12	7.00194e-11
NR_104201	BCL2L12	-0.404696	2.24061e-05	0.000181133
NM_018074	CCDC94	-0.404607	0.000554064	0.00277835
NM_015537	NSMF	-0.40395	5.43331e-06	5.3789e-05
NM_001142462	OSR2	-0.403858	0.0111887	0.034082
NM_014187	TMEM208	-0.403403	0.00058801	0.0029242
NM_001810	CENPB	-0.4034	0.000215121	0.00125306
NM_001185080	CLDN15	-0.403152	0.00339174	0.0126887
NM_005223	DNASE1	-0.403068	0.00894681	0.0284555
NM_015111	N4BP3	-0.402959	0.000614158	0.00303678
NM_005334	HCFC1	-0.402928	5.94296e-07	7.80736e-06
NM_031229	RBCK1	-0.40287	2.58565e-07	3.78281e-06
NM_016354	SLCO4A1	-0.402483	0.00551296	0.0190368
NM_181078	IL21R	-0.402268	2.56288e-09	6.21739e-08
NM_001166056	PEPD	-0.40182	8.03454e-05	0.000542826
NM_152911	PAOX	-0.401789	0.0058903	0.0201556
NM_018664	BATF3	-0.401522	0.00315192	0.0119694
NM_001287500	IQCE	-0.40134	0.0113083	0.0343669
NM_000356	TCOF1	-0.401327	6.70641e-09	1.44237e-07
NM_001204141	MBD1	-0.401252	6.06031e-08	1.05172e-06
NM_130800	MEN1	-0.401208	2.49418e-05	0.000199189
NM_002569	FURIN	-0.401027	0.00515352	0.0179888
NR_103804	PDLIM7	-0.401003	0.00625553	0.0211834
NM_001171949	KXD1	-0.400965	1.26323e-08	2.54114e-07
NM_001195071	TMEM184B	-0.400893	0.0015978	0.00678539
NM_001204527	SSR4	-0.400653	8.663e-07	1.07675e-05
NM_000221	KHK	-0.400272	0.0157148	0.0446874
NR_033370	LOC63930	-0.400091	0.00544486	0.0188369
NM_001168222	TBC1D17	-0.399994	0.000261719	0.00147935
NM_001289145	FAM110A	-0.399898	0.00710713	0.0235684
NM_138396	MARCH9	-0.399894	2.04571e-05	0.000167332
NM_003365	UQCRC1	-0.399878	1.73608e-15	1.18947e-13
NM_006076	AGFG2	-0.399629	0.000523899	0.0026511
NM_014851	KLHL21	-0.399481	0.00209061	0.00847785
NM_020310	MNT	-0.39851	0.00357919	0.0132893
NM_001035254	FAM102A	-0.398382	0.000946768	0.0043761
NM_173542	PLBD2	-0.398311	0.00125088	0.00554317
NM_000418	IL4R	-0.398265	1.64093e-08	3.24435e-07
NM_173659	RPUSD3	-0.397353	1.03631e-05	9.30126e-05
NM_001012716	TYMSOS	-0.397256	0.00246325	0.00973762
NM_001164189	PLIN3	-0.396942	1.31504e-10	4.11301e-09
NM_052847	GNG7	-0.396787	0.0066243	0.0222303
NM_001193269	EML2	-0.396786	4.64144e-07	6.31327e-06
NR_073024	RPL13A	-0.396433	1.40074e-23	2.43852e-21
NM_001270490	RPL18	-0.396395	8.84012e-21	1.12245e-18
NM_001243794	CHST12	-0.395512	0.00143481	0.00619352
NM_001286586	CDIPT	-0.395374	0.000306983	0.00168731
NM_001114331	CLCN7	-0.395336	0.00311159	0.0118455
NM_014338	PISD	-0.395287	1.93906e-07	2.93296e-06
NR_074074	NOB1	-0.395242	2.55247e-09	6.20848e-08
NM_020238	INCENP	-0.395169	1.59518e-06	1.83798e-05
NM_020677	NMRAL1	-0.395023	2.88684e-05	0.00022656
NM_001162505	TMEM189	-0.394986	0.000236765	0.00136081
NM_015466	PTPN23	-0.394483	0.000143664	0.000894426
NM_014780	CUL7	-0.394339	3.78496e-06	3.91655e-05
NM_001142569	C1orf106	-0.394281	0.000434525	0.00226851
NM_145214	TRIM11	-0.39382	0.0011282	0.00508196
NM_025082	CENPT	-0.393584	4.06039e-05	0.00030435
NM_001080424	KDM6B	-0.393393	0.000476807	0.00245407
NM_024339	THOC6	-0.393335	0.000166481	0.0010098
NM_000981	RPL19	-0.393081	1.22786e-23	2.16479e-21
NM_001165417	SLC25A11	-0.393004	2.35132e-05	0.000189309
NM_001300820	SLC25A45	-0.392953	0.00285123	0.0110288
NM_001143853	WIBG	-0.392914	5.01518e-06	5.01699e-05
NM_012079	DGAT1	-0.392519	8.77312e-05	0.00058558
NM_000635	RFX2	-0.392488	0.0151645	0.0433988
NM_152341	PAQR4	-0.392231	8.65095e-06	8.01132e-05
NM_001278946	SEC13	-0.39187	6.11764e-05	0.000428482
NM_014330	PPP1R15A	-0.391773	4.96363e-06	4.97442e-05
NM_001328	CTBP1	-0.391715	1.82695e-07	2.78306e-06
NM_015016	MAST3	-0.390989	0.000115147	0.000740708
NM_001286613	MICAL1	-0.390784	2.36083e-08	4.48817e-07
NM_007065	CDC37	-0.390676	3.84772e-13	1.81439e-11
NM_025128	MUS81	-0.390392	1.6539e-05	0.000139445
NM_006516	SLC2A1	-0.390346	3.69317e-11	1.25125e-09
NM_001145138	RELA	-0.390262	8.65721e-07	1.07651e-05
NM_006663	PPP1R13L	-0.389801	0.0180778	0.0498947
NM_001022	RPS19	-0.389272	2.72175e-22	3.92385e-20
NM_001172666	RAB40C	-0.389229	0.0172851	0.0482116
NM_001662	ARF5	-0.388779	2.79414e-10	8.15842e-09
NR_109952	LOC101927051	-0.388477	0.000705189	0.0034203
NM_024731	KLHL36	-0.38845	0.00124679	0.00552885
NM_052963	TOP1MT	-0.388354	0.00036337	0.00195265
NM_181468	EIF6	-0.388171	3.91686e-11	1.32379e-09
NR_125369	PPCDC	-0.388037	0.00162705	0.00688319
NM_024309	TNIP2	-0.387737	1.55781e-05	0.000132231
NM_020998	MST1	-0.387633	0.00897086	0.0285057
NM_001114632	JMJD7	-0.387588	0.00870779	0.0278617
NM_001282546	STK40	-0.387376	3.16182e-07	4.49277e-06
NM_001243789	SMUG1	-0.38701	0.00120879	0.00538362
NM_001193646	ATF5	-0.386925	0.00817136	0.0264203
NM_018992	KCTD5	-0.386809	6.40513e-08	1.10395e-06
NM_001282112	TOP3B	-0.386721	0.000726806	0.00350854
NM_020247	ADCK3	-0.386591	0.0016692	0.00703893
NM_001012	RPS8	-0.386533	7.29981e-23	1.13516e-20
NM_001256585	MGLL	-0.386364	2.04531e-11	7.16634e-10
NM_001193503	ENO3	-0.385944	0.00341445	0.0127615
NM_052897	MBD6	-0.38594	0.000220624	0.0012808
NM_025232	REEP4	-0.385895	0.000256734	0.00145565
NM_001190945	TRAF1	-0.385664	4.53231e-14	2.42658e-12
NM_130807	MOB3A	-0.385609	7.05087e-14	3.69637e-12
NM_001297590	CD3EAP	-0.385369	0.000704211	0.00341675
NM_001282662	MKL1	-0.385301	7.88542e-05	0.000534186
NM_001124758	SPNS2	-0.385266	0.00491612	0.0173149
NM_024821	CCDC134	-0.385168	0.00491825	0.017318
NM_138615	DHX30	-0.385123	1.7539e-07	2.69861e-06
NR_046373	P2RX4	-0.385073	8.70066e-05	0.000581866
NM_001285486	NEURL3	-0.384968	0.00393785	0.0143534
NM_001080779	MYO1C	-0.384796	9.13876e-09	1.8991e-07
NM_006244	PPP2R5B	-0.384786	0.00106447	0.00483001
NM_002826	QSOX1	-0.384759	1.22921e-05	0.000107638
NR_038314	ITGB2-AS1	-0.38465	0.000287075	0.00160013
NM_005094	SLC27A4	-0.384255	0.0151671	0.0434019
NM_024591	CHMP6	-0.384105	0.00418432	0.0151164
NM_017659	QPCTL	-0.384087	0.000142072	0.000886111
NM_018161	NADSYN1	-0.383873	8.54327e-09	1.78804e-07
NM_003863	DPM2	-0.383637	8.31085e-06	7.743e-05
NM_033387	FAM78A	-0.38322	6.6118e-06	6.33269e-05
NM_001160372	TRAPPC9	-0.383174	0.000882816	0.00412857
NM_033102	SLC45A3	-0.383124	0.0146112	0.0421423
NM_017916	PIH1D1	-0.383023	2.73046e-08	5.12401e-07
NM_032051	PATZ1	-0.382499	0.00251943	0.00992849
NM_001193523	FAM65A	-0.382338	1.70908e-05	0.000143486
NM_001290114	IDH2	-0.382231	1.987e-09	5.02743e-08
NM_001279350	REXO4	-0.38218	1.19298e-05	0.000105097
NM_004308	ARHGAP1	-0.381833	1.83343e-07	2.78996e-06
NM_138493	CCDC167	-0.381744	1.62407e-05	0.000137307
NM_015703	RRP7A	-0.381609	4.08324e-07	5.65121e-06
NM_024864	MRM1	-0.381601	0.00568001	0.0195283
NM_194280	TMEM219	-0.38138	6.09028e-07	7.95859e-06
NR_037882	RTEL1-TNFRSF6B	-0.381009	0.00257802	0.0101119
NM_148886	MIEF2	-0.380897	0.010896	0.0334094
NM_001003684	UQCR10	-0.380761	8.14378e-09	1.71945e-07
NM_005993	TBCD	-0.380745	8.22389e-09	1.7324e-07
NR_033255	DTYMK	-0.380454	7.81862e-06	7.31641e-05
NM_001199281	CABIN1	-0.380205	1.01879e-07	1.68964e-06
NM_003335	UBA7	-0.380181	5.69793e-07	7.53914e-06
NM_001098632	AKT1S1	-0.380179	0.00179954	0.00749153
NM_003755	EIF3G	-0.380062	4.21133e-09	9.54706e-08
NM_005892	FMNL1	-0.380055	2.10256e-07	3.14925e-06
NM_023072	ZSWIM4	-0.379833	0.0147535	0.0424331
NM_000878	IL2RB	-0.379627	6.70014e-09	1.44237e-07
NM_001193532	RAB42	-0.37956	0.017678	0.0490153
NM_014712	SETD1A	-0.379439	0.000417477	0.00219649
NM_001286626	RNPS1	-0.379387	5.0528e-09	1.11979e-07
NM_001286582	PHRF1	-0.379045	0.00015924	0.000974177
NM_002205	ITGA5	-0.378762	0.0141326	0.0410526
NM_024658	IPO4	-0.378657	1.35692e-05	0.000117373
NM_001838	CCR7	-0.378382	3.22634e-19	3.38277e-17
NM_001033551	TOM1L2	-0.378372	0.000871997	0.00408753
NM_007056	CLASRP	-0.378276	8.88983e-05	0.000591943
NM_001286462	C21orf58	-0.377821	0.00898118	0.0285296
NM_020820	PREX1	-0.377783	6.31709e-09	1.37035e-07
NM_001277074	CCDC12	-0.377734	8.875e-05	0.00059124
NM_000146	FTL	-0.377367	3.46248e-20	4.14898e-18
NM_001252393	TNIP1	-0.377227	1.6214e-15	1.11643e-13
NM_001198696	AIFM2	-0.376837	7.4873e-07	9.48506e-06
NM_023008	KRI1	-0.376782	4.79681e-05	0.000350794
NM_001204446	AP5S1	-0.376464	0.0174867	0.0485894
NM_001042529	COASY	-0.376305	2.50563e-08	4.74067e-07
NR_038262	MIR210HG	-0.376294	0.000543241	0.00273299
NM_001288807	ZNF707	-0.376038	0.0163528	0.0461789
NM_001197323	HIRIP3	-0.375995	0.00224331	0.0090123
NM_001289064	LIG1	-0.375831	9.31027e-10	2.48035e-08
NR_073594	TYSND1	-0.375827	0.00225738	0.00905831
NM_015094	HIC2	-0.375636	0.0168266	0.0472277
NM_001288564	TMEM9	-0.375605	5.51227e-06	5.44927e-05
NM_003681	PDXK	-0.375561	1.69611e-08	3.34152e-07
NM_024789	TMEM180	-0.375535	0.0137017	0.0400023
NM_207309	UAP1L1	-0.375487	0.000133656	0.000843495
NM_021646	ZNF500	-0.375288	0.0096724	0.0304068
NM_000784	CYP27A1	-0.374997	0.000712318	0.00344883
NM_001173466	AAAS	-0.374856	1.40964e-06	1.64637e-05
NM_001286516	DNAJA3	-0.374669	3.09077e-07	4.40993e-06
NR_024542	SNHG7	-0.374631	0.0102889	0.0319423
NM_005698	SCAMP3	-0.374502	5.49405e-06	5.4332e-05
NM_198883	MTX1	-0.374402	0.000399537	0.00211618
NM_152766	TMEM256	-0.374327	0.000768099	0.00368028
NM_001193343	MRPS18A	-0.37426	2.61963e-06	2.82365e-05
NM_025194	ITPKC	-0.37392	0.00167826	0.00707174
NM_014714	IFT140	-0.373894	0.00513024	0.0179277
NM_001242899	PPP6R2	-0.373401	3.78308e-05	0.000286343
NM_144611	CYB5D2	-0.373331	0.00210037	0.00851345
NM_001017981	RNF215	-0.372431	0.0128153	0.0379346
NM_033661	WDR4	-0.37224	0.00858177	0.0275413
NM_003745	SOCS1	-0.372125	0.00435004	0.0156173
NM_001243732	RARG	-0.371968	0.00741478	0.0244393
NM_001204698	TAX1BP3	-0.371908	0.0064609	0.0217749
NM_024898	DENND1C	-0.371706	1.45089e-06	1.68956e-05
NM_001272051	C16orf91	-0.371392	0.00618708	0.0209876
NM_138820	HIGD2A	-0.371305	6.00757e-07	7.86611e-06
NM_001042631	SDHAF1	-0.370965	0.00953735	0.0300266
NM_031459	SESN2	-0.370949	4.13835e-07	5.70751e-06
NM_152879	DGKD	-0.37083	4.75827e-05	0.000348436
NM_004335	BST2	-0.370806	1.74987e-11	6.2098e-10
NM_001037160	CYS1	-0.370732	0.000306828	0.00168679
NM_007346	OGFR	-0.370356	0.000594511	0.0029507
NM_004596	SNRPA	-0.370322	2.24704e-10	6.75332e-09
NM_001136108	R3HCC1	-0.370197	0.000671401	0.00327421
NM_178326	ATG4B	-0.369869	4.80408e-06	4.84081e-05
NM_033396	TNKS1BP1	-0.369479	0.0147999	0.0425357
NM_015545	PTCD1	-0.369211	7.17015e-05	0.000490898
NM_001081559	CPSF4	-0.36912	2.83353e-05	0.000222945
NM_013399	CDIP1	-0.368737	7.82588e-05	0.000531192
NM_001087	AAMP	-0.368481	3.26792e-09	7.67226e-08
NM_025092	ATHL1	-0.368324	0.0163659	0.046202
NM_032283	ZDHHC18	-0.368048	3.79112e-06	3.92146e-05
NR_036467	IFFO1	-0.367822	0.0022498	0.00903575
NM_006387	CHERP	-0.367786	0.000115413	0.000742075
NM_001207033	RNF40	-0.367437	5.85575e-08	1.02208e-06
NM_175709	CBX7	-0.367369	0.000426217	0.00223399
NM_173179	SLC35C2	-0.367342	3.32923e-05	0.000256337
NM_001172432	PHKG2	-0.36722	0.000149821	0.000926094
NM_005804	DDX39A	-0.366782	4.8634e-08	8.65717e-07
NM_033271	BTBD6	-0.366391	0.000857406	0.00403074
NM_002720	PPP4C	-0.366284	2.46892e-08	4.67439e-07
NM_001142799	C17orf49	-0.36625	2.45036e-07	3.60776e-06
NM_032206	NLRC5	-0.366237	2.24043e-10	6.74078e-09
NM_004230	S1PR2	-0.366098	0.000116957	0.000751128
NM_001001563	TIMM50	-0.365915	1.45572e-05	0.00012475
NM_013375	ABT1	-0.365864	2.61556e-05	0.000207506
NM_031991	PTBP1	-0.365825	9.70224e-13	4.2439e-11
NM_020745	AARS2	-0.365748	5.3095e-05	0.000379799
NM_001199654	PMF1	-0.365695	1.79962e-05	0.00014968
NM_001286134	RIC8A	-0.365355	5.9653e-09	1.30323e-07
NM_001667	ARL2	-0.364881	5.72967e-05	0.000404792
NM_013385	CYTH4	-0.364488	5.80493e-06	5.67977e-05
NM_030792	GDPD5	-0.364101	0.0109858	0.0335896
NM_001033853	RPL3	-0.363737	5.46907e-21	7.10722e-19
NM_001135707	ACBD4	-0.363721	0.01564	0.0445127
NM_001077268	ZFYVE19	-0.363507	0.000265759	0.00149852
NM_182612	PDDC1	-0.363394	5.85819e-05	0.000412293
NM_000932	PLCB3	-0.363195	0.0051767	0.0180469
NM_004715	CTDP1	-0.363154	0.00518111	0.0180575
NM_002473	MYH9	-0.363097	2.39909e-11	8.32167e-10
NR_111989	PGS1	-0.363064	0.000483197	0.00248005
NM_001261826	AP3D1	-0.36302	2.95628e-10	8.58656e-09
NM_001256618	TUBGCP2	-0.362815	9.10914e-06	8.34904e-05
NM_001128827	DLG4	-0.362662	0.0026071	0.01021
NM_001271043	NFIX	-0.362624	0.0175342	0.0487052
NM_173558	FGD2	-0.362493	4.88044e-06	4.90703e-05
NM_001654	ARAF	-0.362453	1.40455e-05	0.000120964
NM_001163523	ITPRIPL1	-0.362379	0.00479772	0.0169627
NM_015399	BRMS1	-0.362224	9.34651e-05	0.000618927
NM_001042590	TMEM8B	-0.362033	0.0151734	0.0434153
NM_017859	UCKL1	-0.361925	0.000747675	0.00359612
NM_018964	SLC37A1	-0.361892	5.36365e-05	0.000382644
NR_073560	STXBP2	-0.361848	3.67141e-06	3.81904e-05
NM_013245	VPS4A	-0.36184	1.96255e-07	2.96364e-06
NM_001252100	KIF21B	-0.361807	1.07315e-07	1.75976e-06
NM_005979	S100A13	-0.361604	0.0135804	0.0397152
NM_016145	WDR83OS	-0.361499	2.35902e-07	3.49372e-06
NM_001080417	ZNF629	-0.36117	0.00431374	0.0155071
NM_001098790	MID1IP1	-0.360777	0.00156538	0.00667329
NM_198291	SRC	-0.360557	7.72948e-09	1.64452e-07
NR_030765	ATP5SL	-0.360518	0.000424201	0.00222722
NM_206824	VKORC1	-0.360304	3.31391e-06	3.48382e-05
NM_017660	GATAD2A	-0.360267	2.01444e-05	0.000165214
NM_002018	FLII	-0.360189	7.59861e-10	2.06814e-08
NM_001105556	THEMIS2	-0.360114	1.31168e-07	2.09943e-06
NM_024050	DDA1	-0.360102	0.000991646	0.00455354
NM_080413	VPS16	-0.36008	9.78534e-06	8.87187e-05
NM_009587	LGALS9	-0.36007	3.99092e-11	1.3439e-09
NM_018438	FBXO6	-0.35995	0.00236894	0.00943079
NM_207514	DEF8	-0.359931	0.00237158	0.00943724
NM_015850	FGFR1	-0.359747	4.17115e-05	0.000310871
NM_006509	RELB	-0.359689	0.00317015	0.0120271
NM_016463	CXXC5	-0.359486	0.000205088	0.00120399
NM_145059	FUK	-0.3594	0.00913892	0.0289401
NM_001185012	NDUFA2	-0.359208	8.00413e-07	1.00569e-05
NM_001032279	RCE1	-0.359017	0.00966604	0.0303903
NM_001127325	MAD2L2	-0.358975	1.15622e-05	0.000102383
NM_005990	STK10	-0.358878	5.15993e-09	1.1417e-07
NM_003321	TUFM	-0.358575	6.62046e-12	2.52069e-10
NM_001256670	DPP3	-0.358526	4.08015e-08	7.39611e-07
NM_032302	PSMG3	-0.358368	0.000502775	0.00256295
NM_022830	TUT1	-0.35795	0.000504766	0.0025712
NM_145109	MAP2K3	-0.357771	6.04648e-06	5.87045e-05
NM_002862	PYGB	-0.357701	2.81207e-05	0.000221635
NM_018052	VAC14	-0.357701	0.000536697	0.00270498
NM_020857	VPS18	-0.357531	0.00218044	0.00879803
NM_052951	DNTTIP1	-0.357289	0.000229127	0.00132268
NM_080627	SOGA1	-0.357159	0.00244838	0.00969266
NM_004704	RRP9	-0.357147	0.00344895	0.0128748
NM_006336	ZER1	-0.357072	0.00066668	0.00325635
NM_001142936	DAGLB	-0.356896	0.0104108	0.0322339
NM_001297701	ALKBH6	-0.356767	0.00525309	0.0182624
NM_001256433	PCYT2	-0.356701	1.73078e-05	0.000144912
NM_024098	CCDC86	-0.356679	0.00042035	0.00220867
NM_001048205	REC8	-0.356513	4.311e-07	5.9212e-06
NM_030811	MRPS26	-0.356504	0.000462442	0.00238947
NM_000155	GALT	-0.356229	0.00738954	0.0243764
NM_002224	ITPR3	-0.356211	4.27942e-08	7.71689e-07
NM_012203	GRHPR	-0.355972	2.80781e-09	6.75241e-08
NM_001110792	MECP2	-0.355511	0.00786228	0.0256244
NM_001130082	PLXNB1	-0.355254	5.0399e-05	0.000364051
NM_001020	RPS16	-0.354868	1.66818e-16	1.29342e-14
NM_022574	GIGYF1	-0.354642	0.000172077	0.00103749
NM_001077198	ATG9A	-0.354062	1.20881e-05	0.000106054
NR_040101	KLHDC3	-0.35393	3.77705e-08	6.88726e-07
NM_022760	PCED1A	-0.353803	0.00207328	0.00842335
NM_053051	CNTROB	-0.353473	9.35703e-07	1.15483e-05
NM_016113	TRPV2	-0.353408	4.502e-09	1.01149e-07
NM_001031847	CPT1A	-0.353328	0.00132195	0.00580081
NM_001383	DPH1	-0.352879	7.65238e-05	0.000520949
NM_023935	DDRGK1	-0.352764	0.000593034	0.00294496
NM_001252677	ACSS1	-0.352578	4.57939e-05	0.00033739
NM_004231	ATP6V1F	-0.352518	1.19694e-06	1.43054e-05
NR_036515	LOC284454	-0.352137	0.00520302	0.0181179
NM_018056	TMEM39B	-0.35211	0.00311826	0.0118673
NM_019606	MEPCE	-0.352057	2.88119e-05	0.00022618
NM_018663	PXMP2	-0.351835	0.000377979	0.00201511
NM_033450	ABCC10	-0.351786	0.0155999	0.0444198
NM_198679	RAPGEF1	-0.351558	1.3185e-09	3.43654e-08
NM_001270999	ZFAND2B	-0.351232	0.00999346	0.0312317
NM_014901	RNF44	-0.351036	5.19964e-05	0.000373818
NM_001025243	IRAK1	-0.350737	1.8075e-06	2.04377e-05
NM_006373	VAT1	-0.350324	0.00184803	0.00764739
NM_153265	EML3	-0.350274	3.88022e-05	0.000292975
NM_001256270	KIF22	-0.350211	9.20768e-09	1.91199e-07
NM_012320	PLA2G15	-0.350019	0.00298568	0.0114592
NM_001127501	ALPL	-0.349757	1.61705e-08	3.20171e-07
NM_012291	ESPL1	-0.349625	7.57021e-08	1.2824e-06
NM_199336	FAHD2B	-0.349552	0.00387535	0.0141685
NM_001113756	TYMP	-0.34954	0.00913139	0.0289195
NM_001114089	ENTPD6	-0.349339	3.26374e-05	0.000251855
NM_002824	PTMS	-0.348717	1.76652e-08	3.46789e-07
NM_003893	LDB1	-0.348628	6.82358e-07	8.74834e-06
NM_001288951	TTC7A	-0.348039	1.20821e-06	1.44151e-05
NM_133644	GTPBP3	-0.347642	0.00723469	0.0239241
NM_014718	CLSTN3	-0.347403	1.06713e-05	9.55932e-05
NM_014972	TCF25	-0.347026	1.70244e-06	1.93924e-05
NM_001202545	CUX1	-0.346786	0.000474469	0.00244522
NM_134324	TARBP2	-0.346773	0.00450371	0.0160689
NM_013241	FHOD1	-0.346607	8.68862e-06	8.04352e-05
NM_016337	EVL	-0.346536	2.53194e-06	2.73446e-05
NM_001145962	SLC12A4	-0.346491	0.0017615	0.00735913
NM_014505	KCNMB4	-0.346339	0.0121155	0.0362638
NM_001042679	RHOC	-0.346206	2.58255e-10	7.62914e-09
NM_003498	SNN	-0.346179	0.00126119	0.00557662
NM_001130028	CLK3	-0.346107	1.94082e-07	2.93402e-06
NM_015629	PRPF31	-0.345878	1.30699e-06	1.53881e-05
NM_014026	DCPS	-0.345297	1.13957e-05	0.0001011
NR_026878	FOXD2-AS1	-0.345279	0.0174367	0.0485123
NM_001171163	ZMYM3	-0.345205	0.00185498	0.00767273
NM_001282175	CLPTM1	-0.345122	3.3038e-05	0.000254591
NM_001694	ATP6V0C	-0.34509	0.00108085	0.00489175
NM_134426	SLC26A6	-0.34507	0.000825473	0.00391252
NM_001070	TUBG1	-0.344926	5.10427e-07	6.83532e-06
NM_001278675	NFATC1	-0.344812	0.00740112	0.0244088
NM_006623	PHGDH	-0.34481	1.40729e-05	0.000121163
NR_102265	LOC101243545	-0.344734	0.00254224	0.00999136
NM_139159	DPP9	-0.344551	1.31805e-05	0.000114585
NM_016612	SLC25A37	-0.344279	0.000191067	0.00113249
NM_001098	ACO2	-0.343898	4.69682e-12	1.83627e-10
NM_003624	RANBP3	-0.34372	1.77432e-05	0.000147842
NM_001950	E2F4	-0.343521	8.5486e-08	1.43062e-06
NM_005697	SCAMP2	-0.343232	2.22231e-06	2.44101e-05
NM_016011	MECR	-0.342993	0.0024824	0.00980772
NM_001135047	JDP2	-0.342522	0.00269301	0.0105123
NM_001283179	TANGO2	-0.342218	0.000997955	0.00457493
NM_138501	TECR	-0.342128	0.000174619	0.00104874
NM_001188	BAK1	-0.342035	4.67473e-05	0.000343409
NM_012384	GMEB2	-0.341952	0.00333543	0.0125235
NM_001135947	URM1	-0.341546	5.64316e-07	7.47024e-06
NM_001271748	APEX2	-0.341512	5.008e-05	0.000362622
NM_032428	FRMPD3	-0.341446	0.0114254	0.0346467
NM_138770	CCDC74A	-0.341249	4.62796e-05	0.000340696
NM_005967	NAB2	-0.341241	0.00019404	0.00114692
NM_015379	BRI3	-0.341191	0.00324311	0.0122468
NM_001130065	MYO9B	-0.34101	1.06103e-07	1.74299e-06
NM_001164760	PRKAR1B	-0.340913	0.00423306	0.0152644
NM_001003796	NHP2L1	-0.340133	2.54608e-10	7.54555e-09
NM_006291	TNFAIP2	-0.339974	6.70236e-05	0.000461998
NM_001165938	STARD3	-0.339892	0.000274955	0.00154312
NM_002103	GYS1	-0.339885	1.20654e-08	2.4413e-07
NM_007066	PKIG	-0.33981	1.20358e-05	0.000105863
NM_031417	MARK4	-0.339695	0.000924679	0.00429304
NM_001018052	POLR3H	-0.339438	1.29186e-07	2.07177e-06
NM_000723	CACNB1	-0.339403	0.0150356	0.0430699
NM_019107	C19orf10	-0.339344	0.000117528	0.000754108
NM_001195059	PLEKHO2	-0.338848	4.19381e-05	0.000312308
NM_001029	RPS26	-0.338844	9.61794e-11	3.07774e-09
NM_021934	ATG101	-0.33827	0.00106309	0.00482635
NM_024671	ZNF768	-0.337941	0.000299661	0.00165429
NM_015654	NAT9	-0.337744	0.0019398	0.00796522
NM_031925	TMEM120A	-0.337232	0.00465964	0.01654
NM_001010982	AFMID	-0.33712	0.000802567	0.00382096
NM_177401	MIDN	-0.337012	0.00161871	0.0068561
NM_017595	NKIRAS2	-0.336904	0.000250192	0.00142496
NM_176880	NR2C2AP	-0.336866	0.000769834	0.00368477
NM_001284295	CHPF2	-0.336828	0.0102317	0.0318287
NM_030912	TRIM8	-0.335923	0.000876161	0.00410427
NM_003370	VASP	-0.335911	1.12173e-09	2.96557e-08
NM_001010855	PIK3R6	-0.335835	2.61382e-11	9.01003e-10
NM_016062	FAM96B	-0.335552	9.41908e-06	8.60463e-05
NM_004843	IL27RA	-0.334994	3.00825e-07	4.31219e-06
NM_033388	ATG16L2	-0.334879	0.000162558	0.000990227
NM_005026	PIK3CD	-0.334813	4.08747e-08	7.40453e-07
NM_003627	SLC43A1	-0.334767	0.000449999	0.00233739
NM_001128845	SMARCA4	-0.334514	1.8682e-06	2.09695e-05
NM_021078	KAT2A	-0.334497	6.29023e-07	8.16318e-06
NM_006397	RNASEH2A	-0.334286	4.71453e-05	0.000345874
NM_016219	MAN1B1	-0.33425	0.000153769	0.000945221
NM_172341	PSENEN	-0.334008	0.00298353	0.0114541
NM_019884	GSK3A	-0.333961	3.86471e-06	3.98418e-05
NM_001077415	CRELD1	-0.333957	0.00288625	0.0111393
NM_001252039	RAB5C	-0.333899	2.74831e-07	3.99335e-06
NM_004368	CNN2	-0.333755	4.36464e-09	9.85426e-08
NM_001185177	CES3	-0.333681	0.0151131	0.0432652
NM_018366	BLOC1S4	-0.33367	0.0115204	0.0348495
NM_024656	COLGALT1	-0.333477	2.49413e-06	2.69994e-05
NM_001005362	DNM2	-0.333312	3.57268e-08	6.53613e-07
NM_001243108	PLD2	-0.33329	0.0110715	0.033777
NM_180990	ZACN	-0.333258	0.00784412	0.0255803
NM_033449	FCHSD1	-0.333237	0.000783868	0.00374546
NR_024573	GHDC	-0.333235	0.00724785	0.0239461
NM_052838	SEPT1	-0.332983	9.63129e-07	1.18539e-05
NM_032361	THOC3	-0.332965	0.00138595	0.00602907
NM_014938	MLXIP	-0.332902	0.0020793	0.00844533
NM_001199417	ARHGAP23	-0.332781	0.0152839	0.0436763
NM_012469	PRPF6	-0.332685	1.89577e-08	3.68504e-07
NM_032377	ELOF1	-0.332458	0.00082914	0.00392475
NM_002467	MYC	-0.332023	8.88371e-06	8.18034e-05
NM_002953	RPS6KA1	-0.33174	5.93083e-08	1.03184e-06
NM_001162530	SH3D21	-0.33172	0.0134822	0.0394658
NR_037648	FOXRED1	-0.331637	0.000107288	0.000696629
NM_000287	PEX6	-0.331489	0.00619946	0.0210218
NM_001193286	SIRT2	-0.331058	0.00042527	0.00223078
NM_001137605	PARVG	-0.330857	0.00892627	0.0283966
NM_005165	ALDOC	-0.330733	5.09393e-12	1.98591e-10
NM_001080826	SGK223	-0.330485	0.00566947	0.019497
NM_016404	TRMT112	-0.330416	2.58128e-08	4.8738e-07
NM_014275	MGAT4B	-0.330179	0.000301686	0.0016629
NM_001145527	EHMT1	-0.329921	9.49332e-05	0.000626699
NM_001005373	LRSAM1	-0.329773	0.00284901	0.0110239
NM_006384	CIB1	-0.329709	2.87353e-07	4.15131e-06
NM_014507	MCAT	-0.329604	0.0147977	0.0425338
NM_198476	C19orf54	-0.329587	8.96502e-05	0.000596368
NM_001282326	SMG6	-0.329475	0.00388381	0.0141919
NM_020311	ACKR3	-0.329144	0.000168444	0.00101936
NM_032809	FAM73B	-0.328941	0.0052178	0.0181582
NM_024107	TMUB2	-0.328915	0.00172144	0.00722868
NM_006278	ST3GAL4	-0.328556	0.0159998	0.0453487
NR_024019	FAM193B	-0.328403	0.000862348	0.00404847
NM_006233	POLR2I	-0.328312	0.00656163	0.0220661
NM_001300848	MRPL2	-0.327763	0.000529772	0.00267544
NM_145806	ZNF511	-0.32763	0.00618027	0.0209747
NM_001265577	KIF18B	-0.327529	3.25021e-05	0.000250999
NR_125371	POLR2F	-0.32714	0.00183279	0.00760254
NM_001288756	BABAM1	-0.327031	8.97277e-07	1.1118e-05
NM_001640	APEH	-0.326952	2.22907e-09	5.53867e-08
NM_138387	G6PC3	-0.326743	0.00669388	0.0224128
NM_001281429	PCED1B	-0.326563	0.000854561	0.00402009
NM_001002	RPLP0	-0.326411	6.40463e-17	5.10894e-15
NM_001029896	WDR45	-0.32594	0.0106477	0.0328096
NM_001127457	CRY2	-0.325733	0.000653615	0.00320151
NM_005157	ABL1	-0.325712	5.03646e-05	0.000363993
NM_001080452	GPR108	-0.325704	0.00105447	0.00479825
NM_001300982	TMCO6	-0.325584	0.0170341	0.0476651
NM_001113205	TSTD1	-0.325301	0.00413281	0.0149616
NM_031917	ANGPTL6	-0.324543	0.000192574	0.00113947
NM_001567	INPPL1	-0.324478	3.10834e-07	4.43042e-06
NM_024652	LRRK1	-0.324457	1.55316e-05	0.000132038
NM_001297597	SIN3B	-0.324334	0.0030319	0.0116092
NM_178003	PPP2R4	-0.324079	1.8576e-09	4.70865e-08
NM_006351	TIMM44	-0.323987	0.00029832	0.00165025
NM_144679	ENTHD2	-0.32379	0.0158305	0.0449792
NM_001930	DHPS	-0.322979	6.53796e-05	0.000453106
NM_183413	FBXO44	-0.322359	0.013093	0.0385672
NM_001256526	C9orf69	-0.32234	0.0126892	0.0376179
NM_198083	DHRS4L2	-0.321754	0.0150009	0.0429928
NM_207627	ABCG1	-0.321363	0.000152802	0.00094053
NM_004265	FADS2	-0.321149	3.47092e-13	1.64794e-11
NM_153611	CYB561A3	-0.321144	9.74566e-06	8.85201e-05
NM_003710	SPINT1	-0.321109	0.00303597	0.0116216
NM_001552	IGFBP4	-0.320855	0.000247724	0.00141294
NM_000215	JAK3	-0.320304	3.14664e-05	0.000243807
NR_026581	MLF2	-0.320287	3.0856e-09	7.30619e-08
NM_001099432	BCAS3	-0.32027	1.71755e-05	0.000144023
NM_001252124	PASK	-0.32015	0.000111999	0.000723482
NM_153271	SNX33	-0.320112	0.0149961	0.0429904
NM_005030	PLK1	-0.319614	8.42716e-06	7.83553e-05
NM_003192	TBCC	-0.319554	0.00805828	0.0261441
NM_052925	LENG8	-0.3195	4.76418e-07	6.45003e-06
NM_001425	EMP3	-0.319406	2.38838e-05	0.000191903
NM_006586	CNPY3	-0.319382	4.42368e-05	0.000327312
NM_004228	CYTH2	-0.319025	0.000207017	0.00121429
NM_002627	PFKP	-0.318396	2.46848e-10	7.32343e-09
NR_037650	ARL2-SNX15	-0.318254	0.000145786	0.000905802
NM_018093	WDR74	-0.318178	0.000999696	0.00458063
NM_001042472	ABHD12	-0.318121	0.000168691	0.00101996
NM_001042371	PGP	-0.318005	0.00195724	0.00802375
NM_032881	LSM10	-0.317182	0.00207535	0.00843053
NM_001861	COX4I1	-0.316947	6.85213e-12	2.59108e-10
NM_032193	RNASEH2C	-0.316754	0.000558286	0.00279648
NM_001163817	DHCR7	-0.316502	7.16605e-08	1.2214e-06
NM_031288	INO80B	-0.316436	0.0145245	0.0419534
NM_153827	MINK1	-0.315519	2.04229e-05	0.000167102
NM_016573	GMIP	-0.31505	0.000299122	0.0016523
NM_001006115	IP6K1	-0.314393	0.00017578	0.00105417
NM_001193328	ZNF692	-0.314287	0.000262221	0.00148158
NM_018688	BIN3	-0.314218	0.000889594	0.00415454
NM_022077	MANBAL	-0.314174	0.000503529	0.00256537
NM_001281425	DCTN3	-0.314163	0.000488258	0.00250092
NM_022338	C11orf24	-0.313827	0.000150531	0.000929425
NM_001282944	PMPCA	-0.313809	1.538e-05	0.00013091
NM_001201483	ENO1	-0.313605	5.09528e-17	4.11188e-15
NM_001184722	GPI	-0.313508	3.34455e-15	2.12821e-13
NM_001243538	LOC283710	-0.312802	0.00291439	0.0112323
NM_004399	DDX11	-0.312718	0.000152956	0.000941133
NM_080822	OVCA2	-0.312392	0.00130674	0.00574683
NR_028338	TRAF3IP2	-0.312204	1.49206e-05	0.000127313
NM_014665	LRRC14	-0.312189	0.00366425	0.0135452
NM_001114403	UPK3BL	-0.312161	0.0165826	0.0467038
NM_006328	RBM14	-0.311978	8.85369e-06	8.169e-05
NM_015675	GADD45B	-0.311867	4.99992e-05	0.000362563
NM_006098	GNB2L1	-0.311788	3.0131e-15	1.9396e-13
NM_001165923	HNF1B	-0.311784	7.61962e-06	7.15196e-05
NM_003181	T	-0.31167	0.000136296	0.000855867
NM_173547	TRIM65	-0.311577	0.00101711	0.00465094
NM_001281441	WBSCR16	-0.311343	0.000643113	0.00315571
NM_001009936	PHF19	-0.311296	0.000438598	0.00228633
NM_001126122	SLC25A19	-0.31129	0.000912264	0.00424609
NM_013416	NCF4	-0.311038	4.57726e-05	0.000337323
NM_001098426	SMARCD2	-0.310872	1.05385e-07	1.73397e-06
NM_173618	INO80E	-0.310725	0.00325457	0.0122817
NM_001243225	PES1	-0.310689	2.91206e-06	3.10698e-05
NM_005782	ALYREF	-0.310684	4.03901e-05	0.00030298
NM_003689	AKR7A2	-0.310217	0.000135651	0.000852637
NM_001171168	CAMTA2	-0.310213	0.000691139	0.00336157
NM_006753	SURF6	-0.309886	0.00221886	0.00892833
NM_020524	PBXIP1	-0.30977	5.02802e-05	0.000363477
NM_001277223	TAGLN2	-0.309662	1.27998e-13	6.56106e-12
NM_015168	ZC3H4	-0.308913	0.000795862	0.00379361
NM_004831	MED26	-0.308906	0.00116818	0.00523562
NM_003367	USF2	-0.308896	7.41603e-07	9.41631e-06
NM_152493	ZNF362	-0.308445	0.0164823	0.0464923
NR_037849	INO80B-WBP1	-0.308326	0.00033779	0.00183047
NM_001267797	MED24	-0.308292	1.87655e-05	0.000155331
NM_002180	IGHMBP2	-0.308	0.0157085	0.0446739
NR_110128	ZNF276	-0.307685	0.00142472	0.00616094
NM_024845	NAA60	-0.307527	0.000698553	0.00339465
NM_007184	NISCH	-0.307176	0.000225187	0.00130346
NM_001124756	PABPC1L	-0.306796	0.0130023	0.0383488
NM_005694	COX17	-0.306659	1.07035e-05	9.58188e-05
NM_001261	CDK9	-0.306634	6.25053e-05	0.000436575
NM_015241	MICAL3	-0.306246	0.000187005	0.00111294
NM_000548	TSC2	-0.305991	0.00130751	0.0057493
NM_017955	CDCA4	-0.305934	9.94128e-06	8.98089e-05
NM_001143991	WRAP53	-0.305874	0.00540157	0.0187102
NR_073599	ZNF142	-0.305419	0.00473214	0.0167672
NR_028406	FXYD5	-0.305264	9.64118e-07	1.18608e-05
NM_016044	FAHD2A	-0.305217	0.00337403	0.0126292
NM_003481	USP5	-0.304634	3.03435e-07	4.34285e-06
NM_001177388	LGALS3	-0.304367	1.09695e-05	9.78521e-05
NM_024092	TMEM109	-0.30354	0.000303483	0.00167239
NR_046507	PINK1-AS	-0.302623	0.000572696	0.00285733
NM_024544	MUL1	-0.30251	0.00304667	0.0116511
NM_005184	CALM3	-0.302495	7.56922e-14	3.95313e-12
NM_032127	FAM160A2	-0.302432	0.00533044	0.0184896
NM_001040457	RHBDD2	-0.302416	0.0156926	0.0446471
NM_001012516	ITM2C	-0.302306	1.1773e-07	1.91242e-06
NM_000374	UROD	-0.301702	0.0003654	0.00196089
NM_003152	STAT5A	-0.301272	8.22505e-07	1.02971e-05
NM_006500	MCAM	-0.30114	6.84482e-05	0.000470151
NR_002798	NAPSB	-0.300987	0.000288732	0.00160734
NM_020315	PDXP	-0.300839	0.000133445	0.000842554
NM_005837	POP7	-0.300828	0.00789214	0.0257005
NM_000757	CSF1	-0.30079	0.0153206	0.0437416
NM_198445	RINL	-0.30046	2.42795e-05	0.00019463
NM_006369	LRRC41	-0.300362	8.97313e-07	1.1118e-05
NM_004783	TAOK2	-0.300265	0.000698918	0.0033949
NM_017758	ALKBH5	-0.300098	4.17115e-08	7.54274e-07
NR_045839	ANKRD11	-0.300019	0.0036604	0.0135364
NM_001024	RPS21	-0.299924	1.89676e-11	6.6882e-10
NM_004051	BDH1	-0.299545	0.000481874	0.00247418
NM_014297	ETHE1	-0.29945	8.86299e-05	0.000590724
NM_001004720	NCK2	-0.299382	0.00316866	0.0120259
NM_001199664	PMF1-BGLAP	-0.299196	0.0159395	0.04521
NM_003313	TSTA3	-0.29915	0.000391929	0.00207867
NM_004526	MCM2	-0.299082	2.39199e-10	7.12706e-09
NM_001099220	ZNF862	-0.298975	0.0165664	0.0466723
NM_003131	SRF	-0.298933	0.00032735	0.00178332
NM_015327	SMG5	-0.298904	3.61208e-07	5.05472e-06
NM_015997	RRNAD1	-0.298689	0.00813253	0.0263223
NM_001257134	COX14	-0.298539	0.000300669	0.00165789
NM_005319	HIST1H1C	-0.298326	0.00124735	0.00553046
NR_003189	SYS1-DBNDD2	-0.298298	0.0069511	0.023123
NM_001253384	RPL15	-0.298265	3.40421e-11	1.16909e-09
NM_002105	H2AFX	-0.298216	0.00201922	0.00823999
NM_002359	MAFG	-0.298212	0.000777545	0.00371846
NM_000190	HMBS	-0.298021	0.000896863	0.00418496
NM_005225	E2F1	-0.297887	0.00183978	0.00762466
NM_133443	GPT2	-0.297861	0.000136623	0.000857532
NM_001135041	DCTN1	-0.297792	7.29997e-07	9.28172e-06
NM_015089	CUL9	-0.297745	0.000956266	0.00441452
NM_024031	PRR14	-0.297723	0.00199883	0.00817246
NM_003009	SEPW1	-0.297635	0.00595665	0.0203355
NR_024547	TMEM11	-0.297607	0.00434264	0.0155927
NM_001193570	CSRP1	-0.297447	9.85072e-06	8.91403e-05
NM_001031698	PRPF40B	-0.296885	0.0118284	0.0355372
NM_001203245	RPS10	-0.296832	2.02016e-13	1.01301e-11
NM_001003694	BRPF1	-0.296827	0.00324591	0.0122557
NM_001278736	CCL5	-0.29682	0.000745963	0.00358975
NM_015388	YIPF3	-0.296713	7.51265e-05	0.000512445
NM_022762	RMND5B	-0.2967	0.00195581	0.00801909
NM_001005910	IP6K2	-0.296569	0.0050495	0.0177014
NM_004036	ADCY3	-0.29582	4.84742e-06	4.87561e-05
NM_001183	ATP6AP1	-0.295746	0.000126967	0.00080662
NM_001286245	DTX3	-0.29525	0.00336845	0.0126124
NM_003091	SNRPB	-0.294994	2.25245e-09	5.57175e-08
NM_001243539	IL15RA	-0.294665	0.0145488	0.0420103
NM_022064	RNF123	-0.294605	0.00203375	0.00828831
NM_013276	SHPK	-0.294357	0.00126968	0.0056061
NM_001127714	HIVEP3	-0.294243	0.0118852	0.0356697
NM_004045	ATOX1	-0.293986	0.000598067	0.00296569
NM_033386	MICALL1	-0.293934	0.00525626	0.0182695
NM_016169	SUFU	-0.293718	0.00417483	0.01509
NM_021158	TRIB3	-0.293476	0.00035106	0.00189422
NM_001289985	JADE2	-0.293391	0.000135193	0.000850678
NM_001271629	MEF2D	-0.29337	0.000525977	0.00266065
NM_001136498	CISD3	-0.293027	0.0090177	0.0286265
NM_006342	TACC3	-0.29291	2.27415e-06	2.49005e-05
NM_145870	GSTZ1	-0.292489	0.00201834	0.00823764
NM_181336	LEMD2	-0.292383	0.00119572	0.00533707
NM_017882	CLN6	-0.292161	0.000271133	0.0015254
NM_005793	NME6	-0.292109	0.0115843	0.0349936
NM_001078174	SLC29A1	-0.291955	6.99517e-06	6.62877e-05
NM_032667	BSCL2	-0.291725	0.00305939	0.011687
NM_006556	PMVK	-0.291696	2.70471e-05	0.000213965
NM_002660	PLCG1	-0.291632	1.56634e-06	1.81024e-05
NM_001080469	FBXO46	-0.291623	0.00497275	0.017481
NM_001142603	KIAA0141	-0.29092	0.000147547	0.000914488
NM_001243925	MAPKAPK3	-0.290869	5.02344e-05	0.000363242
NM_148175	PPIL2	-0.290576	0.000187408	0.00111486
NM_001543	NDST1	-0.290267	2.8215e-05	0.000222188
NM_001014443	USP21	-0.290076	0.00482523	0.0170425
NM_001256120	NAA10	-0.290012	6.33793e-05	0.000441728
NM_012218	ILF3	-0.289931	3.51082e-09	8.15265e-08
NM_001003931	PARP3	-0.289878	0.00333563	0.0125235
NM_133639	RHOV	-0.289831	0.00102911	0.00469595
[truncated: 611 more rows]

## Sheet: Up BCWM 2
# average read count > 10
# p-value < 0.05
Id	Symbol	FoldChange (Log2)	p-value	p-corrected
NR_002819	MALAT1	0.466195	0.00105854	0.00481109
NM_001001995	GPM6B	0.462456	0.00105886	0.00481109
NM_018121	FAM178A	0.431512	1.18306e-11	4.35466e-10
NM_005054	RGPD5	0.429169	0.0116486	0.035131
NM_001164463	RGPD8	0.427675	0.0121096	0.036253
NM_057749	CCNE2	0.419951	7.16237e-07	9.13195e-06
NM_001291510	DDX60L	0.415346	0.00125212	0.00554539
NR_073055	SLC16A7	0.413315	7.61134e-05	0.000518538
NM_001127708	PRG4	0.410524	0.0131145	0.0386136
NM_001282189	UBXN8	0.408125	0.0049107	0.0172981
NM_001256385	LRRC39	0.407754	0.00624261	0.0211448
NM_001039580	MAP9	0.406884	8.72055e-05	0.000582914
NM_006113	VAV3	0.401528	0.00874502	0.027955
NR_028272	NEAT1	0.397063	9.76786e-06	8.85892e-05
NM_145111	FAM200A	0.393624	0.00126203	0.00557868
NM_001127257	SLC39A10	0.385314	4.88947e-16	3.61873e-14
NR_110234	C18orf54	0.382945	0.000344642	0.00186395
NM_000059	BRCA2	0.38144	9.27276e-10	2.47512e-08
NR_027435	ARRDC3-AS1	0.380954	0.0179076	0.0494743
NR_038863	LINC01268	0.380379	8.20874e-05	0.000552707
NM_001270493	SREK1	0.379733	0.000602751	0.00298624
NM_001145097	SKIL	0.377973	2.5608e-05	0.000203804
NM_152416	NDUFAF6	0.377672	0.00265386	0.0103726
NM_033107	GTPBP10	0.37659	3.25795e-06	3.43543e-05
NM_182916	TRNT1	0.375622	6.33258e-07	8.20627e-06
NM_001184765	ODF2L	0.36808	0.000164963	0.00100205
NM_025009	CEP135	0.368008	1.19217e-05	0.00010506
NM_152945	RBM45	0.367702	0.00115003	0.00516935
NM_145254	TMEM170A	0.36466	0.0033533	0.0125686
NM_182625	GEN1	0.36315	5.61879e-12	2.16312e-10
NM_173569	UBN2	0.361967	0.000150193	0.000928184
NM_001018038	VPS13A	0.360553	2.98636e-10	8.66482e-09
NM_024754	PTCD2	0.359591	0.00134179	0.00587022
NR_038286	PSMD6-AS2	0.359434	0.0178651	0.0493766
NM_001134470	C3orf58	0.359237	0.000236839	0.00136095
NM_152703	SAMD9L	0.357479	8.62782e-11	2.77695e-09
NR_037840	IL15	0.354527	0.0111909	0.0340849
NR_003255	TSIX	0.353438	0.00227461	0.0091169
NM_001015882	DNAJC25	0.35324	0.0122571	0.0366033
NM_001042399	CEP83	0.35118	9.64322e-06	8.78618e-05
NM_153240	NPHP3	0.350856	0.00223499	0.00898412
NM_003994	KITLG	0.349137	0.0174213	0.0484808
NM_145049	UBLCP1	0.348406	2.76506e-06	2.96885e-05
NR_026844	ANKRD36BP1	0.348049	0.00381472	0.0139967
NM_206886	CCDC18	0.347934	2.2466e-07	3.34692e-06
NM_005645	TAF13	0.346738	0.00617306	0.0209554
NM_181426	CCDC39	0.346547	0.002253	0.0090438
NM_018177	N4BP2	0.346249	1.11893e-06	1.34895e-05
NM_001271826	PUS7L	0.344356	0.000127289	0.000808424
NM_206937	LIG4	0.343659	0.00037663	0.00201037
NM_181453	GCC2	0.343111	5.32626e-09	1.17568e-07
NM_173468	MOB1B	0.342032	6.94553e-06	6.59301e-05
NM_001254943	CCDC88A	0.341978	3.49057e-10	9.97099e-09
NM_001164496	CFAP44	0.341916	0.00489099	0.0172418
NR_110328	MFSD1	0.341117	6.12626e-05	0.000428977
NM_021928	SPCS3	0.340715	1.84792e-12	7.79732e-11
NM_001144877	SCAI	0.340507	0.000238359	0.00136868
NR_103484	RWDD3	0.340477	0.00248764	0.0098214
NM_152707	SLC25A16	0.339758	0.00237051	0.00943431
NM_001271644	THADA	0.338346	0.000483923	0.00248285
NM_018339	RFK	0.338138	0.00702941	0.0233442
NR_001564	XIST	0.337171	0.00347159	0.0129489
NM_001130916	TGFBR1	0.336889	1.93504e-05	0.000159505
NM_152667	NANP	0.336543	0.00147856	0.00634813
NM_001008405	BCAP29	0.335601	3.79082e-07	5.28979e-06
NM_001017420	ESCO2	0.335403	1.85135e-06	2.08484e-05
NM_020354	ENTPD7	0.333307	0.00115042	0.00517026
NM_001105251	ZFYVE16	0.331906	2.8043e-05	0.000221086
NR_028131	CFL2	0.330263	0.00658812	0.022132
NM_001023567	GOLGA8B	0.329944	1.64027e-07	2.54499e-06
NM_015243	VPS13B	0.329571	0.00550839	0.0190257
NM_001271906	GSKIP	0.329248	5.65865e-05	0.0004009
NM_001160277	CERKL	0.328243	4.95374e-06	4.9663e-05
NM_001040876	ABCE1	0.327539	8.69283e-12	3.23239e-10
NM_001193307	SAMD9	0.326151	9.64406e-10	2.56434e-08
NM_001142704	FAM111B	0.325807	5.13765e-08	9.0811e-07
NM_015975	TAF9B	0.325375	9.82781e-06	8.89872e-05
NM_001006657	WDR35	0.324989	0.000138452	0.000866851
NM_001013620	ALG10B	0.324805	1.18797e-05	0.000104723
NM_001718	BMP6	0.324667	0.0174617	0.0485477
NM_001257998	CCDC132	0.324636	0.000430594	0.00225181
NM_017923	MARCH1	0.323877	0.00206568	0.00839867
NM_020121	UGGT2	0.323856	1.93834e-05	0.00015973
NM_025191	EDEM3	0.322814	8.90773e-06	8.19701e-05
NM_005482	PIGK	0.322594	0.000622998	0.00307171
NM_001165946	IDE	0.322093	3.39768e-06	3.56391e-05
NM_018672	ABCA5	0.321463	0.00073411	0.00354072
NM_153702	ELMOD2	0.321345	0.000376331	0.00200942
NM_001283044	RALGAPA1	0.321214	0.000487237	0.00249662
NM_017684	VPS13C	0.321093	4.88737e-10	1.36373e-08
NM_014946	SPAST	0.320648	4.84417e-05	0.000353417
NM_005815	ZNF443	0.320297	0.0165859	0.0467085
NM_000644	AGL	0.320029	2.01934e-07	3.0411e-06
NM_014875	KIF14	0.319671	5.17039e-08	9.13315e-07
NM_001258449	PKD2L2	0.319497	0.0124859	0.0371744
NR_040030	CFLAR-AS1	0.319203	0.0088854	0.0282829
NM_025134	CHD9	0.318273	1.28483e-08	2.58272e-07
NM_001080497	MEGF9	0.318241	0.00313444	0.011921
NM_016218	POLK	0.318125	5.82266e-06	5.6951e-05
NM_152519	KANSL1L	0.318076	1.06835e-05	9.56708e-05
NM_001256053	ANKRD26	0.317729	0.000289653	0.00161079
NM_015852	ZNF117	0.317707	0.00205749	0.00837397
NM_001135651	EIF2AK2	0.316946	1.98707e-08	3.83824e-07
NM_007195	POLI	0.316919	0.000895783	0.00418062
NM_001278927	PPWD1	0.315942	7.08744e-06	6.70244e-05
NM_001137668	CASP8AP2	0.314623	0.000259627	0.00147047
NM_173601	GXYLT1	0.314325	1.35917e-05	0.000117495
NM_001286756	ANAPC4	0.313759	3.284e-06	3.45763e-05
NM_003838	FPGT	0.313648	0.00011351	0.00073137
NM_005385	NKTR	0.313615	2.90218e-08	5.41688e-07
NM_022037	TIA1	0.311815	1.0393e-07	1.71459e-06
NR_026777	ZNF37BP	0.311577	7.88089e-05	0.000534141
NM_053274	GLMN	0.310834	0.00111072	0.00500731
NM_198279	CXorf23	0.310576	0.00430195	0.0154767
NM_001017927	C2orf76	0.310397	0.010247	0.031855
NM_001821	CHML	0.309777	1.00213e-05	9.0384e-05
NR_003945	GVINP1	0.309357	0.000220676	0.00128084
NM_001145464	EXOG	0.308928	0.00152435	0.00651343
NM_001289074	HELLS	0.308843	1.65758e-07	2.5618e-06
NM_001007527	LMBRD2	0.308688	0.00181241	0.00753151
NM_058230	ZNF354B	0.308674	0.008403	0.0270491
NM_015888	HOOK1	0.308228	3.85716e-06	3.97787e-05
NM_138714	NFAT5	0.307776	9.48867e-06	8.65962e-05
NM_006682	FGL2	0.307615	0.0158743	0.0450622
NM_001297561	ZNF708	0.307514	0.00443776	0.0158787
NM_153605	CRYBG3	0.30741	0.010951	0.0335277
NM_018136	ASPM	0.306972	3.8496e-09	8.85024e-08
NM_017619	RNPC3	0.306436	0.000760486	0.00364886
NM_001162529	FAM135A	0.306423	0.000332088	0.00180345
NM_002645	PIK3C2A	0.305566	1.49766e-05	0.000127711
NM_001134742	SLC4A4	0.305269	0.00800702	0.0259982
NM_170710	WDR17	0.305079	5.8455e-06	5.7134e-05
NM_001100829	TMEM170B	0.304889	0.000595357	0.00295384
NM_016562	TLR7	0.304427	3.52927e-05	0.000269788
NM_018429	BDP1	0.30433	5.12383e-07	6.8582e-06
NM_019030	DHX29	0.304313	2.38109e-05	0.000191484
NM_001286812	LYSMD3	0.303564	1.16498e-05	0.000103024
NM_019022	TMX3	0.30303	3.96197e-07	5.50815e-06
NM_080284	ABCA6	0.302754	9.39381e-05	0.000621465
NM_021998	ZNF711	0.302709	0.000100157	0.000656644
NM_017934	PHIP	0.302176	3.00675e-08	5.58569e-07
NM_001278689	EOGT	0.302151	6.43366e-06	6.19466e-05
NM_014910	ZNF507	0.301688	0.000319363	0.00174578
NM_144508	CASC5	0.30144	1.06341e-08	2.16913e-07
NM_024989	PGAP1	0.301433	0.00225202	0.00904206
NM_001077701	MIER1	0.3014	3.85591e-06	3.97787e-05
NM_006777	ZBTB33	0.301305	2.80225e-06	3.00295e-05
NM_001135919	SLC46A3	0.300976	0.013229	0.0388725
NM_017447	C21orf91	0.300877	2.66355e-07	3.88446e-06
NM_018566	YOD1	0.300817	0.00160983	0.00683106
NM_015230	ARAP2	0.300789	3.72615e-05	0.000282575
NM_017988	SCYL2	0.300372	1.69003e-06	1.92987e-05
NR_073109	NHLRC3	0.299977	3.07142e-06	3.25985e-05
NM_015336	ZDHHC17	0.299669	2.59609e-05	0.000206079
NM_016125	RNFT1	0.29887	0.018064	0.0498614
NM_173531	ZNF100	0.298372	0.00178225	0.00742866
NM_033668	ITGB1	0.298368	8.34665e-06	7.77112e-05
NM_001204388	DLG1	0.29784	5.53662e-06	5.46944e-05
NM_016248	AKAP11	0.297499	6.06529e-09	1.32299e-07
NM_019002	ETAA1	0.297499	8.27209e-05	0.000556614
NM_015110	SMC5	0.297345	7.39977e-07	9.39998e-06
NM_004898	CLOCK	0.296321	0.00055252	0.00277312
NM_001284271	ASCC3	0.296283	5.34518e-05	0.000381917
NR_045406	HIF1A-AS2	0.296034	0.000149188	0.000922801
NM_032043	BRIP1	0.29568	1.07814e-05	9.63919e-05
NM_020207	ERCC6L2	0.295644	0.000282094	0.00157713
NM_003566	EEA1	0.295039	1.35332e-06	1.58729e-05
NM_130835	OPA1	0.294963	3.05825e-07	4.37028e-06
NR_109892	HMMR-AS1	0.294899	0.0016078	0.00682365
NM_025114	CEP290	0.294652	1.74544e-06	1.98089e-05
NM_017412	FZD3	0.294635	0.00450781	0.0160794
NM_001286043	ACADM	0.294543	4.7142e-07	6.39652e-06
NM_004124	GMFB	0.294318	3.3012e-08	6.07965e-07
NM_022757	CCDC14	0.294128	0.00459176	0.0163389
NM_001267550	TTN	0.29382	4.43606e-07	6.0727e-06
NM_001286505	HSPH1	0.293631	1.03659e-08	2.1254e-07
NM_001286495	FAM214A	0.293596	9.54079e-05	0.000629233
NM_001184	ATR	0.293436	5.41239e-07	7.18537e-06
NM_001001660	LYRM5	0.293403	0.0134162	0.0393337
NM_018126	TMEM33	0.293352	5.3574e-05	0.000382314
NR_109840	TMEM168	0.292799	0.00033083	0.00179839
NR_038352	DCP2	0.292338	1.19133e-07	1.93068e-06
NM_001204456	RBAK	0.291994	9.64957e-05	0.000635196
NR_102434	YTHDF3	0.291447	4.76035e-05	0.000348496
NM_017736	THUMPD1	0.291418	3.4649e-07	4.86105e-06
NM_019891	ERO1LB	0.291165	0.000540361	0.00272196
NM_001278310	DNAJB14	0.291141	4.72643e-08	8.43504e-07
NM_018374	TMEM106B	0.291117	7.49924e-06	7.05092e-05
NM_001153446	SCOC	0.290853	1.83282e-06	2.06565e-05
NM_006359	SLC9A6	0.289539	0.000461889	0.00238795
NM_024332	BRCC3	0.289356	6.47628e-06	6.22226e-05
NM_015565	LTN1	0.289214	1.27299e-05	0.000111015
NM_001278055	SACS	0.289168	2.27839e-07	3.38336e-06
NM_001035260	VPS26A	0.289129	9.88992e-06	8.94033e-05
NM_032228	FAR1	0.289061	1.75978e-05	0.000146851
NM_033656	BRWD1	0.288996	2.09697e-05	0.000170819
NM_006851	GLIPR1	0.288469	8.87414e-06	8.17744e-05
NM_017922	PRPF39	0.288268	2.07225e-05	0.000169004
NM_001252127	AP4E1	0.288194	0.000167434	0.00101346
NM_001254736	NABP1	0.288061	0.000873085	0.00409194
NM_152633	FANCB	0.287754	0.0135254	0.0395795
NM_005509	DMXL1	0.287611	1.60701e-06	1.8488e-05
NM_003350	UBE2V2	0.287358	1.61522e-05	0.0001366
NM_001282801	SENP7	0.287309	0.00171065	0.00719179
NM_000297	PKD2	0.287285	0.0011719	0.00524722
NM_024548	CEP97	0.287045	0.00281451	0.0109234
NM_016227	SUCO	0.286962	5.70789e-05	0.000403768
NM_003203	GCFC2	0.286801	0.000561744	0.00280923
NM_194292	SASS6	0.286551	0.000344635	0.00186395
NM_001288967	CEP70	0.286525	0.00173544	0.00727834
NM_015139	SLC35D1	0.286456	0.000511773	0.0026002
NR_073366	DNAJC10	0.286326	6.99997e-07	8.96203e-06
NM_003659	AGPS	0.285811	1.32299e-06	1.55567e-05
NM_001293640	KIAA1033	0.285749	1.03327e-07	1.70956e-06
NM_001190242	IFT80	0.285402	0.000288654	0.00160731
NM_018843	SLC25A40	0.284436	3.19006e-07	4.52593e-06
NM_001012756	ZNF260	0.284414	0.01585	0.0450208
NM_014805	EPM2AIP1	0.284251	1.10755e-06	1.33639e-05
NM_001177665	RIF1	0.283788	6.05117e-08	1.05079e-06
NM_015132	SNX13	0.283557	3.34876e-05	0.000257697
NM_022900	CASD1	0.283172	0.00113979	0.00512916
NM_172070	UBR3	0.283044	6.85082e-06	6.51428e-05
NM_001278173	ZNF33A	0.282548	0.000144435	0.000898821
NM_005445	SMC3	0.282376	3.16223e-08	5.84707e-07
NM_003463	PTP4A1	0.282368	3.46792e-08	6.35288e-07
NM_173830	CEP57L1	0.28211	0.000479316	0.00246287
NM_006544	EXOC5	0.282057	1.7688e-07	2.7185e-06
NM_001024956	SC5D	0.282019	2.26236e-06	2.48009e-05
NM_001085487	MYSM1	0.281836	3.84681e-05	0.00029061
NM_181783	TMTC3	0.281472	0.00302336	0.0115813
NR_036263	MIR1244-3	0.281356	0.000139667	0.000873076
NR_036262	MIR1244-2	0.281356	0.000139667	0.000873076
NR_036052	MIR1244-1	0.281356	0.000139667	0.000873076
NM_052911	ESCO1	0.281314	5.31024e-05	0.000379799
NM_018323	PI4K2B	0.280892	4.99102e-08	8.83322e-07
NM_017801	CMTM6	0.280798	6.70372e-09	1.44237e-07
NM_025000	DCAF17	0.280702	7.61652e-05	0.000518763
NM_024725	CCDC82	0.280631	3.83943e-05	0.000290132
NM_178563	AGBL3	0.280551	0.0140834	0.0409225
NM_001011713	NAA30	0.280471	0.000331073	0.00179935
NM_015046	SETX	0.280247	1.45746e-08	2.89818e-07
NM_030791	SGPP1	0.279732	2.05349e-08	3.95002e-07
NM_001199022	CCP110	0.279278	1.30046e-06	1.53177e-05
NM_199421	SOCS4	0.279259	1.1844e-05	0.000104475
NM_014648	DZIP3	0.279066	0.000173519	0.00104436
NM_001270698	ARHGAP12	0.278994	0.000231017	0.00133303
NR_073463	MED21	0.278497	0.000476189	0.00245181
NM_004972	JAK2	0.278347	0.000330063	0.00179492
NM_024524	ATP13A3	0.27833	1.91794e-08	3.72552e-07
NM_001256547	TMEM126B	0.277905	0.000929578	0.00430876
NM_001039840	CHIC1	0.277441	0.00219737	0.00885862
NM_003478	CUL5	0.277427	2.82901e-05	0.000222717
NM_001134848	CCDC152	0.277405	0.00313725	0.0119268
NM_153695	ZNF367	0.277377	0.000264995	0.00149482
NM_018475	TMEM165	0.277347	5.0172e-05	0.00036298
NM_001184763	UHMK1	0.277328	1.56012e-08	3.09786e-07
NR_125717	ATAD2B	0.276992	0.000251837	0.00143109
NM_001301212	TRPM7	0.276851	5.89219e-07	7.75171e-06
NM_001077440	BCLAF1	0.276783	2.24734e-09	5.56907e-08
NM_020791	TAOK1	0.276637	5.2565e-06	5.22816e-05
NR_037771	SEC23IP	0.27647	8.78094e-06	8.10999e-05
NM_173694	ATP11C	0.276332	1.9077e-07	2.89184e-06
NR_104269	RALGAPA1P	0.276311	0.00192447	0.00792108
NM_144664	FAM76B	0.276186	0.000407017	0.00215045
NM_001177475	MOSPD2	0.275959	0.00258413	0.010133
NM_001178118	MINPP1	0.27589	0.00202303	0.0082507
NM_001145354	MKLN1	0.275818	1.38852e-06	1.62513e-05
NM_001244644	CHMP2B	0.275685	2.10631e-05	0.000171428
NM_001127358	PHTF2	0.275647	1.14855e-06	1.37957e-05
NM_031217	KIF18A	0.275629	0.000476014	0.00245136
NM_001297598	MIER3	0.275599	0.00101739	0.00465094
NM_018293	ZNF654	0.275483	0.000112699	0.000727158
NM_139281	WDR36	0.275462	1.16137e-06	1.39284e-05
NR_048569	ACTR6	0.275379	0.000173576	0.00104447
NM_001609	ACADSB	0.275182	2.81784e-05	0.000221963
NM_001166295	SSX2IP	0.275084	0.0146567	0.0422468
NM_144982	ZFC3H1	0.275083	1.42594e-07	2.24517e-06
NM_153688	ZFP1	0.274958	0.00719166	0.023798
NM_001285440	RICTOR	0.274716	4.96459e-05	0.000360493
NM_001973	ELK4	0.27471	1.67842e-05	0.000141312
NM_001300739	MAGOHB	0.274695	0.00231405	0.00925086
NM_014314	DDX58	0.274408	0.000546142	0.00274609
NR_026778	HNRNPU-AS1	0.274241	6.5526e-06	6.28251e-05
NM_003913	PRPF4B	0.274148	1.6282e-07	2.53195e-06
NM_001093755	TRAPPC13	0.274049	0.00292565	0.0112631
NM_001204147	HDAC9	0.273982	0.00761535	0.0249521
NM_001287340	NADK2	0.273973	0.00422947	0.0152556
NM_000489	ATRX	0.273948	3.2479e-06	3.42844e-05
NM_001122835	TTC13	0.273514	0.00307679	0.0117405
NM_153252	BRWD3	0.273324	5.3767e-05	0.000383378
NM_018313	PBRM1	0.273041	3.54029e-05	0.000270556
NM_002830	PTPN4	0.272905	0.00311111	0.0118455
NM_001003712	OSBPL8	0.272888	1.18603e-06	1.41812e-05
NR_029434	FLJ31306	0.272785	0.000390988	0.00207448
NM_001083617	RB1CC1	0.272574	0.000164443	0.00100017
NM_001136140	CMPK1	0.272437	2.2017e-08	4.21459e-07
NM_001297707	CAMSAP2	0.272422	0.00036817	0.00197231
NR_037874	ZHX1	0.27234	0.0126559	0.0375431
NM_001165	BIRC3	0.272291	6.65978e-08	1.14286e-06
NM_015137	EFR3A	0.272041	2.49136e-06	2.69799e-05
NM_144665	SESN3	0.272024	7.18586e-06	6.78623e-05
NM_000130	F5	0.271759	5.79714e-07	7.64483e-06
NM_005783	TXNDC9	0.271711	0.000812553	0.00386053
NR_104266	NAPB	0.271221	0.00713607	0.0236474
NM_001261385	UEVLD	0.271172	0.00502933	0.0176456
NM_016255	FAM8A1	0.271039	0.0025267	0.00994725
NM_001300906	IBTK	0.270553	5.92457e-07	7.78689e-06
NM_152615	PARP15	0.270386	6.74961e-06	6.44016e-05
NM_001100400	PDS5A	0.270143	7.08761e-05	0.000485727
NM_001278526	ZNF518A	0.270007	0.000285792	0.00159522
NM_005999	TSNAX	0.270006	6.51939e-05	0.000452046
NM_003114	SPAG1	0.269616	0.000133968	0.000844701
NM_018169	KIAA1551	0.269588	3.10344e-06	3.29005e-05
NM_001174108	ZBED6	0.26941	0.00923787	0.0292067
NM_001204504	DGKH	0.269365	0.000748194	0.00359736
NM_002372	MAN2A1	0.269245	4.94032e-07	6.6544e-06
NM_001278	CHUK	0.269157	0.000273133	0.00153478
NM_001102653	OTUD4	0.269099	0.000364527	0.00195773
NM_020823	TMEM181	0.269054	0.00272878	0.0106354
NM_001160033	SGOL2	0.268988	8.75084e-06	8.09029e-05
NM_001258315	ECT2	0.268719	3.58158e-06	3.73401e-05
NM_016073	HDGFRP3	0.268214	0.00264339	0.0103361
NM_003400	XPO1	0.267956	6.87789e-11	2.24505e-09
NM_001018089	ICE2	0.267897	3.83933e-05	0.000290132
NM_180989	GPR180	0.267854	0.0073908	0.0243777
NM_006390	IPO8	0.267537	2.27142e-06	2.48804e-05
NM_024921	POF1B	0.267472	1.78665e-05	0.000148735
NM_001111113	UBE2K	0.267472	1.79623e-07	2.75455e-06
NM_024622	FASTKD1	0.26724	2.37211e-05	0.000190872
NM_014895	CEP162	0.266973	0.0021902	0.00883358
NM_016603	FAM13B	0.266768	2.2255e-05	0.00018027
NM_002270	TNPO1	0.26658	1.18846e-08	2.40824e-07
NM_001185081	FMR1	0.266564	0.000220297	0.00127918
NM_018318	CCDC91	0.266406	0.0025036	0.00987598
NM_020474	GALNT1	0.266369	2.95567e-07	4.25223e-06
NM_001005386	ACTR2	0.266274	1.58165e-11	5.67098e-10
NM_001104586	CARF	0.266068	0.0170413	0.0476697
NM_001287191	FSD1L	0.266048	5.02648e-06	5.02648e-05
NR_036750	LOC440434	0.265733	0.0123888	0.0369328
NM_012224	NEK1	0.265724	0.000303817	0.0016739
NM_006095	ATP8A1	0.265711	2.32011e-07	3.44162e-06
NM_006626	ZBTB6	0.265683	0.0045294	0.016146
NM_000321	RB1	0.265425	1.45087e-09	3.7585e-08
NM_002519	NPAT	0.265272	0.000286661	0.00159879
NM_001287495	FIGNL1	0.265267	4.1015e-05	0.000307052
NM_003112	SP4	0.265193	0.000886946	0.00414287
NM_001030055	ARHGAP5	0.265097	5.23949e-06	5.215e-05
NM_001256310	GLS	0.264947	3.22554e-09	7.58564e-08
NM_006036	PREPL	0.26493	1.40377e-05	0.000120935
NR_046346	GDAP1	0.264743	0.00276221	0.010746
NM_019083	TRMT13	0.264714	0.00231866	0.00926659
NM_006267	RANBP2	0.264709	8.35891e-07	1.04458e-05
NM_203291	RBBP8	0.264628	4.90912e-06	4.93049e-05
NM_001142402	CD164	0.264481	2.42504e-10	7.21002e-09
NM_006901	MYO9A	0.26445	0.0015764	0.00670789
NM_001164386	RAPGEF6	0.264228	7.30088e-05	0.000498983
NM_001164315	ANKRD36	0.263899	0.00630041	0.0213119
NM_022828	YTHDC2	0.263619	3.37445e-05	0.000259241
NM_017779	DEPDC1	0.263596	0.000215743	0.00125616
NM_181077	GOLGA8A	0.26357	8.46009e-07	1.0552e-05
NM_014670	BZW1	0.263564	4.91846e-08	8.74955e-07
NM_005455	ZRANB2	0.263421	0.00862184	0.0276474
NR_103517	MPHOSPH9	0.263189	0.000623446	0.00307282
NM_145037	NXPE3	0.263039	0.00300832	0.0115346
NM_001042475	CEP85L	0.263013	0.00122958	0.00546183
NR_026895	AP5M1	0.262968	0.000276396	0.0015506
NM_006956	ZNF12	0.262936	0.000113486	0.00073137
NM_173666	DTWD2	0.262885	0.0122436	0.036579
NM_018638	ETNK1	0.262855	7.27242e-07	9.26124e-06
NM_001272043	RPS6KB1	0.262853	0.00116766	0.00523414
NM_003666	BLZF1	0.262705	0.00608781	0.0207194
NM_001282359	ZNF107	0.26249	0.000184531	0.00110035
NM_001006600	ERBB2IP	0.262056	5.76014e-07	7.60535e-06
NM_032290	ANKRD32	0.261978	0.000273456	0.00153566
NM_001199198	TBC1D23	0.261649	0.000963295	0.0044403
NM_020242	KIF15	0.261604	4.77161e-06	4.81644e-05
NM_024629	CENPU	0.26117	5.19632e-05	0.000373692
NM_003338	UBE2D1	0.260966	0.000960464	0.00442946
NR_073584	IPO11-LRRC70	0.260904	0.00617101	0.020951
NM_001286157	DYNC1LI2	0.260769	0.000113934	0.000733587
NM_001136479	ANP32E	0.260601	6.90075e-09	1.48072e-07
NM_001190826	FAM217B	0.260497	0.00371872	0.0137015
NM_002267	KPNA3	0.260492	5.78547e-05	0.000408005
NM_001267597	ZNF248	0.260478	0.00149849	0.00642474
NM_001131009	PTPN12	0.260188	4.10262e-06	4.20907e-05
NM_017423	GALNT7	0.260157	6.65701e-05	0.00045986
NM_173825	RABL3	0.26001	0.000835786	0.00395125
NM_015323	UFL1	0.25986	1.32994e-05	0.000115502
NM_001042550	SMC2	0.259631	2.17538e-07	3.24956e-06
NM_020748	INTS2	0.259614	0.00134387	0.0058765
NM_001142579	ZNF780A	0.259349	0.0107502	0.0330451
NM_057175	NAA15	0.259315	4.84616e-06	4.87561e-05
NM_007043	KRR1	0.259143	4.37404e-06	4.46271e-05
NM_144963	FAM91A1	0.259109	5.11836e-05	0.000368948
NM_015032	PDS5B	0.259092	3.13509e-06	3.32233e-05
NM_002214	ITGB8	0.259053	4.51931e-05	0.000333393
NM_177454	FAM171B	0.258931	0.00181845	0.00755322
NM_004586	RPS6KA3	0.258913	1.73003e-05	0.000144893
NM_018046	AGGF1	0.258899	6.95047e-05	0.000476564
NM_002524	NRAS	0.258893	2.79207e-06	2.9932e-05
NR_034075	THAP9-AS1	0.258789	0.0003079	0.00169101
NM_024945	RMI1	0.258767	0.00101189	0.0046299
NM_014415	ZBTB11	0.258656	0.000347309	0.00187581
NM_178566	ZDHHC21	0.258433	0.000232691	0.00134101
NM_017847	C1orf27	0.258424	0.00173847	0.00728444
NM_182762	MACC1	0.258382	1.25512e-08	2.52851e-07
NR_003699	ZNF525	0.258179	0.00122138	0.0054293
NM_005633	SOS1	0.258139	0.000155767	0.00095517
NM_018490	LGR4	0.258094	0.00389712	0.0142293
NM_032440	LCOR	0.258066	0.000869226	0.00407592
NM_005496	SMC4	0.257982	1.06869e-09	2.83076e-08
NM_015224	FAM208A	0.257931	4.45641e-07	6.09755e-06
NM_001287584	NUP35	0.257664	0.00542563	0.0187868
NM_020236	MRPL1	0.257662	0.00344942	0.0128748
NM_198449	EMB	0.257598	2.42831e-06	2.63487e-05
NM_015295	SMCHD1	0.257591	1.63262e-07	2.53739e-06
NM_020854	KIAA1468	0.257076	0.000211715	0.00123608
NM_018356	C5orf22	0.256939	0.000438878	0.00228736
NM_024857	ATAD5	0.256581	2.30342e-05	0.000185669
NM_001142725	ERI2	0.256327	0.000587304	0.00292271
NM_005843	STAM2	0.256211	0.000266707	0.00150356
NM_030939	C6orf62	0.256168	1.07833e-07	1.76617e-06
NM_001076786	QSER1	0.255936	0.000111712	0.0007218
NM_001300850	RC3H1	0.255796	0.0014707	0.00631832
NM_152692	C1GALT1C1	0.255783	0.0101659	0.0316597
NM_201595	GTF2A1	0.255661	4.93489e-05	0.000358995
NM_001099678	LRRC58	0.255067	1.80297e-06	2.03949e-05
NM_020123	TM9SF3	0.255038	4.15403e-07	5.71773e-06
NM_001134419	CDC7	0.255031	8.4971e-05	0.000569767
NM_001286782	PCMTD1	0.254895	0.000802278	0.00382024
NR_073119	UBE2W	0.254748	0.00870233	0.0278489
NM_005760	CEBPZ	0.254614	3.90986e-05	0.00029457
NM_001145337	MDM2	0.254591	1.80802e-07	2.76344e-06
NM_000380	XPA	0.254445	0.0168411	0.0472494
NM_004239	TRIP11	0.254406	0.000316066	0.00173044
NM_001300953	ACER3	0.254398	0.00729353	0.0240798
NM_022845	CBFB	0.254143	1.49917e-06	1.74065e-05
NM_138771	CCDC126	0.254077	0.0100722	0.0314457
NM_021927	GUF1	0.254072	2.95644e-05	0.000231325
NR_045644	SMARCAD1	0.254004	1.2022e-05	0.000105775
NM_020890	KIAA1524	0.253775	8.41755e-05	0.000565254
NM_175854	PAN3	0.253753	6.68394e-05	0.000461145
NM_001723	DST	0.253694	0.00377475	0.0138703
NM_001243202	RANBP6	0.253658	0.00103322	0.00471257
NM_001185127	VAMP4	0.253576	0.0117234	0.0352875
NM_020937	FANCM	0.253493	0.00189394	0.00781635
NM_032941	RECQL	0.253483	8.7058e-06	8.05672e-05
NM_031423	NUF2	0.253352	3.58533e-05	0.000273319
NM_018227	UBA6	0.253257	6.90516e-07	8.84474e-06
NM_153689	C2orf69	0.253196	0.00099909	0.00457937
NM_030786	SYNC	0.252977	1.54046e-05	0.000131079
NM_004388	CTBS	0.252973	0.00694402	0.0231119
NM_001288580	BROX	0.252966	0.000958096	0.00442002
NM_001197026	PLEKHA8	0.252903	0.000328821	0.00178957
NR_125341	DDX46	0.252603	1.37687e-06	1.61285e-05
NM_001278548	MAPK8	0.252539	0.000197113	0.00116334
NM_182540	DDX26B	0.252514	7.68762e-05	0.00052322
NM_001139510	ECHDC1	0.252487	7.75252e-05	0.000526989
NR_073150	RAP2C	0.252261	6.48834e-06	6.22737e-05
NM_001003793	RBMS3	0.252253	0.0159926	0.0453328
NM_020401	NUP107	0.252075	6.59251e-06	6.31859e-05
NM_004719	SCAF11	0.252028	6.34762e-08	1.09608e-06
NM_033111	N4BP2L2	0.251927	0.0101602	0.0316491
NM_004788	UBE4A	0.2518	5.12002e-06	5.10894e-05
NM_000885	ITGA4	0.251736	2.44733e-08	4.63986e-07
NM_173478	CNTD1	0.251634	0.00192406	0.00792059
NM_183404	RBL1	0.251447	0.00226985	0.00909911
NR_039891	MIR3064	0.251418	0.00742068	0.0244529
NR_073129	KTN1	0.251287	2.18241e-09	5.457e-08
NM_000390	CHM	0.250839	0.000993633	0.00455968
NM_001195573	DICER1	0.250731	2.8414e-06	3.04137e-05
NM_001289059	STK33	0.250642	0.0149404	0.0428632
NM_182976	ZNF326	0.250564	0.000907139	0.00422507
NM_180991	SLCO4C1	0.250366	0.000600234	0.00297431
NM_015906	TRIM33	0.250348	4.03899e-05	0.00030298
NM_024094	DSCC1	0.250033	0.00117341	0.00525141
NM_001099642	CMTR2	0.249959	0.000380661	0.00202512
NM_015420	DCAF13	0.249757	5.57996e-05	0.000396136
NM_001812	CENPC	0.249629	0.000684568	0.00333254
NM_174871	PSMD12	0.249398	9.47698e-05	0.00062577
NM_024594	PANK3	0.249209	0.000171585	0.00103512
NM_001193416	DDX3X	0.249173	2.56096e-09	6.21739e-08
NM_015904	EIF5B	0.249152	3.77627e-07	5.27382e-06
NM_014423	AFF4	0.248655	0.000118741	0.000760467
NM_024953	NAA25	0.248579	0.000146841	0.000911132
NM_004457	ACSL3	0.248501	6.55171e-05	0.000453946
NM_015000	STK38L	0.248487	2.10635e-07	3.14985e-06
NM_020801	ARRDC3	0.248436	0.0148983	0.0427695
NM_024713	KATNBL1	0.248424	0.00132818	0.0058217
NM_001099669	HIGD1A	0.248369	7.0781e-06	6.69589e-05
NM_003162	STRN	0.248365	8.5541e-05	0.000573033
NM_005570	LMAN1	0.248338	4.06057e-05	0.00030435
NM_001134709	DEK	0.248334	8.31708e-08	1.39441e-06
NM_001252613	ZNF638	0.248273	6.23555e-06	6.01813e-05
NM_139164	STARD4	0.24819	1.39347e-06	1.62926e-05
NM_013448	BAZ1A	0.248064	2.00503e-06	2.23337e-05
NM_018698	NXT2	0.247987	0.000354289	0.00190867
NM_152230	IPMK	0.247868	0.00274628	0.0106916
NM_001105573	FBXO45	0.247786	0.00101008	0.0046236
NR_045609	KIN	0.247757	0.0169026	0.0473977
NM_023073	C5orf42	0.247747	0.00430729	0.015492
NM_018392	ZGRF1	0.247698	0.000135649	0.000852637
NM_006511	RSC1A1	0.247542	0.0167273	0.0469919
NR_033393	TROVE2	0.247319	0.0052027	0.0181179
NM_001035005	C18orf32	0.247309	0.000788091	0.00376304
NM_033395	KIAA1731	0.247158	8.17015e-05	0.000550529
NM_001009894	C12orf29	0.247025	0.00198006	0.00810052
NM_005911	MAT2A	0.246976	1.53395e-05	0.000130605
NM_001005851	ZNF780B	0.246901	0.0078281	0.025534
NM_000051	ATM	0.246826	6.43412e-06	6.19466e-05
NM_020827	CFAP97	0.246795	8.15889e-06	7.6168e-05
NM_001242397	TWF1	0.246587	0.00227933	0.00913315
NM_017629	AGO4	0.246529	0.00911641	0.028882
NM_002078	GOLGA4	0.246485	5.22278e-05	0.000375302
NM_001289951	ZNF761	0.246483	0.00483702	0.0170776
NM_001252078	USP15	0.246392	2.86097e-05	0.000224931
NM_015120	ALMS1	0.246297	0.000732085	0.00353218
NM_001042452	MST4	0.246232	4.38655e-06	4.47218e-05
NM_014171	CRIPT	0.246221	0.0102201	0.0318001
NM_001289409	PMS1	0.24615	0.000882988	0.00412857
NM_015423	AASDHPPT	0.246142	5.79216e-05	0.000408373
NM_020739	CCPG1	0.245983	0.000456068	0.00236241
NM_001261442	EXTL2	0.245942	0.00104061	0.00474219
NM_015360	SKIV2L2	0.245901	1.59379e-05	0.000134953
NM_001135644	DCTN4	0.245861	0.000420224	0.00220867
NM_001144879	IMPA1	0.2458	0.000191037	0.00113249
NM_024312	GNPTAB	0.245779	0.000318771	0.0017431
NM_001289111	RPF2	0.245668	0.000477591	0.00245765
NR_125408	MYEF2	0.245608	0.00367337	0.0135698
NM_173611	FAM98B	0.245487	1.10372e-05	9.83932e-05
NM_014016	SACM1L	0.24536	0.000320059	0.00174876
NM_001015877	PHF6	0.24524	6.75255e-05	0.000464739
NM_002268	KPNA4	0.244909	9.74638e-05	0.000640047
NM_001110	ADAM10	0.244881	5.63548e-06	5.5473e-05
NM_022841	RFX7	0.244708	5.80926e-05	0.000409474
NM_001195108	TLR10	0.244708	9.73205e-06	8.84383e-05
NM_014720	SLK	0.244151	0.00018273	0.00109149
NM_014953	DIS3	0.24405	3.90913e-06	4.02847e-05
NM_017631	DDX60	0.243985	0.00041439	0.00218357
NM_001270930	IFIT1	0.243922	0.00324743	0.0122598
NM_001013399	CCNC	0.243855	2.67458e-05	0.000211945
NM_152726	MICU2	0.243837	0.000868295	0.00407225
NM_001046	SLC12A2	0.243728	0.000763783	0.00366214
NM_001243747	API5	0.243447	5.60124e-06	5.51948e-05
NM_020357	PCNP	0.243426	2.82261e-07	4.08843e-06
NM_001198760	LY75-CD302	0.243364	2.33972e-06	2.54974e-05
NR_103782	NUP54	0.243333	0.000506275	0.00257623
NM_001282169	VPS36	0.243286	0.00183412	0.00760577
NM_001130701	STYX	0.243067	0.00572477	0.0196627
NR_046106	NOL8	0.243036	6.29669e-05	0.000439466
NM_001042548	FEZ2	0.242918	0.0181256	0.0499917
NM_014639	TTC37	0.242844	5.23063e-05	0.000375671
NM_001284259	KIF20B	0.242831	4.92352e-06	4.94316e-05
NM_025212	CXXC4	0.242823	0.00136356	0.00594757
NM_006733	CENPI	0.242658	0.00183647	0.00761302
NM_001244898	PTBP3	0.242518	1.1561e-07	1.88018e-06
NM_033505	EPT1	0.242414	0.000143787	0.000894994
NM_032390	NIFK	0.242189	0.000974908	0.00448636
NM_001039547	GK5	0.241962	0.00436841	0.0156738
NM_001098414	ZNF621	0.241773	0.00114526	0.00514958
NM_001134779	IPO11	0.241718	0.000373527	0.00199638
NM_012287	ACAP2	0.241701	6.01195e-06	5.84307e-05
NM_017944	USP47	0.241654	1.84644e-05	0.000153206
NM_001080415	U2SURP	0.241592	1.81944e-07	2.77783e-06
NM_005591	MRE11A	0.241576	5.32425e-05	0.000380618
NM_001316	CSE1L	0.241394	2.60441e-07	3.80825e-06
NM_018017	CCDC186	0.241354	0.00808788	0.0262054
NM_001143779	IFT81	0.241158	0.00528374	0.0183529
NM_003071	HLTF	0.241092	1.62617e-05	0.0001374
NM_032581	FAM126A	0.240927	3.17076e-05	0.000245501
NM_001258379	SLC4A7	0.240914	0.000119025	0.000762112
NM_001198778	CUL2	0.240863	0.000148542	0.00091983
NM_017919	STX17	0.240553	0.000144648	0.000899948
NM_001282917	RALGAPB	0.240352	0.000102432	0.000669025
NM_015018	DOPEY1	0.240334	0.00185606	0.00767606
NM_021211	ZBED5	0.240331	0.00142145	0.00615067
NM_005907	MAN1A1	0.240321	4.52032e-05	0.000333393
NM_001127362	NR2C1	0.240267	0.0163223	0.0461021
NM_001145306	CDK6	0.23983	1.24562e-05	0.000108938
NM_024511	HAUS3	0.239664	0.00139214	0.00605031
NM_001164385	STAU2	0.239609	0.000122335	0.000780415
NM_003853	IL18RAP	0.239343	0.0133729	0.0392163
NM_001135733	TP53INP1	0.239218	0.000305326	0.00168121
NM_014691	AQR	0.239187	1.85068e-05	0.000153511
NR_027130	ZNF738	0.239125	0.0014166	0.00613543
NM_004999	MYO6	0.239109	4.95256e-08	8.78199e-07
NM_032410	HOOK3	0.239078	0.000427305	0.00223926
NM_006609	MAP3K2	0.239025	0.000851568	0.00400942
NM_002703	PPAT	0.238916	0.000204182	0.00119918
NM_004688	NMI	0.238838	5.99271e-05	0.000421011
NM_001143958	TMEM30A	0.238754	2.81182e-07	4.07706e-06
NM_002130	HMGCS1	0.238726	7.91892e-07	9.96344e-06
NM_001177384	CPEB2	0.238723	0.017754	0.0491495
NM_175767	IL6ST	0.238714	4.20984e-08	7.60133e-07
NM_006256	PKN2	0.23854	0.000686056	0.00333861
NM_020774	MIB1	0.238502	6.07871e-06	5.89347e-05
NM_001277951	ZNF83	0.238305	0.00158058	0.00672153
NR_037649	CCNT2	0.238276	0.000299427	0.00165333
NM_015239	AGTPBP1	0.238234	0.000429178	0.00224653
NM_003851	CREG1	0.238144	0.000633693	0.00311556
NM_001271885	AAGAB	0.238132	0.000168869	0.00102081
NR_046462	FAM169A	0.237958	0.000666599	0.00325635
NM_001048249	SMIM15	0.237898	4.16246e-05	0.00031039
NM_001297625	ZNF480	0.23789	0.00304949	0.0116572
NR_001458	MIR155HG	0.237845	1.85039e-06	2.08461e-05
NM_004685	MTMR6	0.237824	0.000305935	0.00168322
NM_130838	UBE3A	0.237819	1.13935e-05	0.0001011
NM_016037	UTP11L	0.237786	0.00125967	0.0055717
NM_024828	CAAP1	0.237716	0.000582169	0.00290037
NM_024854	PYROXD1	0.237541	0.000113974	0.000733672
NM_002349	LY75	0.237513	4.91537e-07	6.62403e-06
NR_104424	HACE1	0.237431	0.00818743	0.0264629
NM_003972	BTAF1	0.237349	0.0146671	0.0422638
NM_001042601	TTC14	0.237343	4.47895e-05	0.000330783
NM_001286274	KIAA1586	0.237339	0.00444551	0.0159002
NM_182529	THAP5	0.237085	0.0120731	0.0361513
NM_012262	HS2ST1	0.236935	1.43381e-05	0.000123111
NM_206907	PRKAA1	0.236841	5.44575e-05	0.000387802
NM_001287247	BLM	0.236835	0.000236527	0.00136029
NM_001257191	DDX6	0.236794	1.10445e-06	1.33382e-05
NM_015040	PIKFYVE	0.236764	1.75951e-05	0.000146851
NR_037601	LOC100507217	0.236677	0.00117399	0.00525315
NM_014810	CEP350	0.236666	6.30215e-06	6.07817e-05
NM_001130862	RAD51AP1	0.236645	0.000518291	0.00262849
NM_001170803	LARP4	0.236538	0.00109796	0.00496107
NM_033540	MFN1	0.236516	7.85327e-06	7.34635e-05
NM_001278240	ZNF189	0.236439	0.00838013	0.0269817
NM_138288	SPTSSA	0.236346	0.000479062	0.00246202
NM_001005207	TRIM37	0.236302	0.00372025	0.0137046
NM_024576	OGFRL1	0.236169	0.00401436	0.0145843
NM_001025580	AMMECR1	0.235888	0.012913	0.0381423
NM_024947	PHC3	0.235831	0.000691873	0.00336456
NM_030641	APOL6	0.235731	0.000158265	0.000969081
NM_004521	KIF5B	0.23571	3.68706e-06	3.83005e-05
NM_014396	VPS41	0.235706	5.64345e-05	0.000400028
NM_006346	PIBF1	0.235699	0.00570588	0.0196075
NM_174909	TMEM167A	0.235648	1.07247e-05	9.59776e-05
NM_152434	CWF19L2	0.235543	0.0117641	0.035389
NM_016343	CENPF	0.235298	2.55274e-07	3.74457e-06
NM_152490	B3GALNT2	0.235295	0.00102326	0.00467159
NM_005751	AKAP9	0.234852	0.000113195	0.00072985
NM_001258281	MSH2	0.234779	5.675e-06	5.57827e-05
NM_020772	NUFIP2	0.234775	6.15897e-06	5.9546e-05
NM_001190481	CLSPN	0.234718	0.000364842	0.00195904
NM_080599	UPF2	0.2347	2.43596e-05	0.000195215
NM_001277140	ACTR3	0.234521	3.88784e-07	5.41053e-06
NR_104267	FAM92A1	0.234515	0.00436862	0.0156738
NM_004523	KIF11	0.234514	1.18204e-06	1.41395e-05
NM_001170757	FAM122B	0.234344	6.33866e-05	0.000441728
NM_153705	KDELC2	0.234342	0.00121784	0.00541873
NR_024566	ZNF271	0.234196	0.0117061	0.0352546
NM_015216	PPIP5K2	0.234188	5.3543e-05	0.000382314
NM_001135148	SLC39A8	0.234124	2.1139e-05	0.000171894
NM_001199261	UCHL5	0.234006	3.82158e-05	0.000288941
NM_001001419	SMAD5	0.2339	0.000352859	0.00190207
NM_032424	MSANTD4	0.233875	0.00304351	0.0116424
NM_014155	ZBTB44	0.233741	1.76913e-05	0.000147499
NM_014053	FLVCR1	0.233688	0.0022056	0.00888016
NM_001283059	C14orf105	0.233487	0.000175796	0.00105417
NM_003588	CUL4B	0.23341	3.82141e-06	3.94983e-05
NM_007006	NUDT21	0.233407	6.60854e-08	1.13477e-06
NM_006939	SOS2	0.233402	0.000260589	0.00147447
NM_001128128	ZEB1	0.233146	0.00037783	0.0020147
NM_144975	SLFN5	0.233002	3.26602e-05	0.000251891
NM_033224	PURB	0.232961	0.00019577	0.00115641
NM_005612	REST	0.232858	0.000388424	0.00206422
NM_017437	CPSF2	0.232733	5.30172e-05	0.000379399
NM_001271816	DCLRE1A	0.232723	6.53638e-05	0.000453106
NM_144658	DOCK11	0.232705	0.000435871	0.00227468
NM_001172774	DPY19L3	0.232669	0.00433648	0.0155746
NM_012120	CD2AP	0.232574	8.87858e-06	8.17834e-05
NM_152778	MFSD8	0.232347	0.0138062	0.0402523
NM_133486	MBNL3	0.232337	0.00038006	0.00202348
NM_025146	NAA50	0.232326	3.04331e-05	0.000236538
NR_024265	POGLUT1	0.232283	0.00648506	0.0218458
NM_001981	EPS15	0.232256	2.09217e-06	2.32016e-05
NM_016489	NT5C3A	0.23225	4.78841e-05	0.000350365
NM_001114636	FANCL	0.232202	0.000151888	0.000936241
NM_006260	DNAJC3	0.232136	0.000269331	0.00151711
NM_181672	OGT	0.232134	0.00828425	0.0267228
NM_006520	DYNLT3	0.231937	0.00756086	0.0248056
NM_198076	COX20	0.231874	0.000286015	0.00159615
NM_000788	DCK	0.231822	3.63159e-05	0.000276237
NM_001279360	LYPLA1	0.231697	9.92602e-07	1.21787e-05
NM_017769	G2E3	0.231623	0.00314555	0.0119502
NM_001172312	PLS1	0.231571	0.000236492	0.00136029
NR_110885	SCAMP1	0.231529	0.00174535	0.00730328
NM_001286832	RCBTB2	0.23121	6.62537e-05	0.000458018
NR_037923	DYX1C1-CCPG1	0.231193	0.00143821	0.00620378
NM_001145798	CACNB4	0.231171	0.000303916	0.00167411
NR_110297	DCLRE1C	0.231114	0.00125117	0.00554317
NM_001040444	PHF11	0.231106	0.0018162	0.00754503
NM_020463	SMEK2	0.231014	8.76339e-06	8.09648e-05
NM_018279	TMEM19	0.230931	0.00160738	0.00682294
NM_001281738	ETFDH	0.230885	0.00689995	0.022986
NM_006955	ZNF33B	0.230758	0.00417587	0.0150918
NM_001244992	PPP1R12A	0.230712	1.7876e-05	0.000148747
NM_020399	GOPC	0.230597	0.000100743	0.00065955
NM_006759	UGP2	0.230308	2.31031e-05	0.00018617
NM_001190882	ORC4	0.230269	0.00110742	0.00499565
NM_173844	MALT1	0.230228	5.21066e-07	6.9576e-06
NM_032802	SPPL2A	0.230228	0.00166558	0.00702579
NM_002887	RARS	0.230186	7.41712e-05	0.000506303
NM_001142519	FAM111A	0.229954	5.18432e-06	5.16938e-05
NM_017917	PPP2R3C	0.22995	0.00119087	0.00531924
NM_032974	CASP10	0.229902	0.00611594	0.0208049
NM_001287823	ZWILCH	0.229894	9.27766e-05	0.000615103
NM_001282605	PTGES3	0.229785	4.51217e-08	8.08394e-07
NM_014709	USP34	0.229779	9.66905e-06	8.79813e-05
NR_073073	TFAM	0.229674	1.36638e-05	0.000118045
NM_014331	SLC7A11	0.229598	0.000792	0.0037778
NM_005857	ZMPSTE24	0.229596	0.00161791	0.00685498
NM_016006	ABHD5	0.229582	0.00900574	0.0285969
NM_003601	SMARCA5	0.229553	1.41626e-07	2.23373e-06
NM_001281435	MAP2K4	0.229424	0.000588272	0.00292445
NM_015382	HECTD1	0.229134	1.63231e-05	0.000137877
NM_001190265	C1D	0.22908	0.00516454	0.0180202
NM_032783	CBR4	0.229071	0.00113084	0.00509219
NM_005717	ARPC5	0.228847	1.03278e-06	1.26158e-05
NM_001178101	ZNF37A	0.228824	0.000858982	0.00403541
NM_001145208	DEPDC1B	0.228777	0.000184718	0.00110123
NM_033055	HIAT1	0.228668	5.96786e-05	0.000419478
NM_033109	PNPT1	0.228633	0.00103326	0.00471257
NM_015446	AHCTF1	0.22863	0.000147229	0.000913132
NM_003569	STX7	0.228444	1.78786e-05	0.000148747
NM_001079537	TRAPPC6B	0.228442	0.000611864	0.00302652
NM_001271685	SLC35A3	0.228407	0.0032408	0.0122414
NM_002873	RAD17	0.2282	0.000172285	0.00103841
NM_001286259	ADAT2	0.228063	0.0051826	0.0180605
NM_001257376	SCFD1	0.227828	0.00148459	0.00636908
NM_001099671	C8orf59	0.227741	0.000207918	0.00121809
NM_024759	NIPAL2	0.227737	0.00628762	0.0212753
NM_003930	SKAP2	0.22768	1.29446e-05	0.000112675
NM_004713	NEMF	0.227619	0.00112904	0.00508491
NM_001018159	NAE1	0.227533	0.000104829	0.000683067
NM_001135669	XPR1	0.227531	0.000565946	0.0028282
NM_001287220	RPS6KC1	0.227365	0.00239507	0.00951976
NM_001291412	SON	0.227348	1.80021e-05	0.000149684
NM_016614	TDP2	0.227321	0.000147355	0.00091371
NM_015312	KIAA1109	0.2273	0.000191255	0.00113312
NM_001122838	NAPEPLD	0.227256	0.0160711	0.0455127
NM_018263	ASXL2	0.227247	0.00590648	0.0201966
NM_001001992	USP16	0.227223	0.000150561	0.000929425
NM_022470	ZMAT3	0.227206	0.000137725	0.000862692
NM_001204314	PRLR	0.227163	0.00159816	0.00678585
NM_020640	DCUN1D1	0.227113	0.000568672	0.00284028
NM_020940	FAM160B1	0.226944	0.00286238	0.0110642
NM_007214	SEC63	0.226855	1.73795e-05	0.000145425
NM_001243533	PDIK1L	0.226774	0.0122931	0.0366673
NM_003826	NAPG	0.226709	0.000908812	0.00423144
NM_014574	STRN3	0.226607	0.0121915	0.0364507
NM_001172309	NEXN	0.226384	0.0146964	0.042323
NM_004458	ACSL4	0.226149	4.7957e-05	0.000350794
NM_020473	PIGA	0.226111	0.0130853	0.0385484
NM_001290260	PHF3	0.225954	0.00536937	0.0186153
NM_001288653	CLTC	0.225871	5.07321e-07	6.80361e-06
NM_152641	ARID2	0.225745	0.00145346	0.00625882
NM_198128	RNF138	0.225734	0.00194917	0.00799898
NM_001142556	HMMR	0.225606	2.9633e-05	0.000231641
NM_199053	TRAPPC11	0.225593	0.000151362	0.000933951
NR_027873	PAXBP1	0.225593	0.000331968	0.00180316
NM_001171080	RBM41	0.225582	0.00384877	0.0140974
NM_018042	SLFN12	0.225568	0.00884961	0.0282151
NM_152409	C5orf24	0.225544	0.0036118	0.0133906
NM_001130849	CAB39	0.225513	6.07838e-06	5.89347e-05
NM_001243280	ALCAM	0.225416	3.46631e-06	3.62477e-05
NR_047595	CENPJ	0.225346	0.00119994	0.00534853
NM_001242830	ELOVL5	0.225237	7.09069e-08	1.21229e-06
NM_153634	CPNE8	0.225143	0.00621848	0.0210708
NM_004365	CETN3	0.225098	0.00101967	0.00466058
NM_007249	KLF12	0.225045	0.00496868	0.0174712
NM_001080449	DNA2	0.22492	0.000685292	0.00333548
NM_005151	USP14	0.224896	4.81982e-05	0.000352105
NM_001080534	UNC13C	0.224847	0.000506311	0.00257623
NM_002486	NCBP1	0.22473	7.82353e-05	0.000531163
NM_032857	LACTB	0.22469	0.00125505	0.00555337
NM_001144999	ITGAV	0.224598	0.00300006	0.0115064
NM_001301365	LYST	0.22447	0.0088298	0.028161
NM_001206794	ARID4B	0.224384	0.000114948	0.000739601
NM_001695	ATP6V1C1	0.224381	0.00210276	0.00852063
NM_002595	CDK17	0.22431	0.00161532	0.00684614
NM_198793	CD47	0.224298	2.68251e-05	0.000212391
NM_003647	DGKE	0.224216	0.00130772	0.0057493
NM_014939	TRAPPC8	0.224155	0.000250971	0.00142764
NM_030963	RNF146	0.223989	0.00668177	0.0223804
NM_022650	RASA1	0.223927	5.0456e-06	5.04378e-05
NM_016955	SEPSECS	0.22392	0.00695663	0.0231386
NM_001204094	MOB4	0.223866	0.000880316	0.00411955
NM_001300947	CPSF6	0.223817	1.00395e-05	9.05037e-05
NM_001252006	PAPOLA	0.223781	6.79896e-05	0.00046745
NM_005034	POLR2K	0.223697	0.00192847	0.00793283
NM_001256486	GOLGB1	0.22361	2.09908e-06	2.32689e-05
NM_198467	RSBN1L	0.223579	0.0109208	0.0334648
NM_001159596	BIVM	0.223514	0.0019288	0.00793301
NM_001242336	MFAP3	0.223452	0.00433231	0.0155617
NM_015458	MTMR9	0.223327	0.00847938	0.0272633
NM_183043	RNF6	0.222901	0.000292252	0.00162278
NM_001289752	DLD	0.222699	1.95711e-05	0.000161085
NM_007167	ZMYM6	0.222421	0.00559545	0.0192714
NM_006716	DBF4	0.222334	0.000187991	0.00111809
NM_032175	UTP15	0.222295	0.0120226	0.0360234
NM_017845	COMMD8	0.222286	0.000281568	0.00157578
NM_015030	FRYL	0.222136	0.00020757	0.0012165
NR_033334	TMEM70	0.22203	0.0108961	0.0334094
NM_003262	SEC62	0.221952	3.91536e-05	0.000294904
NM_006345	SLC30A9	0.22194	0.000211861	0.00123667
NM_004874	BAG4	0.221904	0.00657817	0.0221136
NM_148174	AZIN1	0.221814	2.81535e-07	4.08005e-06
NM_172359	CD46	0.221787	2.3856e-06	2.59176e-05
NM_139076	FAM175A	0.221753	0.0111043	0.0338698
NM_174907	PPP4R2	0.221746	0.00195301	0.00801182
NM_002013	FKBP3	0.221667	6.71928e-05	0.000462891
NM_001261833	JRKL	0.221653	0.0079419	0.0258322
NR_038123	PSMA3	0.221647	3.40251e-05	0.000260963
NM_002716	PPP2R1B	0.221633	8.80429e-05	0.000587519
NM_182488	USP12	0.221609	0.000439474	0.0022896
NM_001256412	RAB18	0.221524	0.00297256	0.0114199
NM_001114182	IRAK4	0.22149	0.0013725	0.00597807
NM_001286522	PARP11	0.221107	0.013928	0.0405264
NM_004396	DDX5	0.221103	6.61206e-07	8.5166e-06
NM_022459	XPO4	0.221081	0.000241526	0.00138386
NM_001130482	VRK2	0.221002	0.000165485	0.00100474
NM_004330	BNIP2	0.221	6.45677e-05	0.000448828
NM_019593	GPCPD1	0.220911	0.000160712	0.000981362
NM_004690	LATS1	0.220908	0.00906307	0.0287394
NM_032270	LRRC8C	0.220878	0.000137162	0.000860332
NM_018569	AP1AR	0.220872	0.00760307	0.0249175
NM_001199856	AK3	0.220833	0.000218254	0.00126891
NM_152270	SLFN11	0.220797	0.00248486	0.00981322
NR_027639	ADAM9	0.220665	0.000104598	0.000682176
NM_003292	TPR	0.220617	1.32538e-07	2.11816e-06
NM_005862	STAG1	0.220497	0.000805712	0.00383209
NM_001286661	TMEM68	0.220322	0.0162723	0.0459937
NM_001190274	FBXO11	0.220319	0.000805268	0.00383118
NM_015832	MBD2	0.220136	0.004885	0.0172229
NM_024646	ZYG11B	0.220133	0.00908549	0.0287972
NM_016121	KCTD3	0.220099	0.00744946	0.024517
NM_174916	UBR1	0.220042	0.000304233	0.00167552
NM_080684	PTPN13	0.219985	3.91137e-06	4.02928e-05
NM_020648	TWSG1	0.219655	0.00130824	0.00575067
NM_015455	CNOT6	0.21963	0.000295181	0.00163707
NR_110492	TUG1	0.21952	3.62389e-06	3.77387e-05
NM_001008897	TCP1	0.219479	3.42653e-06	3.58858e-05
NM_001128148	TFRC	0.219465	2.69035e-08	5.05903e-07
NM_004850	ROCK2	0.219454	0.00212152	0.00858658
NM_006391	IPO7	0.219445	4.35896e-05	0.000323388
NM_006197	PCM1	0.219439	8.18763e-07	1.02642e-05
NM_006417	IFI44	0.219385	2.19043e-06	2.40887e-05
NM_006933	SLC5A3	0.219366	6.69345e-05	0.000461572
NM_032312	YIPF4	0.219311	0.00627227	0.0212323
NM_152414	BHLHE22	0.21912	0.00388708	0.0142001
NM_001011537	FYTTD1	0.219035	8.77013e-05	0.000585522
NM_001159547	BEND4	0.218924	0.00116342	0.00522105
NM_173511	FAM117B	0.218901	0.0104868	0.0324219
NM_001291974	ETF1	0.218818	5.58911e-05	0.00039648
NM_003337	UBE2B	0.218731	0.00142073	0.00614848
NM_000553	WRN	0.218599	0.00191866	0.00790307
NM_138408	GTF3C6	0.21859	0.00274377	0.0106833
NM_032870	PNISR	0.218577	1.99562e-05	0.000163913
NM_018072	HEATR1	0.218472	1.66791e-05	0.000140541
NM_016028	SUV420H1	0.218426	0.0130457	0.0384398
NR_073124	NCAPG	0.218402	3.64318e-05	0.000277042
NM_014985	CEP152	0.218351	0.000596181	0.0029574
NM_001207044	CLASP2	0.218346	0.000594126	0.00294932
NM_001198534	OXR1	0.218338	0.00546693	0.0189061
NM_178815	ARL5B	0.218169	0.00790841	0.0257444
NM_005506	SCARB2	0.218097	0.0129942	0.038333
NM_001068	TOP2B	0.218044	2.03672e-06	2.26139e-05
NR_037916	XIAP	0.217984	0.00729056	0.0240728
NM_006628	ARPP19	0.217844	1.21961e-06	1.45199e-05
NM_015571	SENP6	0.217833	4.88915e-05	0.000356042
NM_001159676	SYNCRIP	0.217654	2.39952e-05	0.00019263
NM_182551	LCLAT1	0.217638	0.0166528	0.0468349
NM_001194956	MATR3	0.217596	9.55206e-08	1.58895e-06
NM_001267041	ARMC8	0.217462	0.00302496	0.0115858
NM_001282422	NDUFA5	0.217405	0.000228722	0.00132089
NM_004501	HNRNPU	0.217369	4.83689e-06	4.86855e-05
NM_001079802	FKTN	0.217305	0.00753488	0.0247556
NM_002908	REL	0.217198	0.00305563	0.0116775
NM_002223	ITPR2	0.2171	1.25661e-06	1.48772e-05
NM_198551	MIA3	0.2171	0.000140865	0.000879572
NM_024624	SMC6	0.216858	7.50038e-05	0.000511734
NM_016072	GOLT1B	0.216839	0.00244266	0.00967278
NM_001126	ADSS	0.216752	0.000563442	0.0028167
NM_001017415	USP1	0.216707	2.87164e-05	0.000225495
NM_004294	MTRF1	0.216675	0.016837	0.0472427
NR_028494	LYRM2	0.21667	0.00530741	0.0184282
NM_014616	ATP11B	0.216656	8.05247e-06	7.52506e-05
NM_001142434	MGEA5	0.216612	2.13594e-06	2.35831e-05
NM_001256312	STK3	0.216532	0.00161348	0.00684044
NM_001282914	TCAIM	0.216458	0.0172991	0.0482237
NM_018489	ASH1L	0.216386	0.00327431	0.0123377
NM_021145	DMTF1	0.216375	0.000440107	0.00229224
NM_001205262	RAD54B	0.216011	0.00273815	0.0106659
NM_003133	SRP9	0.215889	1.42099e-05	0.000122152
NM_014106	ZNF770	0.215878	0.000360011	0.00193572
NR_073562	RABGGTB	0.215863	0.000921928	0.00428194
NM_001085368	ZNF655	0.215858	0.00203026	0.00827898
NR_037687	PLXNC1	0.215793	0.000243497	0.00139342
NM_007269	STXBP3	0.215754	0.00611809	0.0208096
NM_001195308	CGGBP1	0.215668	7.10941e-05	0.0004871
NM_014750	DLGAP5	0.215666	1.14497e-05	0.000101515
NM_024641	MANEA	0.215632	0.0121826	0.0364279
NM_001277842	CCNT1	0.21545	0.000248568	0.00141717
NM_201269	ZNF644	0.215426	0.00363551	0.0134641
NM_001001664	SPOPL	0.215387	0.000298374	0.00165025
NM_032236	USP48	0.215376	1.55766e-05	0.000132231
NM_005520	HNRNPH1	0.215245	1.26174e-05	0.000110238
NM_001136554	TLK1	0.215179	7.59682e-06	7.13539e-05
NM_002912	REV3L	0.215154	9.43009e-05	0.000623566
NM_133433	NIPBL	0.215018	0.000112156	0.000724328
NM_020865	DHX36	0.214998	0.000542833	0.00273243
NM_001080481	USP45	0.214989	0.00388692	0.0142001
NM_017743	DPP8	0.214916	0.00508887	0.0178083
NM_001286070	C11orf54	0.214905	0.0128793	0.0380797
NM_002061	GCLM	0.214896	0.00559885	0.019278
NM_002789	PSMA4	0.214847	6.73516e-06	6.42883e-05
NM_005872	BCAS2	0.214836	0.00501719	0.0176104
NR_027708	IDI2-AS1	0.214713	0.00649062	0.0218591
NM_007010	DDX52	0.214694	0.00180248	0.00750154
NM_005121	MED13	0.214689	0.000299894	0.00165492
NM_006275	SRSF6	0.214519	0.000169992	0.0010267
NM_014294	TRAM1	0.214506	2.0382e-05	0.000166817
NM_007199	IRAK3	0.214339	0.00447522	0.0159899
NM_017813	IMPAD1	0.214337	0.000428197	0.00224345
NM_007217	PDCD10	0.214319	0.000750772	0.00360737
NM_001271837	RCN2	0.214305	0.00932369	0.0294368
NM_033360	KRAS	0.214219	6.84889e-05	0.000470299
NM_015325	ICE1	0.214162	0.00142781	0.00617141
NM_015358	MORC3	0.213963	0.00324802	0.0122604
NM_177974	CASC4	0.213913	0.000322756	0.00176106
NM_013943	CLIC4	0.213886	5.99248e-07	7.86145e-06
NM_001286638	ZDHHC20	0.213743	7.837e-05	0.000531687
NM_005732	RAD50	0.213657	6.14307e-06	5.94338e-05
NM_001081550	THOC2	0.213631	4.8431e-05	0.000353417
NM_001205028	MDM1	0.213603	0.0149989	0.0429917
NM_080632	UPF3B	0.21357	0.0023478	0.00936009
NR_104111	OSBPL3	0.213452	0.00326292	0.0123099
NR_030761	TMED5	0.213386	1.73959e-05	0.000145517
NM_144682	SLFN13	0.213377	2.2842e-05	0.000184355
NM_006547	IGF2BP3	0.213237	9.70405e-05	0.000637746
NM_005348	HSP90AA1	0.213075	1.85575e-08	3.6225e-07
NM_005038	PPID	0.213053	0.000810429	0.0038511
NM_001145166	PRMT3	0.213011	0.00704919	0.0234015
NM_194247	HNRNPA3	0.212703	4.52477e-07	6.17581e-06
NM_006729	DIAPH2	0.212651	0.0136273	0.0398189
NM_175921	C5orf51	0.212355	0.00120756	0.00537904
NM_014614	PSME4	0.212314	3.36779e-05	0.000258802
NM_001197259	ORC3	0.212248	0.0018367	0.00761302
NM_001267594	SENP1	0.212129	0.00111409	0.00502165
NR_040108	LOC728175	0.212114	0.00660989	0.0221906
NM_001243736	LAMTOR3	0.212107	0.00186834	0.00772223
NM_017915	PARPBP	0.212021	0.00121297	0.00540053
NM_016252	BIRC6	0.211782	9.35331e-05	0.000619081
NM_024996	GFM1	0.211723	0.000333803	0.0018117
NM_001083112	GPD2	0.211673	2.02246e-06	2.24916e-05
NM_017892	PRPF40A	0.21149	1.59561e-05	0.000135065
NM_176814	ZNF800	0.211456	0.011065	0.0337721
NM_017522	LRP8	0.21145	0.00130099	0.00572335
NM_001270629	MED4	0.211437	0.000527803	0.00266744
NM_012420	IFIT5	0.211268	0.0028636	0.0110674
NM_001040157	CEP44	0.211261	0.00157818	0.00671441
NM_001005526	SF3B1	0.211205	0.00109462	0.00494834
NM_020120	UGGT1	0.211171	0.00084443	0.00398803
NR_024191	ATL2	0.2111	0.00434191	0.0155921
NM_003211	TDG	0.211077	0.00235754	0.00939485
NM_006745	MSMO1	0.210826	2.73407e-05	0.000216102
NM_017925	DENND4C	0.210808	0.000172846	0.0010411
NM_001136115	FBXO28	0.210764	0.00362962	0.0134513
NM_024081	PRRG4	0.210672	0.0117362	0.0353221
NM_018448	CAND1	0.21062	2.90163e-06	3.09852e-05
NM_199039	KLHL5	0.210429	0.0129334	0.0381903
NR_073095	GNPDA2	0.210309	0.0158534	0.0450257
NM_014982	PCNX	0.210209	0.000252986	0.00143644
NM_006421	ARFGEF1	0.21006	9.453e-05	0.000624634
NM_152408	POC5	0.209968	0.00916459	0.0290114
NM_001271650	AZI2	0.209938	0.00131126	0.00576305
NM_005406	ROCK1	0.209917	4.11381e-05	0.000307757
NM_016297	PCYOX1	0.209758	0.00814442	0.0263516
NM_006713	SUB1	0.20974	2.11107e-05	0.000171714
NM_001244710	GFPT1	0.209721	3.86621e-05	0.000291997
NR_026790	HCG11	0.209649	0.0176432	0.0489292
NM_016142	HSD17B12	0.209543	6.6742e-05	0.000460703
NM_006699	MAN1A2	0.209476	0.0020651	0.00839754
NM_016067	MRPS18C	0.209405	0.00383903	0.0140691
NM_198329	UBA5	0.20932	0.000867281	0.00406818
NM_001301084	ARHGEF12	0.209259	0.000164511	0.00100037
NM_015355	SUZ12	0.209134	4.2751e-05	0.000317848
NM_001243120	SKP2	0.209003	0.000228054	0.00131822
NM_001261838	PTER	0.208975	0.00713273	0.0236391
NM_001199241	KYNU	0.208485	0.00171369	0.00720307
NM_024753	TTC21B	0.208449	0.0046179	0.0164192
NM_001281522	MCM8	0.208307	0.000661033	0.00323333
NM_001204516	KIFAP3	0.208231	0.000222636	0.00128951
NR_045530	SOAT1	0.208189	8.18888e-05	0.000551504
NR_033234	STRBP	0.208154	0.000189559	0.00112548
NM_080921	PTPRC	0.208138	2.03196e-06	2.2581e-05
NM_001271780	PSMD6	0.208107	0.00117494	0.00525656
NM_030650	KIAA1715	0.208087	0.00175521	0.00733789
NM_015021	ZNF292	0.208059	0.000174761	0.00104932
NR_104262	CCAR1	0.208024	5.17271e-05	0.000372188
NM_005065	SEL1L	0.208017	3.67591e-05	0.000279148
NM_001286702	ARMC1	0.207997	0.00125183	0.00554497
NM_017544	NKRF	0.207944	0.0105925	0.0326868
NM_016485	VTA1	0.207923	0.000323619	0.00176543
NM_012095	AP3M1	0.207879	8.86719e-05	0.000590861
NR_027862	HAT1	0.207842	0.000277523	0.00155471
NM_001301253	ACBD5	0.207782	0.00318166	0.0120575
NM_004856	KIF23	0.207755	0.00055605	0.0027873
NM_023000	ARID4A	0.207719	0.00202079	0.00824522
NM_001284264	CCDC117	0.20766	0.000775537	0.0037095
NM_014503	UTP20	0.207551	0.00144569	0.0062302
NM_001025249	DUT	0.207495	8.02783e-05	0.000542506
NM_001114393	PAPD4	0.207424	0.000438405	0.00228618
NM_004508	IDI1	0.20734	2.73878e-05	0.000216351
NM_001042683	SHPRH	0.207271	0.00520975	0.0181368
NM_006608	PHTF1	0.20722	0.000418406	0.00220055
NM_001001323	ATP2B1	0.207213	0.0001212	0.00077443
NM_001247988	CTAGE5	0.207071	0.00243349	0.00964399
NM_207296	MBNL1	0.207005	2.39268e-06	2.59825e-05
NM_001130996	HMGCR	0.206983	5.09763e-06	5.08844e-05
NM_001122606	LAMP2	0.206971	0.008934	0.028418
NM_005845	ABCC4	0.206969	0.00322146	0.01218
NR_028025	CREBZF	0.206897	0.000430116	0.00225059
NM_014296	CAPN7	0.206856	0.00732144	0.0241604
NM_177444	PPFIBP1	0.206835	0.00545218	0.0188598
NM_001067	TOP2A	0.206832	1.20384e-06	1.43692e-05
NM_001242644	RAB2A	0.206513	0.00125465	0.00555303
NM_022451	NOC3L	0.206455	0.000569778	0.00284529
NR_123729	SNX14	0.206424	0.000139983	0.000874655
NM_003184	TAF2	0.20634	0.00259177	0.0101615
NM_020923	ZDBF2	0.206189	0.00287526	0.0111062
NM_001294145	SSB	0.206157	0.000174915	0.00105002
NR_027126	RBM18	0.206083	0.00805639	0.0261431
NM_199420	POLQ	0.206036	0.000259408	0.00146959
NM_020921	NIN	0.205905	4.06385e-06	4.17238e-05
NM_001031623	ZNF451	0.205848	0.00183111	0.00759896
NM_004136	IREB2	0.205468	5.18221e-05	0.000372774
NM_032833	PPP1R15B	0.205461	0.000291618	0.00161958
NM_006136	CAPZA2	0.205414	0.000252502	0.00143458
NR_103870	PRKAB2	0.205386	0.00919683	0.029093
NM_003715	USO1	0.205318	0.000112614	0.000726947
NM_181713	UBXN2A	0.205184	0.0166847	0.0468866
NM_194442	LBR	0.205168	1.49135e-05	0.000127291
NM_012081	ELL2	0.205145	3.03894e-05	0.000236538
NM_001243952	KIF2A	0.205072	0.000119921	0.000767413
NM_001099223	IFT74	0.205067	0.0133319	0.0391292
NR_049742	SIKE1	0.20498	0.00132272	0.00580145
NM_198336	INSIG1	0.204965	3.20667e-06	3.3904e-05
NM_018115	SDAD1	0.204805	0.00368861	0.0136134
NM_138730	HMGN3	0.204779	0.000112364	0.000725504
NM_006495	EVI2B	0.204715	0.00182414	0.0075746
NM_003903	CDC16	0.204714	0.00124173	0.00550909
NM_018092	NETO2	0.204559	0.000421134	0.00221195
NM_000259	MYO5A	0.20448	6.69035e-05	0.000461472
NR_037880	CEBPZOS	0.204065	0.00136584	0.00595563
NM_001282386	IDH1	0.204043	4.26717e-05	0.000317343
NM_005800	USPL1	0.203988	0.0178391	0.0493292
NM_152233	SNX6	0.203979	0.000463852	0.00239542
NM_005415	SLC20A1	0.203962	0.00365048	0.0135069
NM_015049	TRAK2	0.20396	0.00453074	0.0161487
NM_134261	RORA	0.20375	0.00076908	0.0036825
NM_001287215	AMD1	0.203678	0.000506765	0.00257806
NM_198578	LRRK2	0.203591	0.000100555	0.00065894
NM_032145	FBXO30	0.203468	0.0146737	0.0422782
NM_178439	GMCL1	0.203437	0.0106307	0.0327717
NM_018947	CYCS	0.203433	0.000222142	0.00128777
NM_001269039	SHOC2	0.203305	0.000245079	0.00140113
NM_001282549	BARD1	0.203296	0.0031462	0.011951
NM_001135700	YWHAZ	0.203286	4.55441e-06	4.62119e-05
NM_012249	RHOQ	0.203247	0.00101465	0.00464146
NM_145330	MRPL33	0.203185	0.0140141	0.0407468
NM_016467	ORMDL1	0.203046	0.00158507	0.00673715
NM_013352	DSE	0.202874	0.00187836	0.00775858
NM_001278389	SLC38A1	0.202844	3.28011e-07	4.64087e-06
NM_001146106	PARP9	0.202842	0.000108523	0.000703494
NM_014597	DNTTIP2	0.202829	0.00185848	0.00768492
NM_133494	NEK7	0.202828	0.000624861	0.00307925
NM_018184	ARL8B	0.202783	0.000567149	0.00283319
NM_001256141	FSBP	0.20271	0.00647599	0.0218205
NM_024755	SLTM	0.20269	0.000259843	0.00147085
NM_001282418	STAG2	0.202632	0.000208722	0.0012217
NM_206876	PPP1CB	0.202534	1.78345e-05	0.000148558
NM_003342	UBE2G1	0.202517	0.000246185	0.00140648
NM_004331	BNIP3L	0.202393	1.8626e-05	0.000154408
NM_052932	TMEM123	0.202313	6.19806e-06	5.98821e-05
NM_002915	RFC3	0.202131	0.0016799	0.00707759
NM_003690	PRKRA	0.202027	0.00526883	0.0183057
NM_006706	TCERG1	0.20198	0.000106413	0.00069192
NM_020119	ZC3HAV1	0.201951	0.000769095	0.0036825
NM_018036	ATG2B	0.20187	0.00705932	0.0234268
NM_015231	NUP160	0.201836	0.000129882	0.000822341
NM_001278549	PDK1	0.201745	0.000500006	0.00255212
NM_014708	KNTC1	0.20171	1.00969e-05	9.08887e-05
NM_138773	SLC25A46	0.201598	0.000736875	0.00355077
NM_004800	TM9SF2	0.201593	0.000104742	0.00068266
NM_001199838	SNX10	0.201565	0.000470124	0.00242599
NM_014911	AAK1	0.201528	0.00576163	0.0197716
NM_012096	APPL1	0.20144	0.000178985	0.00107097
NM_001278536	RCHY1	0.201341	0.00746362	0.0245549
NM_001195099	ANKRD28	0.201316	0.000182989	0.00109257
NM_001190801	PLK4	0.201297	0.000462049	0.00238833
NM_001242956	SEPT7	0.201267	1.52238e-05	0.00012966
NM_001130692	PPP3CA	0.201208	0.0121595	0.0363709
NM_001271840	IKZF5	0.201136	0.0108189	0.0332078
NM_001195144	ANKRD44	0.201099	0.000183199	0.00109335
NM_001918	DBT	0.201072	0.00423355	0.0152644
NM_138459	NUS1	0.201008	0.00330845	0.0124494
NM_001690	ATP6V1A	0.201004	0.000128369	0.000814033
NM_001167856	SBNO1	0.200739	0.00061777	0.00304974
NM_001174116	DMXL2	0.200652	0.000189106	0.00112327
NM_017768	LRRC40	0.200406	0.00432516	0.0155421
NM_207318	FAM199X	0.200372	0.000827994	0.00392178
NM_001204063	CHURC1	0.200367	0.000327978	0.00178569
NM_000430	PAFAH1B1	0.200221	0.000136583	0.00085748
NM_001256549	PCGF5	0.200179	0.000166166	0.00100822
NM_018590	CSGALNACT2	0.199983	0.00776892	0.0253529
NM_198047	HIBCH	0.199953	0.00422344	0.0152379
NM_001029863	C6orf120	0.199881	0.00676265	0.022597
NM_003884	KAT2B	0.199818	0.00149911	0.00642643
NM_001206426	USMG5	0.199791	0.00239633	0.00952339
NM_001272071	AP1S2	0.199729	0.000523091	0.00264846
NM_021141	XRCC5	0.199564	4.94755e-06	4.96369e-05
NM_025235	TNKS2	0.199469	0.000724933	0.00350256
NR_027451	LINC00657	0.199457	0.000174262	0.0010481
NM_001300819	ZCCHC10	0.199414	0.0139972	0.0407064
NM_145246	FRA10AC1	0.199074	0.0177882	0.0492081
NM_001256009	PNPLA8	0.198874	0.0127793	0.0378485
NR_040093	STARD4-AS1	0.198827	0.00359665	0.0133434
NM_001301163	TMEM209	0.198806	0.00438153	0.015716
NM_001015049	BAG5	0.198671	0.00508547	0.0178004
NM_017945	SLC35A5	0.198645	0.0116578	0.0351358
NM_004375	COX11	0.19849	0.00534819	0.0185465
NM_024604	RPAP3	0.198385	0.00248449	0.00981317
NM_152407	GRPEL2	0.198253	0.0169752	0.0475339
NM_001040200	CLDND1	0.198251	0.000523271	0.00264889
NM_001282181	PPP2R5E	0.198172	0.0014366	0.00619876
NM_001127398	ERLEC1	0.198113	0.00716917	0.0237367
NM_000255	MUT	0.198013	0.00334084	0.0125327
NM_001143887	COPS2	0.197869	0.000189704	0.00112569
NM_004892	SEC22B	0.197817	0.000291267	0.00161796
NM_001162497	LPAR6	0.197806	0.00426534	0.015363
NM_022145	CENPK	0.197785	0.00615882	0.0209185
NM_001164232	DDHD2	0.197703	0.00119978	0.00534853
NM_001270392	RASSF6	0.197311	0.00188336	0.00777501
NM_173566	PRR14L	0.197285	0.00326717	0.0123208
NM_004329	BMPR1A	0.197176	0.00780251	0.0254566
NM_015045	WAPAL	0.197131	0.000208633	0.00122144
NM_001134223	USP46	0.197018	0.0175704	0.0487764
NM_001199756	PPP2R5A	0.196978	0.00190781	0.00786422
NM_001100430	RAP1GDS1	0.196904	0.00393088	0.0143299
NM_005859	PURA	0.19685	0.0147474	0.0424229
NM_153645	NUP50	0.196782	0.000129974	0.000822702
NM_001115113	WDR26	0.196782	8.04203e-05	0.0005432
NM_001198957	DCAF6	0.196774	0.000678085	0.00330389
NM_001099783	C4orf33	0.196597	0.0145795	0.0420682
NM_015562	UBXN7	0.196403	0.0148924	0.0427617
NM_000945	PPP3R1	0.196371	0.00167134	0.00704583
NM_022458	LMBR1	0.196308	0.0041877	0.0151266
NM_001206947	PICALM	0.196301	0.000515183	0.00261464
NM_001185059	ZCCHC6	0.196297	0.0016432	0.00694728
NM_015378	VPS13D	0.196289	0.00917812	0.0290421
NR_039969	MIR5047	0.196187	0.00785271	0.0256052
NM_001042355	CYLD	0.196151	9.33498e-05	0.000618311
NM_001204056	ANKRD12	0.196121	0.00117307	0.00525073
NM_001166691	TTK	0.196008	0.00136813	0.00596189
NM_001134759	CRYZ	0.196003	0.00114677	0.00515552
NM_183004	EIF5	0.195998	6.7508e-05	0.000464739
NM_001139499	LSM5	0.195977	0.00409166	0.0148359
NM_001284336	EIF3J	0.195882	0.00280507	0.0108894
NM_001136575	LANCL1	0.195868	1.66055e-05	0.000139964
NM_144600	FOPNL	0.195723	0.00277916	0.0107998
NM_001287534	ZNF92	0.195712	0.0169713	0.0475317
NM_012297	G3BP2	0.195555	6.08316e-05	0.000426499
NM_000436	OXCT1	0.195551	1.24363e-05	0.000108832
NM_181705	LYRM7	0.195456	0.0041037	0.0148737
NM_006773	DDX18	0.195436	7.54991e-05	0.000514479
NM_001099639	ZNF146	0.195362	0.000282886	0.00157996
NM_032509	MAK16	0.195289	0.00885195	0.0282153
NM_015057	MYCBP2	0.195232	0.000136956	0.000859232
NM_015601	HERC4	0.195187	0.00109859	0.00496313
NM_133259	LRPPRC	0.195185	3.23525e-06	3.41801e-05
NM_001160148	DDHD1	0.19501	0.00447582	0.01599
NR_046386	UHRF2	0.194995	0.0027122	0.0105752
NM_014607	UBXN4	0.194968	3.26498e-05	0.00025188
NM_178812	MTDH	0.194894	2.86665e-05	0.000225231
NM_001198786	POU2F1	0.194885	0.0101426	0.0316229
NM_198514	NHLRC2	0.194769	0.00514969	0.017982
NM_016048	ISOC1	0.194724	0.00509587	0.0178224
NM_015534	ZZZ3	0.1947	0.0128878	0.0380965
NM_006820	IFI44L	0.194642	2.15534e-06	2.37594e-05
NM_181508	HPS5	0.19463	0.00291575	0.0112331
NM_001278122	ZKSCAN8	0.194606	0.0024046	0.00954941
NM_001539	DNAJA1	0.194525	0.000459187	0.00237531
NM_001030007	AP1G1	0.194522	0.000137381	0.000861117
NM_001122824	TACC1	0.194395	4.16018e-05	0.00031033
NM_001012456	SEC61G	0.194373	0.00103387	0.00471303
NM_174931	GPATCH11	0.194291	0.000837944	0.0039601
NM_152729	NT5DC1	0.194285	0.00184409	0.00763525
NM_018343	RIOK2	0.194241	0.0129423	0.0382045
NM_018353	MIS18BP1	0.194183	0.000236116	0.00135877
NM_020375	C12orf5	0.19412	0.00357364	0.013275
NM_016649	ESF1	0.194047	0.00986741	0.0309075
NM_001278282	RPE	0.193896	0.00162137	0.00686336
NM_133484	TANK	0.193836	0.0149089	0.0427912
NM_181504	PIK3R1	0.193753	0.0014639	0.00629498
NM_001172705	EIF4G2	0.19361	1.63505e-05	0.000138025
NM_178862	STT3B	0.19359	3.52688e-06	3.68339e-05
NM_001033910	TRAF5	0.193587	0.00133015	0.00582848
NM_001279355	VPS45	0.193559	0.0176666	0.0489892
NM_001142386	PDK3	0.193492	0.000795746	0.00379361
NM_032991	CASP3	0.19349	0.000633964	0.00311634
NR_110006	ATE1	0.193407	0.0174506	0.0485362
NM_001137602	MEMO1	0.193344	0.0055277	0.0190734
NM_014923	FNDC3A	0.19313	0.000739789	0.00356339
NM_007106	UBL3	0.193129	0.0157989	0.0449032
NM_006135	CAPZA1	0.193067	2.74844e-05	0.000216991
NM_001547	IFIT2	0.193028	0.00326542	0.012316
NR_038161	MRPL42	0.19297	0.00138677	0.00603171
NM_145331	MAP3K7	0.192856	0.001313	0.00576797
NM_001286106	ATG5	0.192808	0.00716988	0.0237367
NM_017634	KCTD9	0.192678	0.0046722	0.0165761
NM_001114091	CDC27	0.192618	6.01367e-05	0.000422162
NM_018372	LRIF1	0.192514	0.0170322	0.0476647
NR_046255	FGD5-AS1	0.192455	0.00119602	0.00533707
NM_001135256	RBBP4	0.192425	1.37378e-05	0.000118646
NM_016396	CTDSPL2	0.192412	0.000557517	0.00279313
NM_003855	IL18R1	0.192296	0.00098121	0.00451086
NM_001286426	RNGTT	0.192282	0.00138946	0.00604244
NM_001304	CPD	0.192123	0.00152247	0.0065074
NM_001258370	DIAPH3	0.192117	0.0162926	0.046037
NM_031216	SEH1L	0.19184	0.00220157	0.00886656
NM_004379	CREB1	0.191805	0.00184214	0.00762949
NM_183399	RNF14	0.191691	0.00882902	0.028161
NM_015268	DNAJC13	0.191691	0.000634244	0.00311716
NM_198892	BMP2K	0.191545	0.00195502	0.00801701
NM_001039591	USP9X	0.191522	0.000214392	0.00125013
NM_001357	DHX9	0.191484	0.000188823	0.00112256
NM_020935	USP37	0.191451	0.00402656	0.0146247
NM_001931	DLAT	0.191272	0.00196518	0.00805036
NM_016323	HERC5	0.191265	0.00191645	0.00789746
NR_046398	XAF1	0.191219	0.00081836	0.00388344
NM_001256427	PDLIM5	0.191203	0.0041558	0.0150271
NR_104109	ATP7A	0.191186	0.0100452	0.0313722
NM_145257	CCSAP	0.191143	0.000199091	0.00117327
NM_001172712	SP3	0.191083	0.000478008	0.00245854
NM_001145076	EML4	0.191006	0.000120574	0.000770959
NM_002485	NBN	0.190958	0.000199881	0.00117717
NM_017780	CHD7	0.190837	0.0114377	0.0346764
NM_001010935	RAP1A	0.190744	0.000169019	0.00102137
NM_016260	IKZF2	0.190624	8.82307e-06	8.14347e-05
NM_020751	COG6	0.190351	0.0103679	0.0321299
NM_003298	NR2C2	0.190275	0.000545714	0.00274443
NM_002710	PPP1CC	0.190245	0.000110788	0.000716663
NM_002158	FOXN2	0.190222	0.00284932	0.0110239
NR_045204	CHEK1	0.190218	0.00157259	0.00669575
NM_018186	C1orf112	0.190214	0.00587916	0.0201255
NM_001257138	ITCH	0.190123	0.00327177	0.0123315
NM_001014380	KATNAL1	0.190068	0.016737	0.0470146
NM_194454	KRIT1	0.190063	0.00990573	0.0310065
NM_133496	SLC30A7	0.189888	0.0104018	0.0322095
NM_017455	NPTN	0.189877	0.00222636	0.00895592
NM_016126	HSPB11	0.189874	0.00706527	0.0234408
NM_001290263	DOCK10	0.189814	1.78619e-05	0.000148735
NM_014666	CLINT1	0.18974	5.00918e-05	0.000362622
NM_001146213	TBC1D15	0.189634	0.0109715	0.0335572
NM_001025077	CELF2	0.189412	3.21481e-05	0.000248564
NM_020738	KIDINS220	0.189393	0.00143431	0.00619352
NM_007027	TOPBP1	0.189222	5.61553e-05	0.00039815
NM_001202469	GBAS	0.189196	0.00413909	0.0149784
NM_015092	SMG1	0.189124	0.000932122	0.00431963
NM_003878	GGH	0.189027	0.0115907	0.0350006
NM_001286706	UFM1	0.188957	0.000668753	0.00326474
NM_001243084	HIF1A	0.188901	0.000353627	0.00190547
NM_006708	GLO1	0.188888	0.00010521	0.000684901
NM_001127182	CEP55	0.188704	0.000316157	0.00173052
NM_003276	TMPO	0.188702	0.00101995	0.00466111
NM_001190965	ZMYM2	0.188691	0.00190419	0.00785161
NM_002901	RCN1	0.188495	0.000446967	0.00232252
NM_021950	MS4A1	0.188281	3.8512e-06	3.97469e-05
NM_001145417	MSL2	0.188052	0.00627958	0.0212544
NM_001202485	HSPE1-MOB4	0.188036	0.000560859	0.00280581
NM_001077654	TNFAIP8	0.188025	8.35793e-05	0.000561796
NM_019027	RBM47	0.188011	0.0104172	0.0322483
NM_012347	FBXO9	0.187872	0.0046574	0.0165342
NM_001286095	TMEM9B	0.18779	0.0173013	0.0482237
NM_016299	HSPA14	0.187738	0.0122103	0.0364912
NM_013254	TBK1	0.1877	0.00348794	0.0130025
NM_007045	FGFR1OP	0.187694	0.00330509	0.0124393
NM_003677	DENR	0.187682	0.000330773	0.00179839
NM_001199282	LRBA	0.187675	0.000105415	0.000686079
NM_007218	RNF139	0.187611	0.0117916	0.0354464
NM_019080	NDFIP2	0.187533	0.00235938	0.00939948
NM_014109	ATAD2	0.187447	0.000446037	0.00231812
NM_001146282	SRP54	0.187388	0.000978485	0.00449983
NM_001144073	CHORDC1	0.18738	0.00253144	0.00996165
NM_014078	MRPL13	0.187368	0.000957945	0.00442002
NM_003022	SH3BGRL	0.187336	0.000228846	0.00132133
NM_181836	TMED7	0.187312	0.00331373	0.0124591
NM_181352	ATF7IP	0.187224	0.0018785	0.00775858
NM_003401	XRCC4	0.18715	0.0176085	0.0488575
NM_001278469	MON2	0.18715	0.00368812	0.0136134
NM_001286175	C2CD5	0.187136	0.00249852	0.00986014
NM_001204266	GABRA4	0.187065	0.00564453	0.0194184
NM_022045	MTBP	0.187057	0.0158345	0.0449849
NM_175920	LNPEP	0.186916	0.00802425	0.026048
NM_001282806	MARCH7	0.186874	0.000475837	0.0024509
NM_001277783	ATG12	0.186781	0.00743783	0.0245007
NM_017782	FAM208B	0.186593	0.00425725	0.0153378
NR_028035	FAS	0.186421	0.000725196	0.00350322
NM_018288	PHF10	0.186317	0.00922557	0.0291711
NM_001077619	UBXN2B	0.186254	0.00690341	0.0229948
NM_014633	CTR9	0.186039	0.000256521	0.00145502
NM_001286479	ARHGAP11A	0.185931	0.000642668	0.00315409
NM_001167614	LEMD3	0.185833	0.0109686	0.0335556
NM_001282752	PUM2	0.185589	9.30776e-05	0.000616803
NM_001164391	MTF2	0.185529	0.00131843	0.00578851
NR_033435	PHF14	0.185354	0.0109584	0.0335428
NM_001198557	LMNB1	0.185251	0.000161991	0.000987208
NM_006965	ZNF24	0.185122	0.00055091	0.00276654
NM_001128217	PSIP1	0.185093	2.59533e-05	0.000206078
NM_001130527	SPAG9	0.185089	0.000700546	0.00340195
NM_001178094	BCAT1	0.185052	3.00666e-05	0.000234644
NM_015543	RAB1A	0.185049	0.000889989	0.00415569
NM_015306	USP24	0.184992	0.00156145	0.00665756
NM_003291	TPP2	0.184917	0.000269621	0.00151812
NM_018989	RBM27	0.184837	0.00347036	0.012946
NR_034089	LOC100131564	0.184788	0.0156406	0.0445127
NM_001202476	UBE2E1	0.184769	0.000126913	0.000806461
NM_080546	SLC44A1	0.184676	0.000591233	0.00293812
NM_001292008	SSR1	0.184645	0.000129443	0.000820089
NR_027796	C3orf17	0.184622	0.00308345	0.011761
NM_138340	ABHD3	0.184604	0.00856411	0.0274941
NM_016530	RAB8B	0.184597	0.000137606	0.00086214
NM_001278163	HIPK3	0.18442	0.00292489	0.0112631
NM_001184718	TIPARP	0.184414	0.00674675	0.0225571
NM_001040020	FAM3C	0.184351	0.000837938	0.0039601
NM_018000	MREG	0.184336	0.0104731	0.032387
NM_032383	HPS3	0.184336	0.00274094	0.0106753
NM_012343	NNT	0.184323	6.44708e-05	0.000448543
NM_001034	RRM2	0.183953	6.83119e-06	6.49846e-05
NM_015462	NOL11	0.18394	0.000965937	0.00445174
NM_024116	TAF1D	0.183866	0.00234561	0.00935406
NM_007018	CNTRL	0.183802	0.000175048	0.00105059
NM_005047	PSMD5	0.1838	0.00464892	0.0165146
NM_002396	ME2	0.183733	0.000707453	0.00343007
NM_001123329	ZBTB1	0.183726	0.000559481	0.00280033
NM_020165	RAD18	0.183693	0.0106324	0.0327734
NM_006347	PPIH	0.183642	0.0149798	0.042959
NM_206855	QKI	0.183612	0.000861132	0.00404345
NM_001174088	NCOA3	0.183605	6.08216e-05	0.000426499
NM_012421	RLF	0.183422	0.00557093	0.019201
NM_052905	FMNL2	0.183382	0.00709151	0.023525
NM_014313	TMEM50A	0.183363	0.00187948	0.00776129
NM_001301082	CNOT8	0.183292	0.00145626	0.00626745
NM_001037174	ARL5A	0.183208	0.00184454	0.00763525
NM_001032393	HNRNPH2	0.183159	0.00133315	0.00583805
NM_001037872	REV1	0.183149	0.0063462	0.0214406
NM_000938	POLR2B	0.183146	0.000257461	0.00145886
NM_001202423	TRMT1L	0.182987	0.00869683	0.0278395
NM_001168254	OCIAD1	0.182969	0.00052021	0.00263532
NM_018011	ARGLU1	0.18293	0.00020357	0.00119624
NM_014547	TMOD3	0.182894	0.000570661	0.00284867
NM_005765	ATP6AP2	0.182879	0.00138343	0.00602002
NM_001145777	FKBP5	0.182734	0.0115956	0.0350094
NM_032824	TMEM87B	0.182686	0.00729578	0.0240843
NM_033084	FANCD2	0.182669	0.000536121	0.00270307
NM_170750	PSMD10	0.182622	0.00382735	0.0140356
NM_001779	CD58	0.182394	0.00274311	0.0106822
NM_001142614	EHBP1	0.182254	0.00023776	0.00136596
NM_001099666	PTAR1	0.182183	0.00254151	0.00999109
NM_001080541	MGA	0.182062	0.00942182	0.0297034
NM_001282764	CDV3	0.181907	0.000141358	0.000882054
NM_001261401	TSN	0.181887	0.0012312	0.00546674
NM_004840	ARHGEF6	0.181831	0.00106331	0.00482656
NM_182763	MCL1	0.181814	0.000127547	0.000809506
NM_001008396	WDHD1	0.181795	0.00175115	0.00732312
NM_001271769	AP3B1	0.18171	0.000277249	0.00155381
NM_001412	EIF1AX	0.181661	0.000993725	0.00455968
NM_003760	EIF4G3	0.18161	0.00151231	0.00647297
NM_014278	HSPA4L	0.181391	0.00143201	0.00618572
NM_147152	ITSN2	0.180914	0.0022653	0.0090835
NM_017554	PARP14	0.180775	0.000329575	0.00179297
NM_001243076	E2F3	0.180742	0.0142389	0.0413021
NM_001270	CHD1	0.180634	0.0010564	0.00480467
NM_014335	EID1	0.180559	0.00053323	0.00269192
NM_003384	VRK1	0.180553	0.00256448	0.0100645
NR_073444	INTS8	0.180386	0.00137135	0.00597403
NM_152787	TAB3	0.180352	0.00761543	0.0249521
NM_001291581	RABEP1	0.180323	0.00050083	0.00255515
NM_018259	TTC17	0.180196	0.00589536	0.020166
NM_006178	NSF	0.180111	0.00835381	0.0269095
NM_032142	CEP192	0.179977	0.00273581	0.0106583
NM_194329	RNF38	0.179784	0.00934936	0.0295052
NM_024635	NAA35	0.179652	0.0113079	0.0343669
NM_001164183	ENTPD1	0.179529	2.55363e-05	0.00020335
NM_003316	TTC3	0.179397	0.000242283	0.00138727
NM_002053	GBP1	0.17934	0.00602048	0.0205154
NR_037637	GJA9-MYCBP	0.179333	0.00982033	0.0307781
NM_024665	TBL1XR1	0.179313	0.00102349	0.00467188
NM_003870	IQGAP1	0.179152	5.98104e-06	5.81917e-05
NM_017785	SPDL1	0.178912	0.00705937	0.0234268
NM_016076	DESI2	0.178899	0.00971057	0.0305026
NM_001199184	ATP2C1	0.178894	0.000311938	0.00171182
NM_018976	SLC38A2	0.178882	0.000128629	0.000815309
NM_001206901	TAX1BP1	0.178831	0.000702244	0.00340931
NM_000397	CYBB	0.178824	0.00329141	0.0123956
NM_001284382	UBE2Q2	0.178755	0.00277826	0.0107978
NM_016587	CBX3	0.178647	0.000235402	0.00135495
NR_073443	HDAC2	0.178389	0.000912091	0.00424599
NM_001082969	C11orf57	0.178346	0.00495183	0.017423
NM_001282425	GNA13	0.178321	0.000246393	0.00140738
NM_001145262	NCOA4	0.178211	0.000127567	0.000809506
NM_005791	MPHOSPH10	0.178161	0.0108499	0.0332843
NM_001168724	TMEM135	0.178152	0.01228	0.0366415
NM_016131	RAB10	0.178049	0.00105416	0.00479764
NM_022831	AIDA	0.178004	0.016512	0.0465621
NM_002748	MAPK6	0.177992	0.000665374	0.00325284
NM_001271999	DOCK7	0.177926	0.00372986	0.0137346
NM_003859	DPM1	0.177914	0.00670365	0.0224374
NM_181861	APAF1	0.177837	0.00194249	0.00797509
NM_021627	SENP2	0.177699	0.00748694	0.0246214
NM_152680	TMEM154	0.177634	0.0101404	0.0316194
NM_020198	CCDC47	0.177602	0.000523603	0.00265009
NM_004939	DDX1	0.177576	0.00115987	0.00520933
NM_001013415	FBXW7	0.177411	0.000475272	0.00244891
NR_027676	BRCA1	0.177321	0.00055012	0.00276358
NM_001282436	BLOC1S2	0.177316	0.00208536	0.00846071
NM_001100590	KIAA0232	0.177283	0.00501443	0.0176052
NM_015322	FEM1B	0.177183	0.00156645	0.00667682
NM_018221	MOB1A	0.177159	0.00011753	0.000754108
NM_173630	RTTN	0.17705	0.00426659	0.0153655
NM_199483	C20orf24	0.176708	0.016568	0.0466723
NM_148976	PSMA1	0.176662	0.000197156	0.00116335
NM_001199622	NCOA7	0.176573	0.0119457	0.0358225
NM_001244190	KIAA0586	0.176425	0.0147793	0.0424985
NM_007178	STRAP	0.176379	0.00107445	0.00486597
NM_006380	APPBP2	0.176336	0.00657547	0.0221072
NM_006717	SPIN1	0.176196	0.0106803	0.0328736
NM_032852	ATG4C	0.176196	0.00729933	0.0240932
NM_000038	APC	0.17606	0.00886177	0.0282317
NM_018361	AGPAT5	0.175981	5.67063e-05	0.000401646
NM_001078166	SRSF1	0.175905	0.000187263	0.00111424
NM_001282857	XRN1	0.175844	0.0009259	0.00429727
NM_145808	MTPN	0.175807	1.08578e-05	9.69499e-05
NM_001128619	LUZP6	0.175807	1.08578e-05	9.69499e-05
NM_016045	SLMO2	0.175723	0.00174099	0.00728835
NM_022739	SMURF2	0.17526	0.0174175	0.0484808
NM_020177	FEM1C	0.175251	0.0116796	0.0351861
NM_007208	MRPL3	0.175222	0.00289758	0.0111784
NM_152523	CCNYL1	0.175077	0.0115034	0.0348032
NM_002806	PSMC6	0.175044	0.00235871	0.00939815
NM_001008894	NIPA2	0.174964	0.00125053	0.00554277
NM_001197297	GABPA	0.174838	0.0170908	0.0477658
NM_001286658	TBC1D4	0.174491	0.000250487	0.0014259
NM_002432	MNDA	0.174429	0.0111499	0.0339787
NM_016230	CYB5R4	0.174343	0.00982394	0.0307818
NM_152261	TMEM263	0.174341	0.00290625	0.0112056
NM_016578	RSF1	0.17428	0.0108411	0.0332612
NM_012388	BLOC1S6	0.174226	0.00675714	0.0225864
NM_013354	CNOT7	0.174158	0.00119449	0.00533281
NM_145266	NUDCD2	0.174109	0.00996069	0.0311504
NM_004094	EIF2S1	0.173911	0.00219139	0.00883709
NM_201624	USP33	0.173905	0.00413747	0.0149765
NM_001100595	SKA2	0.173905	0.00568451	0.019539
NM_030755	TMX1	0.173893	0.00879786	0.0280914
NM_004775	B4GALT6	0.173829	0.00145494	0.00626327
NR_105034	TPD52	0.173794	0.000179639	0.00107465
NM_001199982	NDUFS1	0.173704	0.0013618	0.0059446
NM_022168	IFIH1	0.173415	0.00335467	0.0125721
NM_001243374	CLCN3	0.173172	0.0124997	0.0371953
NM_001007250	SCP2	0.173137	0.00480988	0.0169992
NM_018117	WDR11	0.172919	0.00166228	0.00701616
NM_006575	MAP4K5	0.172885	0.0125233	0.0372417
NM_153332	ERI1	0.172781	0.0151774	0.0434221
NM_001288979	LIPA	0.172758	0.00173904	0.00728569
NM_001085357	BTLA	0.172671	0.00254181	0.00999109
NM_003372	VBP1	0.172562	0.00572094	0.019652
NM_005646	TARBP1	0.172425	0.00237048	0.00943431
NM_001256126	CERS6	0.172352	0.00109276	0.00494081
NM_001173464	KIF21A	0.172267	0.00496204	0.0174523
NM_005124	NUP153	0.172139	0.00064646	0.00316989
NM_014873	LPGAT1	0.172119	0.0019268	0.00792715
NM_016623	FAM49B	0.172056	0.000671051	0.00327365
NM_014899	RHOBTB3	0.171932	0.0165908	0.0467169
NM_001278244	ZFAND5	0.171889	0.00276628	0.0107573
NM_001169117	STIM2	0.171811	0.0180809	0.0498982
NM_005871	SMNDC1	0.171803	0.0115678	0.0349559
NM_001267578	TOR1AIP1	0.17169	0.00350084	0.0130404
NM_013374	PDCD6IP	0.171665	0.00043609	0.00227539
NM_016937	POLA1	0.171648	0.00193615	0.00795731
NM_001251922	RAP1B	0.171536	0.00383446	0.014058
NM_001243773	GNG2	0.171421	0.00576471	0.0197753
NM_001289759	IFIT3	0.171396	0.00245007	0.00969796
NM_003850	SUCLA2	0.171359	0.0102569	0.0318685
NM_007114	TMF1	0.171278	0.00384489	0.0140851
NM_014236	GNPAT	0.171228	0.00152093	0.00650182
NM_001080398	KIAA0368	0.17118	0.000495858	0.00253422
NM_015655	ZNF337	0.171058	0.0179871	0.0496839
NM_019589	YLPM1	0.171007	0.0102035	0.0317661
NM_198468	MMS22L	0.170996	0.00762476	0.0249797
NM_006496	GNAI3	0.170912	0.000796021	0.00379371
NM_213620	ATP6V1H	0.170822	0.0161129	0.0456084
NM_001134373	NT5C2	0.170754	0.00481151	0.0170006
NM_016570	ERGIC2	0.17049	0.0126012	0.037413
NM_020307	CCNL1	0.170354	0.00515602	0.017995
NM_004226	STK17B	0.170323	0.000480223	0.00246661
NM_001204298	ZNF664	0.170295	0.00220158	0.00886656
NM_022902	SLC30A5	0.17028	0.015942	0.0452124
NM_001270520	DAAM1	0.170231	0.000835398	0.00395009
NM_001098504	DDX17	0.170192	5.69164e-05	0.00040303
NM_018206	VPS35	0.170184	0.000413596	0.00218146
NM_024570	RNASEH2B	0.169988	0.0117163	0.0352737
NM_001135176	NEDD1	0.169954	0.00944771	0.0297749
NM_014395	DAPP1	0.169873	0.00125315	0.00554908
NM_015190	DNAJC9	0.169783	0.00424706	0.0153091
NM_001003810	HNRNPD	0.169776	0.000155448	0.000953636
NM_001211	BUB1B	0.169758	0.000768467	0.00368077
NM_030790	ITFG1	0.169453	0.0125584	0.0373261
NM_001660	ARF4	0.169439	0.000792934	0.0037816
NM_003866	INPP4B	0.169422	0.010489	0.0324253
NM_001256910	DDX21	0.169362	0.000913676	0.00425123
NM_001166301	DHX40	0.169322	0.0148778	0.0427369
NM_001282116	RFX3	0.16932	0.0117137	0.0352716
NM_012411	PTPN22	0.16906	0.0113942	0.0345673
NM_001286686	CKAP2	0.169034	0.00228487	0.00915008
NR_024203	ECD	0.168971	0.0160539	0.0454833
NM_001286188	SCAF8	0.168933	0.0116394	0.035117
NM_003137	SRPK1	0.16889	0.000526762	0.00266316
NM_003359	UGDH	0.168867	0.0152055	0.0434848
NM_001184900	CARD8	0.1688	0.00664142	0.0222695
NM_001248005	ARNTL2	0.168797	0.00116411	0.00522331
NM_001253388	CHL1	0.168634	0.000456181	0.00236241
NM_001276453	KPNB1	0.168559	0.00013533	0.000851351
NM_001207000	HNRNPDL	0.168554	0.000286092	0.00159626
NM_001166	BIRC2	0.168467	0.00410993	0.0148904
NM_001017980	VMA21	0.168445	0.0143054	0.0414458
NM_000194	HPRT1	0.168326	0.00131852	0.00578851
NM_005923	MAP3K5	0.168305	0.000885476	0.0041381
NM_001029989	KIAA0101	0.168266	0.00331373	0.0124591
NM_005966	NAB1	0.168229	0.0146653	0.0422634
NM_148908	OSBPL9	0.168006	0.00061485	0.00303857
NM_020141	TMEM167B	0.167974	0.00531729	0.0184555
NM_014153	ZC3H7A	0.167878	0.000816341	0.00387587
NR_036592	EBLN3	0.167821	0.00109933	0.00496483
NM_032505	KBTBD8	0.167808	0.00835159	0.0269086
NM_014584	ERO1L	0.167736	0.000293466	0.00162821
NM_002161	IARS	0.167503	0.000320815	0.0017522
NM_014812	CEP170	0.167319	0.00486927	0.0171762
NM_001243194	INPP5F	0.167224	0.0141516	0.0410992
NM_001162916	TYW3	0.166932	0.00874323	0.0279525
NM_013285	GNL2	0.166865	0.0082781	0.0267117
NM_001127322	CBX5	0.166821	0.00130062	0.00572266
NM_018847	KLHL9	0.166764	0.00352137	0.0131063
NM_001037540	SCML1	0.166653	0.00671345	0.022462
NM_004792	PPIG	0.166585	0.00213766	0.00864378
NM_001286974	CTNNAL1	0.166478	0.00686471	0.022892
NM_015255	UBR2	0.166473	0.00679874	0.0226898
NM_001031835	PHKB	0.166221	0.00380315	0.0139561
NM_002358	MAD2L1	0.166067	0.00131339	0.00576875
NM_015348	TMEM131	0.165982	0.00194458	0.00798248
NM_001130963	TMEM194A	0.165601	0.00317798	0.0120502
NM_015070	ZC3H13	0.165591	0.00350676	0.0130589
NM_001284280	SMEK1	0.165532	0.00260243	0.0101975
NM_000521	HEXB	0.165387	0.00978916	0.0306937
NM_001014446	OCIAD2	0.165372	0.010694	0.0329046
NM_001127208	TET2	0.165217	0.00240726	0.00955587
NM_001284201	JKAMP	0.165212	0.0137448	0.0401029
NM_003286	TOP1	0.16519	0.00171041	0.00719179
NM_020117	LARS	0.165161	0.00215878	0.00871953
NM_003902	FUBP1	0.165036	0.000923918	0.00429023
NR_038241	VEZT	0.164947	0.00397102	0.0144591
NM_021239	RBM25	0.164889	0.000533558	0.00269309
NM_001858	COL19A1	0.164837	0.00387489	0.0141685
NM_153207	AEBP2	0.164724	0.0137085	0.0400139
NM_007107	SSR3	0.164616	0.000486722	0.00249444
NM_001278555	UBE2E3	0.164387	0.0166138	0.0467443
NM_181503	EXOSC8	0.164386	0.00895629	0.0284791
NR_024122	PBX3	0.164326	0.00317391	0.0120397
NM_183009	KIAA1429	0.164153	0.00900336	0.0285926
NM_001134477	PARN	0.163861	0.00243791	0.00965813
NR_015442	LINC00998	0.163812	0.00657989	0.0221167
NM_002093	GSK3B	0.163753	0.00476216	0.0168606
NM_001283049	USP8	0.163699	0.00755002	0.0247954
NM_015938	NMD3	0.163629	0.00377365	0.0138681
NM_001144772	NSMAF	0.163454	0.00906183	0.0287387
NM_005180	BMI1	0.163442	0.00511851	0.0178934
NM_177924	ASAH1	0.163147	0.0118295	0.0355372
NM_001244972	NRP1	0.16313	0.0072575	0.0239723
NM_001145158	HBS1L	0.163102	0.00371352	0.0136908
NM_020943	CWC22	0.163029	0.0117648	0.035389
NM_178237	EXOC1	0.162844	0.0171835	0.0479621
NM_015087	SPG20	0.162833	0.00896101	0.028481
NM_203394	E2F7	0.162733	0.00524799	0.0182516
NM_018290	PGM2	0.16263	0.0113889	0.0345598
NM_022457	RFWD2	0.162536	0.0165184	0.0465705
NM_006420	ARFGEF2	0.162535	0.00494775	0.0174131
NR_109902	TCEA1	0.162336	0.000798288	0.00380255
NM_001276503	SDHD	0.162242	0.00212031	0.00858294
NM_001197051	ZFP91	0.16208	0.00162135	0.00686336
NM_018243	SEPT11	0.162074	0.00126445	0.00558659
NM_016322	RAB14	0.162025	0.00335307	0.0125686
NM_001134296	AP3M2	0.16189	0.00596346	0.0203562
NM_001160227	SPG11	0.161681	0.00368635	0.0136105
NM_004537	NAP1L1	0.161627	5.40446e-05	0.00038496
NM_003629	PIK3R3	0.161499	0.00641593	0.0216418
NM_152699	SENP5	0.161479	0.0178735	0.0493948
NR_033142	NDC1	0.161334	0.0037938	0.0139292
NM_001287055	ZKSCAN1	0.16125	0.00818964	0.0264669
NM_153259	MCOLN2	0.161136	0.00136772	0.00596189
NM_007159	SLMAP	0.161095	0.0177333	0.0491251
NM_145341	PDCD4	0.16109	0.00449908	0.0160628
NM_016304	RSL24D1	0.160886	0.00253015	0.00995942
NM_001104647	SLC25A36	0.160792	0.00500491	0.017574
NM_014763	MRPL19	0.160671	0.00349954	0.0130391
NM_001267817	OSTC	0.160626	0.00828957	0.0267337
NM_001286807	SLC25A30	0.160606	0.0115212	0.0348495
NM_016033	RMDN1	0.160576	0.0166651	0.0468457
NM_001144062	COPB1	0.160531	0.000788568	0.00376467
NM_198195	UBA3	0.160512	0.00283697	0.0109982
NM_000416	IFNGR1	0.160412	0.00321213	0.0121481
NM_001282757	TRA2A	0.160404	0.00442999	0.0158575
NM_012414	RAB3GAP2	0.160324	0.00394227	0.0143676
NM_001142604	PPT1	0.16016	0.0108379	0.0332551
NM_001204864	TCEB1	0.159917	0.0162953	0.04604
NM_001253	CDC5L	0.1599	0.00924525	0.0292233
NR_074086	CALU	0.159855	0.0107667	0.0330841
NM_003299	HSP90B1	0.159631	8.70405e-05	0.000581952
NM_018686	CMAS	0.159598	0.0105191	0.0325002
NM_015885	PCF11	0.159581	0.00342798	0.0128104
NM_012319	SLC39A6	0.159371	0.0141948	0.0412031
NM_001282948	JMJD1C	0.159302	0.000971582	0.00447552
NM_012089	ABCB10	0.159256	0.0128324	0.0379773
NM_001257198	CUL3	0.159134	0.00240125	0.0095402
NM_001007067	SDCBP	0.159006	0.00694692	0.0231119
NM_016275	SELT	0.158868	0.00385574	0.0141154
NM_015454	LARP7	0.158817	0.00672651	0.022503
NM_001199774	PSMA5	0.158807	0.00213475	0.00863507
NR_045147	ITGB3BP	0.158714	0.00974687	0.0305854
NM_018060	IARS2	0.158471	0.000668722	0.00326474
NM_012325	MAPRE1	0.158214	0.00192635	0.00792682
NM_001282337	PLS3	0.158067	0.000395861	0.00209711
NM_001199957	NDUFB5	0.158057	0.0138045	0.0402517
NM_001300795	UBE2D3	0.158043	0.00178018	0.00742325
NM_001204	BMPR2	0.157965	0.00867242	0.0277774
NM_001164160	PPP6R3	0.157834	0.00280536	0.0108894
NM_001198541	ERAP1	0.157787	0.00137373	0.00598155
NM_001195101	PTP4A2	0.157475	0.000557164	0.00279236
NM_003329	TXN	0.157386	0.000832676	0.00393856
NM_001130105	COL4A3BP	0.157326	0.0032386	0.0122365
NM_006754	SYPL1	0.157278	0.00102125	0.00466434
NM_006807	CBX1	0.157251	0.00177961	0.00742197
NR_038167	FUT8	0.157153	0.00497986	0.0174994
NM_001184998	KIAA0430	0.156852	0.0134317	0.0393552
NM_006323	SEC24B	0.156845	0.0165418	0.0466223
NM_003909	CPNE3	0.156836	0.000153238	0.000942582
NM_014819	PJA2	0.156817	0.00122085	0.0054293
NM_007235	XPOT	0.156749	0.00288358	0.0111337
NM_001127236	GPBP1	0.156634	0.00367133	0.0135677
NM_015283	DPY19L1	0.156526	0.0178947	0.0494436
NR_040718	RASSF3	0.15629	0.0171864	0.0479641
NM_199440	HSPD1	0.156219	0.000342284	0.00185301
NM_015608	EDRF1	0.156176	0.00179914	0.00749153
NM_002497	NEK2	0.15589	0.0151342	0.0433211
NM_000351	STS	0.1558	0.0127269	0.0377134
NM_012177	FBXO5	0.155678	0.0120347	0.0360481
NM_012086	GTF3C3	0.155677	0.0102086	0.0317749
NM_002669	PLRG1	0.155639	0.0105292	0.0325205
NM_182796	MAT2B	0.155635	0.0037107	0.0136867
NM_032558	HIATL1	0.155551	0.0083239	0.0268319
NM_006101	NDC80	0.155472	0.00600236	0.0204713
NM_001284239	SARAF	0.155346	0.0026361	0.0103134
NM_014463	LSM3	0.155188	0.0113869	0.0345598
NM_152542	PPM1K	0.154855	0.00613827	0.0208603
NM_001007214	CACYBP	0.154701	0.00311139	0.0118455
NM_201543	LGALS8	0.154648	0.00787759	0.0256622
NM_014774	EFCAB14	0.154568	0.00521097	0.0181388
NR_109843	SSFA2	0.154204	0.00383953	0.0140691
NM_012063	DNM1L	0.154204	0.00248393	0.00981236
NM_005611	RBL2	0.154098	0.00249621	0.00985384
NM_001145199	C12orf75	0.154059	0.00715439	0.0236967
NM_003017	SRSF3	0.154056	0.00323229	0.012216
NM_199246	CCNG1	0.153805	0.000288115	0.00160495
NM_001358	DHX15	0.153733	0.000695004	0.00337919
NM_021982	SEC24A	0.153718	0.0067807	0.022646
NM_005744	ARIH1	0.153554	0.0146937	0.042323
NM_130438	DYRK1A	0.153535	0.0169151	0.0474282
NM_001284216	TRIP12	0.153415	0.000706161	0.00342441
NM_015058	VWA8	0.153403	0.0156148	0.0444531
NM_002271	IPO5	0.153323	0.000357998	0.00192565
NM_031267	CDK13	0.15308	0.017685	0.0490153
NM_003403	YY1	0.153072	0.00838927	0.027008
NM_012207	HNRNPH3	0.153024	0.00276365	0.0107501
NM_001009186	CCT6A	0.152948	0.00255145	0.010019
NM_022780	RMND5A	0.152619	0.0169632	0.0475149
NM_001267706	CD274	0.152593	0.00557752	0.0192213
NM_004229	MED14	0.152503	0.00223929	0.00900009
NM_021033	RAP2A	0.152455	0.00391613	0.0142836
NM_183353	RLIM	0.152397	0.0149012	0.0427734
NM_014611	MDN1	0.152243	0.014721	0.0423662
NM_006265	RAD21	0.152078	0.00015657	0.000959667
NM_006887	ZFP36L2	0.152034	0.0102847	0.0319388
NM_001137554	MCTS1	0.151928	0.0148349	0.0426229
NM_016081	PALLD	0.151735	0.00122931	0.00546183
NM_002834	PTPN11	0.151709	0.00161386	0.006841
NM_005687	FARSB	0.151547	0.0176845	0.0490153
NM_001282927	ABI2	0.15129	0.012968	0.0382681
NM_001206653	SH3GLB1	0.151062	0.00849995	0.0273135
NM_005848	DENND4A	0.151028	0.00768743	0.0251463
NM_001172303	MASTL	0.150976	0.00943792	0.0297474
NM_001297562	TNFSF4	0.15094	0.00930427	0.0293964
NM_013396	USP25	0.150867	0.0126605	0.0375491
NM_001256510	SSBP1	0.150704	0.0128718	0.0380654
NM_001693	ATP6V1B2	0.150608	0.00763116	0.0249947
NM_006870	DSTN	0.150602	0.00703662	0.0233653
NM_001199383	RNF145	0.15055	0.0087195	0.0278927
NM_014041	SPCS1	0.1505	0.0119853	0.0359311
NM_001286632	RBM26	0.150378	0.0148807	0.0427369
NM_014494	TNRC6A	0.150258	0.00993571	0.0310898
NM_001237	CCNA2	0.150005	0.00103766	0.00472953
NM_001203247	EZH2	0.149966	0.00803238	0.0260713
NM_006469	IVNS1ABP	0.149811	0.00142445	0.00616073
NM_001289398	SMARCA2	0.149712	0.00351787	0.013095
NM_003096	SNRPG	0.149477	0.0171349	0.0478504
NM_004768	SRSF11	0.149466	0.000981925	0.00451265
NM_002137	HNRNPA2B1	0.149455	0.000159759	0.000976707
NM_018193	FANCI	0.14945	0.00100163	0.00458799
NM_001256721	CCT4	0.149308	0.00363356	0.0134594
NR_036435	RSRC2	0.149227	0.00604322	0.0205853
NM_138426	GLCCI1	0.149097	0.00307847	0.0117437
NR_046318	ENC1	0.148999	0.00559987	0.0192791
NM_000700	ANXA1	0.148984	0.00758828	0.0248719
NM_001163547	SYNRG	0.14896	0.0110627	0.0337689
NM_033515	ARHGAP18	0.148866	0.0066263	0.0222303
NM_001135920	RIC1	0.148833	0.0125797	0.0373733
NR_036430	SRGN	0.14881	0.00190891	0.00786758
NM_001206567	IFI16	0.148623	0.000590398	0.0029345
NR_045557	URI1	0.148414	0.00809572	0.0262246
NM_001198842	CCT2	0.148401	0.0042377	0.0152773
NM_001161726	PPP2R5C	0.148399	0.00486912	0.0171762
NM_019903	ADD3	0.147994	0.00320323	0.0121244
NR_027855	CLK1	0.147729	0.00786115	0.0256244
NR_026698	KPNA1	0.147607	0.00808765	0.0262054
NM_018061	PRPF38B	0.147588	0.0173337	0.0482937
NM_001042540	NCBP2	0.14755	0.0124361	0.037046
NM_144583	ATP6V1C2	0.147484	0.00869285	0.02783
NM_020453	ATP10D	0.147468	0.00186006	0.0076903
NM_002154	HSPA4	0.147428	0.00411589	0.0149083
NM_016021	UBE2J1	0.147366	0.00280094	0.0108768
NM_000819	GART	0.147223	0.00310055	0.0118116
NM_001177591	PPP2R2A	0.147208	0.0157661	0.0448146
NM_001984	ESD	0.147109	0.00884939	0.0282151
NM_001261447	GPM6A	0.147073	0.00228804	0.00916011
NM_001281303	SPTLC1	0.146904	0.0151927	0.0434614
NM_207521	RTN4	0.146884	0.0112297	0.0341692
NM_078468	BCCIP	0.146523	0.0145579	0.0420277
NM_153485	NUP155	0.146393	0.0170948	0.0477722
NR_104102	VPS29	0.146368	0.0079002	0.0257237
NM_001002243	AFTPH	0.146299	0.00439969	0.0157667
NM_005891	ACAT2	0.146027	0.00333976	0.0125315
NM_001271786	DYNC1I2	0.14586	0.00555026	0.0191354
NM_005668	ST8SIA4	0.145712	0.0107362	0.0330089
NM_173602	DIP2B	0.145626	0.0181309	0.0499975
NM_006407	ARL6IP5	0.145528	0.00316896	0.0120259
NM_005926	MFAP1	0.145358	0.0093059	0.0293982
NM_017952	PTCD3	0.145349	0.00436451	0.0156631
NM_001128160	UBP1	0.144889	0.0103455	0.0320804
NM_001102669	RRAS2	0.144872	0.00723774	0.0239241
NM_019592	RNF20	0.144756	0.0155766	0.044358
NM_001005782	SUMO1	0.144658	0.00333798	0.0125265
NM_004134	HSPA9	0.144406	0.00177615	0.007412
NM_001679	ATP1B3	0.144362	0.010212	0.0317819
NM_001284301	ANLN	0.144322	0.00970505	0.0304956
NM_005885	MARCH6	0.144219	0.00558191	0.0192341
NM_004869	VPS4B	0.144143	0.0170013	0.0475879
NM_001270482	PSMD11	0.144018	0.0034119	0.0127555
NM_014765	TOMM20	0.143982	0.00350355	0.0130488
NM_002647	PIK3C3	0.143658	0.00287787	0.0111132
NM_015920	RPS27L	0.143517	0.00767345	0.0251124
NM_001243879	TRA2B	0.143082	0.00960866	0.0302236
NM_002356	MARCKS	0.142201	0.00131192	0.00576505
NM_001276286	BBX	0.14203	0.0136991	0.0399991
NM_001746	CANX	0.141988	0.000475537	0.00244982
NM_018230	NUP133	0.141549	0.0169542	0.0474945
NM_001281492	MSH6	0.141502	0.00816505	0.026406
NM_000314	PTEN	0.141411	0.0031802	0.012057
NM_015934	NOP58	0.141255	0.00561988	0.0193407
NR_047678	TARS	0.141123	0.00387745	0.0141724
NM_001271742	CSNK1A1	0.141034	0.0053257	0.0184777
NM_019024	HEATR5B	0.141027	0.0109857	0.0335896
NM_139323	YWHAB	0.140785	0.00389238	0.0142157
NM_018364	RSBN1	0.140315	0.0102571	0.0318685
NM_015308	FNBP4	0.139729	0.0108287	0.0332306
NM_002128	HMGB1	0.139659	0.00807412	0.0261669
NM_001300744	SEC31A	0.13953	0.00617917	0.0209736
NM_001042497	SLC12A6	0.139416	0.0162868	0.0460254
NM_000097	CPOX	0.138536	0.00930891	0.0294044
NM_013341	OLA1	0.138231	0.00538186	0.0186539
NM_001193489	SECISBP2L	0.138112	0.0165923	0.0467169
NM_000110	DPYD	0.137973	0.0112162	0.0341431
NM_006074	TRIM22	0.137815	0.00171385	0.00720307
NM_014679	CEP57	0.137604	0.00978603	0.0306874
NM_000661	RPL9	0.137576	0.000977006	0.00449452
NM_015626	WSB1	0.137083	0.00206458	0.00839666
NM_006815	TMED2	0.137029	0.0150677	0.043144
NM_001204425	BIVM-ERCC5	0.136867	0.00570958	0.0196178
NM_001011666	CREB5	0.136671	0.0174873	0.0485894
NM_001254752	UQCRB	0.136656	0.00787535	0.0256579
NM_198889	ANKRD17	0.136372	0.00989054	0.0309625
NM_007375	TARDBP	0.136371	0.00237228	0.00943864
NM_001166496	SLC16A1	0.136241	0.00320125	0.0121202
NM_001282699	FAM107B	0.13579	0.000900577	0.00420021
NM_139312	YME1L1	0.135784	0.00316979	0.0120271
NM_001267722	SRP72	0.135666	0.0055007	0.0190063
NM_001008492	SEPT2	0.135632	0.00139208	0.00605031
NM_017546	CNOT11	0.135611	0.0102396	0.0318392
NM_018122	DARS2	0.135305	0.0174645	0.0485501
NM_001276289	PRKAR1A	0.135077	0.00161712	0.00685272
NM_001167618	MLH1	0.134866	0.0128032	0.0379071
NM_003797	EED	0.134565	0.0174971	0.0486117
NM_004446	EPRS	0.134483	0.00153294	0.00654708
NM_006910	RBBP6	0.134309	0.00788056	0.0256688
NM_004725	BUB3	0.134115	0.00245398	0.00970791
NM_004020	DMD	0.133888	0.0117754	0.0354157
NM_025238	BTBD1	0.133002	0.0103778	0.0321534
NM_005898	CAPRIN1	0.133001	0.0021478	0.00868152
NM_001135189	AGFG1	0.13296	0.0104178	0.0322483
NM_001130007	GSPT1	0.132595	0.0114478	0.0346957
NM_100486	WAC	0.132567	0.00477746	0.0168997
NM_005499	UBA2	0.132527	0.00364601	0.0134922
NM_006471	MYL12A	0.13246	0.00293134	0.0112819
NM_014827	ZC3H11A	0.132209	0.00736799	0.0243111
NM_001039091	PRPS2	0.132205	0.0143382	0.0415191
NM_019004	ANKIB1	0.131827	0.0134694	0.0394406
NM_001292035	TAB2	0.131762	0.0145243	0.0419534
NM_001154	ANXA5	0.131706	0.00667276	0.0223529
NM_006310	NPEPPS	0.131676	0.0117617	0.0353875
NM_001161566	TNIK	0.131487	0.0107703	0.0330853
NM_001286457	USP7	0.131261	0.00630593	0.021328
NM_014394	GHITM	0.131191	0.00688092	0.0229337
NM_031953	SNX25	0.131031	0.00787068	0.0256487
NM_006802	SF3A3	0.130965	0.00545848	0.0188792
NM_021129	PPA1	0.13092	0.00716089	0.0237126
NM_014267	C11orf58	0.130918	0.0077219	0.0252233
NM_014756	CKAP5	0.130869	0.00228433	0.00915008
NM_002577	PAK2	0.130828	0.0107581	0.0330651
NM_022350	ERAP2	0.130657	0.00628804	0.0212753
NM_001242361	NRD1	0.130629	0.00458964	0.0163376
NM_012164	FBXW2	0.13059	0.0175429	0.0487197
NM_014342	MTCH2	0.13056	0.0167567	0.0470603
NM_002266	KPNA2	0.130331	0.00874808	0.0279615
NM_006791	MORF4L1	0.129726	0.00215683	0.00871422
NM_182649	PCNA	0.129674	0.00196989	0.00806604
NM_004279	PMPCB	0.129343	0.016518	0.0465705
NM_003348	UBE2N	0.129285	0.0108919	0.0334079
NM_203284	RBPJ	0.129043	0.0131741	0.0387318
NM_001127223	CD59	0.128876	0.0128808	0.0380797
NM_015842	LMO7	0.128849	0.0106961	0.0329075
NM_001415	EIF2S3	0.128522	0.00141003	0.0061127
NM_001166345	MDFIC	0.128467	0.0142738	0.0413629
NM_003875	GMPS	0.128419	0.0145924	0.0420967
NM_001624	AIM1	0.128356	0.00490843	0.0172923
NM_001207008	MLLT4	0.128124	0.0161335	0.0456575
NM_005271	GLUD1	0.127548	0.00505717	0.0177215
NM_005517	HMGN2	0.12746	0.00512366	0.0179092
NM_005109	OXSR1	0.127399	0.0112099	0.0341314
NM_001663	ARF6	0.127277	0.0124232	0.0370156
NM_020824	ARHGAP21	0.126907	0.011599	0.0350159
NM_003831	RIOK3	0.126804	0.010233	0.0318287
NM_003129	SQLE	0.126243	0.0155634	0.044325
NM_000055	BCHE	0.125808	0.00993799	0.0310934
NM_012255	XRN2	0.1256	0.0164554	0.0464331
NM_006353	HMGN4	0.125307	0.0071997	0.0238212
NM_020240	CDC42SE2	0.125084	0.00353682	0.013155
NM_014089	NUPL1	0.124988	0.0140796	0.0409159
NM_001131007	KIAA0922	0.124971	0.00972783	0.030536
NM_001280539	RNF19A	0.124956	0.0102857	0.0319388
NM_005530	IDH3A	0.124417	0.011373	0.0345256
NM_004447	EPS8	0.124301	0.0120324	0.0360481
NM_005313	PDIA3	0.124223	0.0138316	0.0403213
NM_003100	SNX2	0.123247	0.017891	0.0494384
NM_001568	EIF3E	0.122906	0.0035739	0.013275
NM_006282	STK4	0.122733	0.00879977	0.0280943
NM_003405	YWHAH	0.122582	0.018124	0.0499917
NM_001935	DPP4	0.122523	0.0166618	0.0468457
NM_001033087	MACROD2	0.122325	0.00507437	0.0177661
NM_005063	SCD	0.122261	0.00511744	0.017892
NM_000158	GBE1	0.120959	0.0153135	0.0437302
NM_001006	RPS3A	0.120958	0.0029746	0.0114262
NM_001145160	TPM4	0.120834	0.0065496	0.022029
NM_006437	PARP4	0.120329	0.00877029	0.0280196
NM_001080391	SP100	0.119854	0.0138456	0.0403375
NM_014098	PRDX3	0.119739	0.0101401	0.0316194
NM_001349	DARS	0.119454	0.0115711	0.0349622
NM_004096	EIF4EBP2	0.119419	0.0147821	0.0425022
NM_053067	UBQLN1	0.119079	0.0133682	0.039215
NM_014737	RASSF2	0.118994	0.0162783	0.0460061
NM_001146152	CYP51A1	0.118132	0.010942	0.0335076
NM_007192	SUPT16H	0.117685	0.00456792	0.0162687
NM_001204747	RFC1	0.117515	0.0111304	0.0339334
NM_006826	YWHAQ	0.116966	0.0103581	0.0321068
NM_001033	RRM1	0.116941	0.00785537	0.0256109
NM_001098507	ZNF207	0.116019	0.014732	0.042389
NM_001248000	SET	0.115497	0.00858662	0.0275473
NM_005662	VDAC3	0.114853	0.0105703	0.0326364
NM_002635	SLC25A3	0.114204	0.00646439	0.021784
NM_172373	ELF1	0.113907	0.00977101	0.0306542
NM_016287	HP1BP3	0.113129	0.00856373	0.0274941
NM_015135	NUP205	0.112437	0.0174595	0.0485477
NM_001743	CALM2	0.111919	0.0168304	0.0472289
NM_174908	CCDC50	0.111757	0.00687598	0.0229199
NM_001282454	SNX5	0.111243	0.0143266	0.0414987
NM_001127716	ETFA	0.111226	0.0132423	0.0388952
NM_016551	TM7SF3	0.111098	0.01547	0.0440948
NM_002738	PRKCB	0.110712	0.013468	0.0394406
NM_001135554	EPB41L2	0.108283	0.0157246	0.0447059
NM_001482	GATM	0.107359	0.0178044	0.0492432
NM_015553	IPCEF1	0.104821	0.0137034	0.0400031
NR_029467	SELL	0.104755	0.00827338	0.0267002
NM_001664	RHOA	0.0961797	0.0142394	0.0413021
