# Supplementary material for: Targeting of CXCR4 by the Naturally Occurring CXCR4 Antagonist EPI-X4 in Waldenström’s Macroglobulinemia
Source: Cancers (Basel). 2021 Feb 16;13(4):826. doi: 10.3390/cancers13040826 (PMC7920274; doi:10.3390/cancers13040826)
Supplement: Supplementary file 1 [file cancers-13-00826-s001.zip › Supplemental table 2.xlsx]

## Sheet: Kegg
Term	P-value	Adjusted P-value	Odds Ratio	Combined Score	Genes
Ribosome	1.09491e-13	3.37232e-11	2.80685	83.7646	RPL4;RPL3;MRPS11;RPLP1;MRPS12;RPLP0;RPL8;RPL10A;RPS15;MRPL4;RPS14;RPL7A;MRPL2;RPS16;RPS19;RPL18A;RPL36;RPL35;RPLP2;RPL38;RPL37;RPS11;RPS10;RPS12;RPS9;RPS7;RPS8;RPS5;MRPS18A;RPL13A;MRPS2;RPSA;RPL27;RPL29;RPL28;UBA52;RPL10;RPS10-NUDT3;RPL12;MRPL17;MRPL14;MRPL12;MRPL10;RPS3;RPL13;RPL15;RPS2;RPL18;RPL19;MRPL28;RPL23A;MRPL23;RPS26;RPS28;FAU;RPS21
Human T-cell leukemia virus 1 infection	1.87639e-10	2.88964e-08	2.24108	50.1925	CD40;CDKN1A;CRTC2;SPI1;ITGB2;SLC2A1;PIK3CD;ITGAL;ELK1;ICAM1;CDC20;CCND3;KAT5;MYC;AKT2;AKT1;TSPO;IKBKG;PRKACA;HRAS;JAK3;IL15RA;MAP2K2;HLA-B;HLA-C;HLA-A;TNFRSF1A;KAT2A;ESPL1;LCK;TLN1;MAD1L1;ATF4;HLA-DQB1;ANAPC2;VAC14;SRF;ADCY3;PIK3R2;ADCY7;RELA;ANAPC11;RELB;TERT;E2F1;E2F2;MAPK3;STAT5A;MAP3K3;HLA-DRB5;RANBP3;TGFB1;NFATC1;NFATC4;NFKB2;NFKBIA;CDK4;IL2RB;HLA-DPB1;BAX;TCF3;MAP3K14;HLA-DRB1;BCL2L1
Epstein-Barr virus infection	2.22669e-09	2.28606e-07	2.21286	44.0863	CD40;CDKN1A;TRADD;PIK3CD;ITGAL;ICAM1;PSMD8;CCND3;MYC;AKT2;PSMD3;AKT1;IKBKG;JAK3;IKBKE;MAP2K3;HLA-B;HLA-C;TRAF2;HLA-A;TYK2;RUNX3;DDB2;NCOR2;FCER2;IRF3;TRAF3;IRF7;HLA-DQB1;PIK3R2;RELA;RELB;IRAK1;CD19;E2F1;E2F2;FADD;BAK1;BID;MAP2K7;HLA-DRB5;GADD45B;ADRM1;ISG15;MAPK12;NFKB2;NFKBIA;MAPK11;PSMC4;CDK4;HLA-DPB1;BAX;TAB1;VIM;NFKBIE;MAP3K14;HLA-DRB1;NFKBIB
Human cytomegalovirus infection	7.50692e-08	5.78033e-06	2.01091	32.9886	CDKN1A;TRADD;PIK3CD;ELK1;MYC;AKT2;RAC2;AKT1;IKBKG;PRKACA;HRAS;ARHGEF11;MAP2K2;HLA-B;HLA-C;TSC2;TRAF2;HLA-A;TMEM173;TNFRSF1A;PLCB3;IRF3;ARHGEF1;ATF4;SRC;ADCY3;CXCR4;PIK3R2;ITPR3;ADCY7;RELA;GNAI2;GNG7;GNA11;CCL5;GNA12;EIF4EBP1;E2F1;CCL3;E2F2;PTK2B;FADD;BAK1;BID;MAPK3;NFATC1;MAPK12;NFATC4;VEGFA;NFKBIA;MAPK11;CDK4;GNB2;RPS6KB2;GNAS;BAX;CALM3;GRB2;BCAR1
B cell receptor signaling pathway	9.90369e-08	6.10068e-06	2.91627	47.033	IFITM1;CD81;INPPL1;PIK3CD;PIK3R2;RELA;CD79B;CD79A;AKT2;INPP5D;CD19;RAC2;AKT1;IKBKG;HRAS;MAPK3;MAP2K2;NFATC1;VAV1;VAV2;NFKBIA;PTPN6;GRB2;NFKBIE;CARD11;CD22;NFKBIB
Chronic myeloid leukemia	1.26892e-07	6.51379e-06	2.82531	44.8658	CDKN1A;CTBP1;ARAF;PIK3CD;PIK3R2;RELA;MYC;AKT2;E2F1;ABL1;AKT1;E2F2;IKBKG;BAK1;HRAS;MAPK3;STAT5A;MAP2K2;TGFB1;GADD45B;BAD;DDB2;BCR;NFKBIA;CDK4;BAX;GRB2;BCL2L1
Hepatitis B	5.40815e-07	2.37959e-05	2.11713	30.5506	CDKN1A;SRC;ARAF;PIK3CD;PIK3R2;ELK1;RELA;IRAK1;MYC;AKT2;E2F1;AKT1;E2F2;PTK2B;STAT6;FADD;IKBKG;MAP2K7;BID;HRAS;JAK3;IKBKE;MAPK3;MAP2K3;STAT5A;MAP2K2;TGFB1;ATP6AP1;BAD;NFATC1;TYK2;TICAM1;MAPK12;NFATC4;DDB2;NFKBIA;MAPK11;IRF3;TRAF3;IRF7;BIRC5;BAX;GRB2;TAB1;ATF4
Human immunodeficiency virus 1 infection	7.13937e-07	2.74866e-05	1.95335	27.6447	TRADD;PIK3CD;AP1G2;AKT2;CFL1;RAC2;AP1S1;AKT1;IKBKG;HRAS;MAP2K3;MAP2K2;AP1B1;HLA-B;HLA-C;TRAF2;HLA-A;TMEM173;TNFRSF1B;TNFRSF1A;IRF3;CXCR4;PIK3R2;ITPR3;RELA;GNAI2;IRAK1;GNG7;GNA11;PTK2B;PLCG1;FADD;BAK1;BID;MAP2K7;PAK4;AP1M1;MAPK3;APOBEC3C;BAD;LIMK2;LIMK1;NFATC1;MAPK12;NFATC4;BST2;NFKBIA;MAPK11;GNB2;RPS6KB2;BAX;CALM3;TAB1;BCL2L1
Apoptosis	1.57251e-06	4.84334e-05	2.14509	28.6645	TRADD;PIK3CD;ITPR3;PIK3R2;ACTB;LMNB2;RELA;ACTG1;BBC3;PIDD1;TUBA1C;TUBA1B;TUBA1A;AKT2;LMNA;AKT1;CAPN1;FADD;IKBKG;BAK1;BID;CTSD;HRAS;SPTAN1;MAPK3;PARP3;MAP2K2;GADD45B;BAD;TRAF2;TRAF1;TUBA4A;TNFRSF1A;NFKBIA;BIRC5;BAX;MAP3K14;ATF4;TUBA8;BCL2L1
Endocytosis	1.43889e-06	4.92421e-05	1.85432	24.9436	ARF1;ARPC1B;CLTB;AP2A1;ARRB1;AP2A2;ZFYVE27;PSD4;CHMP1A;LDLRAP1;HRAS;RAB8A;GIT1;AP2M1;SH3GL1;SH3GLB2;HLA-B;HLA-C;HLA-A;EPS15L1;VPS37B;ARAP1;ARFGAP1;EPN1;ARFGAP2;DNM2;ACAP3;ACAP1;BIN1;HGS;RAB35;CHMP6;VPS25;VPS28;ARF5;RAB5C;SRC;VPS4A;AGAP2;WAS;CXCR4;AGAP3;PLD2;CYTH2;CYTH4;GRK6;AP2S1;MVB12A;PIP5K1C;RAB11FIP3;LDLR;RAB11FIP4;IQSEC1;PML;RAB11B;EHD1;EHD4;IL2RB;CHMP2A
Non-alcoholic fatty liver disease (NAFLD)	1.85894e-06	5.20503e-05	2.11018	27.8449	NDUFA13;GSK3A;NDUFB8;NDUFB7;NDUFA11;NDUFB10;COX4I1;NDUFB4;NDUFA4L2;PIK3CD;PIK3R2;UQCR11;UQCR10;COX6A1;COX5B;NDUFC2-KCTD14;RELA;RXRA;AKT2;AKT1;CYC1;BID;NDUFV1;COX8A;MLXIP;SREBF1;NDUFA7;TGFB1;NDUFA3;NDUFA2;NDUFC2;TRAF2;SDHA;TNFRSF1A;NDUFS8;NDUFS7;NDUFS6;UQCRC1;BAX;MAP3K11;ATF4
Thermogenesis	5.28897e-06	0.0001086	1.82588	22.1843	NDUFA13;SMARCB1;NDUFA11;COX4I1;COX6A1;NDUFC2-KCTD14;ACTB;ACTG1;RPTOR;LIPE;RPS6KA1;MLST8;PRKACA;HRAS;COX8A;MAP2K3;CPT1A;TSC2;NDUFC2;SIRT6;SDHA;NDUFS8;NDUFS7;NDUFS6;AKT1S1;UQCRC1;MGLL;NDUFB8;SMARCD2;NDUFB7;NDUFB10;NDUFB4;COX17;NDUFA4L2;ADCY3;UQCR11;UQCR10;COX5B;ADCY7;SLC25A29;COX14;CYC1;NDUFV1;NDUFA7;NDUFA3;NDUFA2;MAPK12;SMARCA4;MAPK11;RPS6KB2;GNAS;NDUFAF3;GRB2;PNPLA2;FGFR1
Non-small cell lung cancer	4.98506e-06	0.000109671	2.67243	32.6279	STAT5A;CDKN1A;MAP2K2;GADD45B;BAD;ARAF;PIK3CD;PIK3R2;DDB2;RASSF1;RXRA;CDK4;AKT2;E2F1;AKT1;E2F2;BAX;GRB2;PLCG1;BAK1;HRAS;JAK3;MAPK3
Acute myeloid leukemia	4.98506e-06	0.000118108	2.67243	32.6279	STAT5A;SPI1;MAP2K2;JUP;BAD;ARAF;PIK3CD;PIK3R2;RELA;PML;MYC;AKT2;RPS6KB2;PIM1;RARA;EIF4EBP1;AKT1;GRB2;PIM2;IKBKG;HRAS;PPARD;MAPK3
Kaposi sarcoma-associated herpesvirus infection	4.61039e-06	0.000118333	1.93779	23.81	CDKN1A;SRC;TRADD;PIK3CD;ITPR3;PIK3R2;PIK3R6;RELA;ICAM1;PIK3R5;PREX1;MYC;AKT2;GNG7;E2F1;AKT1;E2F2;PLCG1;FADD;IKBKG;BAK1;MAP2K7;BID;HRAS;IKBKE;MAPK3;MAP2K2;HLA-B;HLA-C;NFATC1;TRAF2;HLA-A;TYK2;TICAM1;MAPK12;NFATC4;TNFRSF1A;VEGFA;NFKBIA;MAPK11;IRF3;CDK4;TRAF3;GNB2;IRF7;BAX;CALM3
Fc gamma R-mediated phagocytosis	7.8844e-06	0.000151775	2.3596	27.7268	NCF1;ARPC1B;INPPL1;WAS;PIK3CD;PIK3R2;PLA2G6;PLD2;AKT2;INPP5D;CFL1;RAC2;AKT1;PLCG1;PIP5K1C;MAPK3;VASP;MARCKSL1;SPHK2;LIMK2;PRKCD;LIMK1;VAV1;VAV2;DNM2;BIN1;RPS6KB2;LAT
T cell receptor signaling pathway	2.39519e-05	0.000433953	2.20191	23.4271	PIK3CD;PIK3R2;RELA;AKT2;NCK2;AKT1;PLCG1;IKBKG;MAP2K7;HRAS;PAK4;MAPK3;MAP2K2;NFATC1;VAV1;MAPK12;VAV2;NFKBIA;MAPK11;CDK4;LCK;GRB2;PTPN6;PDCD1;NFKBIE;MAP3K14;CARD11;LAT;NFKBIB
Fructose and mannose metabolism	2.84929e-05	0.000461885	3.25339	34.0495	TSTA3;PFKFB4;PFKFB3;TPI1;PMM1;MPI;KHK;GMPPB;PFKL;GMPPA;ALDOC;ALDOA;FUK;PFKP
Base excision repair	2.84929e-05	0.000487546	3.25339	34.0495	PARP3;LIG1;MPG;OGG1;XRCC1;APEX2;SMUG1;POLD4;NTHL1;POLD1;POLD2;POLL;POLE;MUTYH
Pancreatic cancer	5.25485e-05	0.000770711	2.35174	23.1735	CDKN1A;TGFB1;GADD45B;BAD;ARAF;PIK3CD;PIK3R2;RELA;DDB2;VEGFA;CDK4;AKT2;RPS6KB2;RAC2;E2F1;AKT1;E2F2;BAX;IKBKG;BAK1;RALGDS;MAPK3;BCL2L1
TNF signaling pathway	5.11781e-05	0.000788143	2.09147	20.6641	CSF1;TRADD;PIK3CD;PIK3R2;RELA;ICAM1;RPS6KA4;AKT2;CCL5;AKT1;FADD;IKBKG;MAP2K7;JUNB;MAPK3;MAP2K3;TRAF2;TRAF1;TNFRSF1B;MAPK12;TNFRSF1A;NFKBIA;MAPK11;TRAF3;IRF1;BCL3;PGAM5;TAB1;MAP3K14;ATF4
Endometrial cancer	8.58275e-05	0.00114934	2.51216	23.5218	APC2;CDKN1A;MAP2K2;GADD45B;BAD;ARAF;AXIN1;PIK3CD;PIK3R2;ELK1;DDB2;MYC;AKT2;AKT1;BAX;GRB2;BAK1;HRAS;MAPK3
MAPK signaling pathway	8.40238e-05	0.00117633	1.61173	15.1251	CSF1;TRADD;ARAF;HSPB1;ARRB1;ECSIT;ELK1;RPS6KA4;MYC;AKT2;RPS6KA1;RAC2;AKT1;IKBKG;PRKACA;MAP3K6;HRAS;DUSP4;MAP4K1;MAP2K3;MAP4K2;DUSP2;MAP2K2;TRAF2;MAPK8IP3;PGF;DUSP7;CDC25B;TNFRSF1A;CACNB1;MAPKAPK3;ATF4;SRF;RELA;RELB;MAPK7;RRAS;IRAK1;MKNK2;GNA12;FLNA;MAP2K7;MAPK3;MAP3K3;TGFB1;GADD45B;VEGFB;NFATC1;MAPK12;VEGFA;NFKB2;NR4A1;MAPK11;PPP5C;EFNA3;TAOK2;GRB2;TAB1;PTPN7;MAP3K14;MAP3K11;FGFR1
Neurotrophin signaling pathway	9.93043e-05	0.00122343	1.99773	18.4137	MAGED1;PIK3CD;PIK3R2;RELA;MAPK7;IRAK1;AKT2;ARHGDIA;RPS6KA1;ABL1;AKT1;PLCG1;MAP2K7;HRAS;SH2B1;MAPK3;MAP3K3;MAP2K2;BAD;PRKCD;MAPK12;NFKBIA;MAPK11;RAPGEF1;BAX;CALM3;GRB2;NFKBIE;ATF4;TP73;NFKBIB
Hepatocellular carcinoma	9.59574e-05	0.00123145	1.82588	16.8924	CDKN1A;SMARCD2;SMARCB1;GSTP1;ARAF;LRP5;KEAP1;PIK3CD;GSTT1;PIK3R2;ELK1;ACTB;ACTG1;TERT;MYC;AKT2;DVL1;DVL2;E2F1;AKT1;E2F2;PLCG1;BAK1;HRAS;MAPK3;APC2;WNT10A;MAP2K2;TGFB1;GADD45B;BAD;TXNRD2;AXIN1;SMARCA4;DDB2;CDK4;RPS6KB2;BAX;GRB2;BCL2L1
mTOR signaling pathway	0.000105986	0.00125552	1.86673	17.0847	PRR5;NPRL2;NPRL3;LRP5;PIK3CD;PIK3R2;SLC3A2;WDR24;RPTOR;FLCN;STK11;AKT2;SESN2;RPS6KA1;DVL1;EIF4EBP1;DVL2;MLST8;AKT1;HRAS;ATP6V1F;MAPK3;WNT10A;SEC13;MAP2K2;TSC2;TNFRSF1A;SLC7A5;DDIT4;AKT1S1;RPS6KB2;ULK1;GRB2;LAMTOR2;LAMTOR1;LAMTOR4;TELO2
C-type lectin receptor signaling pathway	0.000114555	0.00130678	2.06465	18.7356	SRC;PIK3CD;ITPR3;PIK3R2;LSP1;RELA;RELB;PYCARD;RRAS;AKT2;AKT1;IKBKG;HRAS;IKBKE;MAPK3;KSR1;PRKCD;CARD9;NFATC1;MAPK12;NFKB2;NFATC4;NFKBIA;MAPK11;IRF1;BCL3;CALM3;MAP3K14
Alzheimer disease	0.000144273	0.001587	1.79385	15.8645	NDUFA13;NDUFB8;NDUFB7;NDUFA11;NDUFB10;LRP1;COX4I1;NDUFB4;ATP2A3;NDUFA4L2;ITPR3;UQCR11;UQCR10;COX6A1;COX5B;NDUFC2-KCTD14;HSD17B10;APH1A;CAPN1;CYC1;FADD;BID;NDUFV1;MAPK3;COX8A;PSENEN;NDUFA7;BAD;NDUFA3;NDUFA2;NDUFC2;SDHA;TNFRSF1A;PLCB3;NDUFS8;NDUFS7;NDUFS6;UQCRC1;CALM3;GAPDH
Hepatitis C	0.000162631	0.00172725	1.8306	15.9702	SCARB1;CDKN1A;CD81;TRADD;ARAF;PIK3CD;PIK3R2;RELA;RXRA;PPP2R1A;MYC;AKT2;E2F1;AKT1;E2F2;FADD;IKBKG;BAK1;BID;HRAS;IKBKE;LDLR;MAPK3;MAP2K2;BAD;TRAF2;TYK2;TICAM1;TNFRSF1A;NFKBIA;CLDN15;IRF3;CDK4;TRAF3;IRF7;BAX;GRB2
Viral carcinogenesis	0.000171148	0.00175712	1.71688	14.8904	VAC14;HDAC5;CDKN1A;HDAC10;SRC;TRADD;SRF;HIST1H2BK;PIK3CD;PIK3R2;RELA;HDAC6;CDC20;CCND3;IKBKG;BAK1;PRKACA;HRAS;JAK3;MAPK3;STAT5A;BAD;ACTN1;HLA-B;HLA-C;SCRIB;TRAF2;ACTN4;HLA-A;TRAF1;SND1;NFKB2;NFKBIA;KAT2A;PKM;IRF3;CDK4;TRAF3;DNAJA3;IRF7;BAX;GRB2;ATP6V0D1;MAD1L1;ATF4
Th17 cell differentiation	0.000194107	0.00186828	2.00677	17.152	RELA;IL27RA;RXRA;IL21R;STAT6;PLCG1;IKBKG;IL12RB1;JAK3;MAPK3;STAT5A;HLA-DRB5;IL4R;TGFB1;NFATC1;TYK2;MAPK12;NFKBIA;MAPK11;LCK;IL2RB;RARA;HLA-DPB1;NFKBIE;HLA-DRB1;LAT;NFKBIB;HLA-DQB1
Colorectal cancer	0.000189499	0.00188277	2.14011	18.3431	APC2;CDKN1A;MAP2K2;TGFB1;GADD45B;BAD;ARAF;AXIN1;PIK3CD;PIK3R2;BBC3;DDB2;MYC;AKT2;RPS6KB2;RAC2;AKT1;BIRC5;BAX;GRB2;BAK1;HRAS;RALGDS;MAPK3
Pentose phosphate pathway	0.000208947	0.00195017	3.06748	25.9921	GPI;G6PD;PFKL;H6PD;GLYCTK;TALDO1;ALDOC;PGLS;PGD;ALDOA;TKT;PFKP
Th1 and Th2 cell differentiation	0.000222339	0.00201413	2.08389	17.5282	NOTCH1;RELA;STAT6;IKBKG;PLCG1;IL12RB1;JAK3;MAPK3;STAT5A;HLA-DRB5;IL4R;NFATC1;TYK2;RUNX3;MAPK12;NFKBIA;MAPK11;LCK;IL2RB;HLA-DPB1;NFKBIE;LAT;HLA-DRB1;HLA-DQB1;NFKBIB
Human papillomavirus infection	0.000231993	0.00204153	1.53374	12.8356	CDKN1A;TRADD;PIK3CD;TCIRG1;CCND3;PPP2R1A;AKT2;AKT1;ITGB7;IKBKG;PRKACA;HRAS;IKBKE;APC2;MAP2K2;ATP6AP1;HLA-B;AXIN1;PPP2R5B;HLA-C;TSC2;SCRIB;PPP2R5D;HLA-A;TYK2;TUBG1;TICAM1;TNFRSF1A;PKM;IRF3;TRAF3;MFNG;IRF1;ITGA5;ATP6V0D1;ATP6V0C;LLGL1;LLGL2;NOTCH1;PIK3R2;RFNG;RELA;SLC9A3R1;TERT;DVL1;EIF4EBP1;DVL2;E2F1;FADD;BAK1;ATP6V0E2;ATP6V1F;MAPK3;BCAP31;WNT10A;BAD;ISG15;VEGFA;COL1A1;CDK4;TADA3;RPS6KB2;GNAS;BAX;…
Huntington disease	0.00026356	0.0022549	1.70857	14.0807	NDUFA13;NDUFB8;NDUFB7;NDUFA11;NDUFB10;DCTN1;COX4I1;NDUFB4;CLTB;NDUFA4L2;AP2A1;UQCR11;UQCR10;COX5B;COX6A1;AP2A2;NDUFC2-KCTD14;BBC3;POLR2A;AP2S1;POLR2E;POLR2F;CYC1;POLR2H;POLR2I;NDUFV1;POLR2J;AP2M1;POLR2L;COX8A;NDUFA7;GPX1;NDUFA3;NDUFA2;NDUFC2;SDHA;PLCB3;NDUFS8;NDUFS7;DLG4;NDUFS6;UQCRC1;BAX
Insulin signaling pathway	0.00029952	0.0024933	1.84721	14.987	PYGB;INPPL1;ARAF;PIK3CD;PIK3R2;ELK1;RPTOR;LIPE;GYS1;SOCS1;AKT2;MKNK2;PHKG2;EIF4EBP1;AKT1;FLOT2;PRKACA;HRAS;PCK2;MAPK3;SREBF1;MAP2K2;EXOC7;BAD;TSC2;PPP1CA;G6PC3;PRKAR1B;FASN;RPS6KB2;RAPGEF1;CALM3;GRB2
Osteoclast differentiation	0.000351048	0.00284534	1.87189	14.8901	SPI1;NCF1;CSF1;NCF4;PIK3CD;PIK3R2;RELA;RELB;SOCS1;AKT2;AKT1;IKBKG;MAP2K7;JUNB;MAPK3;TGFB1;CYBA;NFATC1;TRAF2;LILRB1;TYK2;MAPK12;NFKB2;TNFRSF1A;NFKBIA;MAPK11;LCK;GRB2;TAB1;SQSTM1;MAP3K14
Oxidative phosphorylation	0.00037479	0.00295988	1.8451	14.5563	NDUFA13;NDUFB8;NDUFB7;NDUFA11;NDUFB10;COX4I1;NDUFB4;COX17;NDUFA4L2;UQCR11;TCIRG1;UQCR10;COX6A1;COX5B;NDUFC2-KCTD14;CYC1;ATP6V0E2;NDUFV1;ATP6V1F;COX8A;NDUFA7;ATP6AP1;NDUFA3;NDUFA2;NDUFC2;SDHA;NDUFS8;NDUFS7;NDUFS6;UQCRC1;ATP6V0D1;ATP6V0C
Shigellosis	0.000452827	0.00316979	2.24162	17.2605	SRC;ARPC1B;RHOG;WAS;ACTB;RELA;MAPK12;ACTG1;NFKBIA;MAD2L2;MAPK11;CTTN;ABL1;ELMO3;IKBKG;ITGA5;PFN1;MAPK3;NFKBIB
Central carbon metabolism in cancer	0.000452827	0.00324351	2.24162	17.2605	G6PD;MAP2K2;SLC2A1;PIK3CD;SIRT6;PIK3R2;SLC1A5;SLC7A5;PFKL;PKM;SCO2;MYC;AKT2;AKT1;SLC16A3;HRAS;PFKP;MAPK3;FGFR1
Bladder cancer	0.00044396	0.00325571	2.61858	20.2149	CDKN1A;MAP2K2;SRC;DAPK3;ARAF;TYMP;VEGFA;RASSF1;CDK4;MYC;E2F1;E2F2;HRAS;MAPK3
Leukocyte transendothelial migration	0.000438626	0.00329504	1.91718	14.8234	NCF1;NCF4;ITGB2;PIK3CD;CXCR4;PIK3R2;ITGAL;ACTB;ACTG1;ICAM1;GNAI2;RAC2;PTK2B;PLCG1;VASP;ACTN1;RHOH;CYBA;ACTN4;VAV1;MAPK12;VAV2;MAPK11;CLDN15;ESAM;EZR;BCAR1;SIPA1
Pathogenic Escherichia coli infection	0.000434598	0.0033464	2.37033	18.3489	ARPC1B;WAS;TUBB4B;ACTB;TUBA4A;ACTG1;TUBA1C;TUBB6;TUBA1B;TUBB2B;TUBA1A;CTTN;NCK2;ABL1;ARHGEF2;EZR;TUBA8
Toxoplasmosis	0.000511707	0.00350235	1.90021	14.3993	CD40;CIITA;PIK3R6;RELA;PIK3R5;GNAI2;SOCS1;IRAK1;AKT2;AKT1;IKBKG;LDLR;MAPK3;MAP2K3;HLA-DRB5;TGFB1;BAD;TYK2;MAPK12;TNFRSF1A;NFKBIA;MAPK11;HLA-DPB1;TAB1;HLA-DRB1;BCL2L1;NFKBIB;HLA-DQB1
AMPK signaling pathway	0.000637471	0.00426828	1.85327	13.6364	CRTC2;PFKFB4;PFKFB3;PIK3CD;PIK3R2;RPTOR;LIPE;GYS1;STK11;PPP2R1A;AKT2;EIF4EBP1;AKT1;RAB8A;PCK2;SREBF1;CPT1A;PPP2R5B;TSC2;PPP2R5D;EEF2;RAB11B;PFKL;G6PC3;FASN;AKT1S1;RPS6KB2;ULK1;PFKP
GnRH signaling pathway	0.000669842	0.00429816	1.97902	14.4636	MAP2K3;MAP3K3;MAP2K2;SRC;PRKCD;ADCY3;ITPR3;ELK1;ADCY7;MAPK12;PLD2;MAPK11;PLCB3;MAPK7;GNA11;GNAS;PTK2B;CALM3;GRB2;PRKACA;MAP2K7;HRAS;ATF4;MAPK3
Cellular senescence	0.000659137	0.00431945	1.72546	12.6383	CDKN1A;TRAF3IP2;PIK3CD;ITPR3;PIK3R2;RELA;CCND3;RRAS;MYC;AKT2;EIF4EBP1;E2F1;AKT1;E2F2;MYBL2;CAPN1;E2F4;HRAS;MAPK3;MAP2K3;MAP2K2;TGFB1;GADD45B;HLA-B;TSC2;HLA-C;NFATC1;HLA-A;MAPK12;NFATC4;PPP1CA;MAPK11;CDK4;CALM3;SQSTM1;RAD9A
Chemokine signaling pathway	0.000717254	0.00433165	1.65483	11.9811	GSK3A;NCF1;SRC;WAS;PIK3CD;ADCY3;CXCR4;PIK3R2;ARRB1;ADCY7;PIK3R6;RELA;PIK3R5;GNAI2;PREX1;AKT2;GNG7;CXCR3;CCL5;GRK6;RAC2;CCL3;AKT1;PTK2B;CCR7;IKBKG;PRKACA;HRAS;JAK3;MAPK3;BAD;PRKCD;VAV1;VAV2;NFKBIA;FGR;PLCB3;GNB2;GRB2;BCAR1;NFKBIB
Toll-like receptor signaling pathway	0.000689965	0.00433692	1.91718	13.9549	CD40;PIK3CD;PIK3R2;RELA;IRAK1;AKT2;CCL5;CCL3;AKT1;FADD;IKBKG;MAP2K7;IKBKE;MAPK3;MAP2K3;MAP2K2;TICAM1;MAPK12;NFKBIA;MAPK11;IRF3;TRAF3;TOLLIP;IRF7;IRF5;TAB1
Gap junction	0.000709491	0.00437046	2.00432	14.5333	MAP2K2;SRC;ADCY3;CSNK1D;ITPR3;TUBB4B;ADCY7;TUBA4A;GNAI2;TUBA1C;TUBB6;TUBA1B;TUBB2B;PLCB3;TUBA1A;MAPK7;GNA11;GNAS;GRB2;PRKACA;HRAS;MAPK3;TUBA8
NF-kappa B signaling pathway	0.000928547	0.00549986	1.93736	13.5264	CD40;GADD45B;TNFSF14;TRADD;TRAF2;TRAF1;TICAM1;RELA;ICAM1;TNFRSF1A;RELB;NFKB2;NFKBIA;PIDD1;IRAK1;TRAF3;LCK;IKBKG;PLCG1;TAB1;MAP3K14;CARD11;LAT;BCL2L1
Leishmaniasis	0.000980108	0.00569572	2.07262	14.3588	MARCKSL1;HLA-DRB5;TGFB1;NCF1;ITGB2;NCF4;CYBA;ELK1;RELA;MAPK12;NFKBIA;MAPK11;IRAK1;HLA-DPB1;PTPN6;TAB1;HLA-DRB1;HLA-DQB1;MAPK3;NFKBIB
Viral myocarditis	0.00106014	0.00572848	2.20963	15.1345	CD40;HLA-DRB5;ITGB2;HLA-B;HLA-C;HLA-A;ITGAL;ACTB;ACTG1;ICAM1;RAC2;ABL1;HLA-DPB1;BID;HLA-DRB1;HLA-DQB1;EIF4G1
Renal cell carcinoma	0.00101685	0.00579981	2.11167	14.5516	CDKN1A;MAP2K2;TGFB1;EGLN2;BAD;PRCC;ARAF;SLC2A1;PIK3CD;PIK3R2;VEGFA;FLCN;AKT2;RAPGEF1;AKT1;GRB2;HRAS;PAK4;MAPK3
VEGF signaling pathway	0.00106014	0.00583077	2.20963	15.1345	MAP2K2;SPHK2;SRC;BAD;HSPB1;PIK3CD;PIK3R2;MAPK12;VEGFA;MAPK11;MAPKAPK3;AKT2;RAC2;AKT1;PLCG1;HRAS;MAPK3
Rap1 signaling pathway	0.001101	0.0058467	1.60075	10.9036	CSF1;RGS14;SRC;ITGB2;ADCY3;PIK3CD;PIK3R2;ITGAL;SIPA1L3;ADCY7;ACTB;GNAI2;ACTG1;RRAS;AKT2;RAC2;AKT1;PLCG1;RALGDS;HRAS;MAPK3;VASP;MAP2K3;MAP2K2;VEGFB;PGF;MAPK12;VAV2;VEGFA;MAPK11;PLCB3;EFNA3;ADORA2A;RAPGEF1;GNAS;PRKD2;CALM3;TLN1;PFN1;SIPA1;LAT;BCAR1;FGFR1
ErbB signaling pathway	0.00105529	0.00590963	1.98484	13.604	STAT5A;CDKN1A;MAP2K2;SRC;BAD;ARAF;PIK3CD;PIK3R2;ELK1;MYC;AKT2;RPS6KB2;NCK2;EIF4EBP1;ABL1;AKT1;GRB2;PLCG1;MAP2K7;HRAS;PAK4;MAPK3
Relaxin signaling pathway	0.00116153	0.00606358	1.7697	11.9597	SRC;PIK3CD;ADCY3;PIK3R2;ARRB1;ADCY7;RELA;GNAI2;GNA15;AKT2;GNG7;AKT1;PRKACA;MAP2K7;HRAS;MAPK3;MAP2K2;TGFB1;VEGFB;MAPK12;VEGFA;COL1A1;NFKBIA;ACTA2;MAPK11;PLCB3;GNB2;GNAS;GRB2;ATF4
Pathways in cancer	0.00160228	0.00809022	1.34564	8.66099	CDKN1A;SPI1;ARAF;SLC2A1;PIK3CD;KEAP1;ELK1;BBC3;RASSF1;CCND3;MYC;AKT2;SUFU;PIM1;RAC2;AKT1;IKBKG;PIM2;PRKACA;JAK3;HRAS;APC2;ARHGEF11;IL15RA;MAP2K2;IL4R;DAPK3;AXIN1;TRAF2;TRAF1;PGF;DDB2;BCR;PLCB3;TRAF4;TRAF3;RARA;BIRC5;ARHGEF1;PPARD;NOTCH1;CTBP1;GSTP1;LRP5;ADCY3;CXCR4;GSTT1;PIK3R2;ADCY7;RELA;GNAI2;RXRA;TERT;GNG7;GNA11;DVL1;GNA12;ABL1;DVL2;E2F1;E2F2;STAT6;PLCG1;BAK1;FADD;BID;IL12RB1;RALGDS;MAPK3;STAT…
Small cell lung cancer	0.00159559	0.00819069	1.89656	12.2148	ZBTB17;CDKN1A;GADD45B;PIK3CD;TRAF2;PIK3R2;TRAF1;RELA;DDB2;NFKBIA;RXRA;TRAF4;TRAF3;CDK4;MYC;AKT2;E2F1;AKT1;E2F2;BAX;IKBKG;BAK1;BCL2L1
Autophagy	0.00187438	0.00931143	1.73744	10.9102	PIK3CD;PIK3R2;AMBRA1;RPTOR;STK11;RRAS;ATG101;AKT2;MLST8;AKT1;PRKACA;CTSD;HRAS;MAPK3;MAP2K2;BAD;ATG9A;PRKCD;DAPK3;TSC2;ATG16L2;DDIT4;AKT1S1;RPS6KB2;ATG2A;ATG4B;ULK1;BCL2L1;ATG4D
Fc epsilon RI signaling pathway	0.00221614	0.0108344	2.02995	12.4071	MAP2K3;MAP2K2;PIK3CD;PIK3R2;VAV1;MAPK12;VAV2;MAPK11;AKT2;INPP5D;RAC2;AKT1;GRB2;PLCG1;MAP2K7;HRAS;LAT;MAPK3
Cytosolic DNA-sensing pathway	0.00232529	0.0111905	2.06933	12.5483	TREX1;TMEM173;RELA;PYCARD;NFKBIA;IRF3;CCL5;POLR3D;IRF7;POLR2E;POLR2F;POLR3H;IKBKG;POLR2H;IKBKE;POLR2L;NFKBIB
Amino sugar and nucleotide sugar metabolism	0.00251357	0.0115549	2.23671	13.389	GPI;TSTA3;GALT;PMM1;MPI;GMPPB;GALE;CYB5R3;NAGK;AMDHD2;UAP1L1;GMPPA;FUK;GALK1
Sphingolipid signaling pathway	0.00257852	0.0116792	1.73996	10.3711	TRADD;PIK3CD;PIK3R2;RELA;PLD2;GNAI2;PPP2R1A;AKT2;GNA12;RAC2;AKT1;S1PR2;BID;CTSD;HRAS;S1PR4;MAPK3;MAP2K2;SPHK2;PPP2R5B;TRAF2;PPP2R5D;MAPK12;TNFRSF1A;MAPK11;PLCB3;BAX
Phospholipase D signaling pathway	0.00251061	0.0117162	1.6581	9.92743	ARF1;DGKD;PIK3CD;ADCY3;PIK3R2;ADCY7;AGPAT2;PIK3R6;AGPAT3;PIK3R5;PLD2;CYTH2;CYTH4;RRAS;AKT2;GNA12;AKT1;PTK2B;PLCG1;PIP5K1C;RALGDS;HRAS;MAPK3;MAP2K2;SPHK2;TSC2;DGKZ;DNM2;PLCB3;DGKQ;GNAS;GRB2
Parkinson disease	0.00248307	0.0117659	1.67416	10.042	NDUFA13;NDUFB8;NDUFB7;NDUFA11;NDUFB10;UBA7;COX4I1;NDUFB4;NDUFA4L2;UBE2L6;UQCR11;UQCR10;COX6A1;COX5B;NDUFC2-KCTD14;GNAI2;CYC1;PRKACA;NDUFV1;COX8A;NDUFA7;NDUFA3;NDUFA2;NDUFC2;SDHA;NDUFS8;NDUFS7;ADORA2A;NDUFS6;UQCRC1;UBA1
Insulin resistance	0.00274007	0.012231	1.77516	10.4731	PYGB;SLC27A1;CRTC2;SLC2A1;PIK3CD;PIK3R2;RELA;GYS1;AKT2;RPS6KA1;AKT1;PCK2;MLXIP;SREBF1;CPT1A;NR1H2;PRKCD;TNFRSF1A;PPP1CA;NFKBIA;G6PC3;RPS6KB2;TRIB3;SLC27A5;SLC27A4
Glioma	0.00292552	0.0128723	1.94274	11.3345	CDKN1A;MAP2K2;GADD45B;ARAF;PIK3CD;PIK3R2;DDB2;CDK4;AKT2;E2F1;AKT1;E2F2;BAX;CALM3;GRB2;PLCG1;BAK1;HRAS;MAPK3
RIG-I-like receptor signaling pathway	0.00312809	0.0135697	1.97195	11.3729	NLRX1;TRADD;TRAF2;ISG15;TMEM173;RELA;MAPK12;NFKBIA;MAPK11;IRF3;TRAF3;DHX58;IRF7;PIN1;IKBKG;FADD;IKBKE;NFKBIB
Vibrio cholerae infection	0.00380256	0.0160437	2.14724	11.9646	ARF1;ATP6AP1;KDELR1;ADCY3;TCIRG1;ACTB;ACTG1;GNAS;PLCG1;PRKACA;ATP6V0D1;ATP6V0E2;ATP6V0C;ATP6V1F
Phagosome	0.00387631	0.0161339	1.61447	8.96492	SCARB1;RAB5C;NCF1;NCF4;ITGB2;TCIRG1;CORO1A;ACTB;ACTG1;TUBA1C;TUBB6;TUBA1B;TUBA1A;ATP6V0E2;ATP6V1F;HLA-DRB5;ATP6AP1;HLA-B;HLA-C;CYBA;HLA-A;TUBB4B;TUBA4A;TUBB2B;HGS;HLA-DPB1;ITGA5;ATP6V0D1;ATP6V0C;HLA-DRB1;TUBA8;HLA-DQB1
Progesterone-mediated oocyte maturation	0.00377244	0.0161377	1.78162	9.9415	PLK1;ARAF;PIK3CD;ADCY3;PIK3R2;KIF22;PKMYT1;ADCY7;MAPK12;CDC25B;ANAPC11;GNAI2;MAD2L2;STK10;MAPK11;FZR1;AKT2;RPS6KA1;AKT1;PRKACA;MAD1L1;ANAPC2;MAPK3
Regulation of actin cytoskeleton	0.00414642	0.017028	1.50507	8.2561	CYFIP1;SRC;ARPC1B;ITGB2;ARAF;WAS;CXCR4;PIK3CD;PIK3R2;ITGAL;IQGAP3;ACTB;ACTG1;FGD3;RRAS;CFL1;GNA12;RAC2;ITGB7;PIP5K1C;HRAS;GIT1;PAK4;MAPK3;APC2;MAP2K2;ACTN1;LIMK2;LIMK1;ACTN4;SSH3;VAV1;VAV2;PPP1CA;MYH9;ARHGEF1;ITGA5;PFN1;EZR;PPP1R12C;BCAR1;FGFR1
Influenza A	0.00422027	0.0171032	1.56962	8.58245	CIITA;NLRX1;PIK3CD;PIK3R2;FURIN;ACTB;RELA;ACTG1;ICAM1;PYCARD;PABPN1;AKT2;CCL5;AKT1;MAP2K7;BCL2L2-PABPN1;IKBKE;MAPK3;MAP2K3;CPSF4;HLA-DRB5;MAP2K2;TYK2;TICAM1;PML;MAPK12;TNFRSF1A;NFKBIA;MAPK11;IRF3;IRF7;HLA-DPB1;HLA-DRB1;NFKBIB;HLA-DQB1
Melanoma	0.004332	0.0171058	1.91718	10.4328	CDKN1A;MAP2K2;GADD45B;BAD;ARAF;PIK3CD;PIK3R2;DDB2;CDK4;AKT2;E2F1;AKT1;E2F2;BAX;BAK1;HRAS;MAPK3;FGFR1
HIF-1 signaling pathway	0.00430767	0.0172307	1.7638	9.60807	CDKN1A;MAP2K2;PFKFB3;EGLN2;SLC2A1;PIK3CD;PIK3R2;ENO1;ENO2;ENO3;RELA;VEGFA;PFKL;AKT2;MKNK2;RPS6KB2;EIF4EBP1;AKT1;PLCG1;TIMP1;ALDOA;GAPDH;MAPK3
Platelet activation	0.00471172	0.0183697	1.6698	8.94629	SRC;PIK3CD;ADCY3;ITPR3;PIK3R2;ADCY7;ACTB;PIK3R6;ACTG1;PIK3R5;GNAI2;AKT2;AKT1;PRKACA;MAPK3;VASP;MAPK12;PPP1CA;COL1A1;MAPK11;PLCB3;STIM1;GNAS;ORAI1;ARHGEF1;TLN1;FERMT3
Tuberculosis	0.00504457	0.0194216	1.54231	8.15797	CIITA;RAB5C;SRC;TRADD;ITGB2;LSP1;TCIRG1;CORO1A;RELA;IRAK1;AKT2;AKT1;FADD;BID;CTSD;MAPK3;CD74;HLA-DRB5;TGFB1;ATP6AP1;KSR1;SPHK2;BAD;NFYC;CARD9;RFXANK;MAPK12;TNFRSF1A;MAPK11;HLA-DPB1;BAX;CALM3;ATP6V0D1;ATP6V0C;HLA-DRB1;HLA-DQB1
Epithelial cell signaling in Helicobacter pylori infection	0.00547233	0.0208084	1.91718	9.98476	ATP6AP1;SRC;TCIRG1;RELA;MAPK12;NFKBIA;MAPK11;CCL5;CSK;IKBKG;PLCG1;ATP6V0D1;ATP6V0E2;ATP6V0C;MAP3K14;GIT1;ATP6V1F
Bacterial invasion of epithelial cells	0.0058934	0.0221362	1.86536	9.57663	SRC;ARPC1B;CLTB;RHOG;WAS;PIK3CD;SEPT1;PIK3R2;ACTB;ACTG1;DNM2;SEPT8;MAD2L2;SEPT9;CTTN;ELMO3;ITGA5;BCAR1
Primary immunodeficiency	0.00602847	0.0223707	2.27989	11.6531	CD79A;CD40;CIITA;TNFRSF13B;LCK;CD19;ORAI1;RFXANK;IKBKG;JAK3;ADA
Chagas disease (American trypanosomiasis)	0.00630572	0.023121	1.71243	8.67569	TGFB1;PIK3CD;PIK3R2;TICAM1;RELA;MAPK12;TNFRSF1A;GNAI2;NFKBIA;MAPK11;PLCB3;GNA15;IRAK1;PPP2R1A;AKT2;GNA11;CCL5;GNAS;CCL3;AKT1;FADD;IKBKG;MAPK3
Adipocytokine signaling pathway	0.00639848	0.0231851	1.88939	9.54464	CPT1A;TRADD;SLC2A1;TRAF2;TNFRSF1B;RELA;TNFRSF1A;NFKBIA;STK11;RXRA;G6PC3;AKT2;AKT1;IKBKG;NFKBIE;PCK2;NFKBIB
Tight junction	0.00686827	0.024598	1.53374	7.63933	SRC;WAS;MYL6B;YBX3;ACTB;ACTG1;SLC9A3R1;TUBA1C;STK11;TUBA1B;TUBA1A;PPP2R1A;SYMPK;SYNPO;PRKACA;MAP2K7;RAB8A;VASP;ACTN1;ARHGEF18;SCRIB;ACTN4;TUBA4A;TJAP1;CLDN15;CTTN;CDK4;MYH9;NF2;ARHGEF2;EZR;LLGL1;LLGL2;TUBA8
Notch signaling pathway	0.00705109	0.0246788	2.07694	10.2904	PSENEN;NUMBL;NOTCH1;CTBP1;DTX2;DTX3;RFNG;APH1A;NCOR2;KAT2A;MFNG;DVL1;DVL2
Intestinal immune network for IgA production	0.00705109	0.0249625	2.07694	10.2904	IL15RA;CD40;HLA-DRB5;TGFB1;TNFRSF13B;TNFSF13;CXCR4;HLA-DPB1;ITGB7;MAP3K14;ICOSLG;HLA-DRB1;HLA-DQB1
Mitophagy	0.00809565	0.0277051	1.88768	9.09189	FIS1;SRC;ATG9A;TFEB;AMBRA1;RELA;RHOT2;RRAS;E2F1;ULK1;PGAM5;TBC1D17;HRAS;SQSTM1;ATF4;BCL2L1
NOD-like receptor signaling pathway	0.00807162	0.0279333	1.50789	7.26714	RNF31;NLRX1;ITPR3;RELA;TXN2;PYCARD;PSTPIP1;SHARPIN;CCL5;NLRP1;FADD;IKBKG;IKBKE;MAPK3;GSDMD;PRKCD;CARD9;TRPV2;CYBA;TRAF2;TYK2;TICAM1;TMEM173;MAPK12;NFKBIA;MAPK11;PLCB3;IRF3;TRAF3;TRIP6;IRF7;RBCK1;TAB1;BCL2L1;NFKBIB
AGE-RAGE signaling pathway in diabetic complications	0.00890224	0.0301307	1.68712	7.96564	STAT5A;TGFB1;PRKCD;VEGFB;PIK3CD;PIK3R2;NFATC1;RELA;MAPK12;ICAM1;VEGFA;COL1A1;MAPK11;PLCB3;CDK4;AKT2;PIM1;AKT1;BAX;PLCG1;HRAS;MAPK3
Parathyroid hormone synthesis, secretion and action	0.00901066	0.0301661	1.66397	7.83619	ARHGEF11;CDKN1A;ARAF;LRP5;ADCY3;ITPR3;ARRB1;ADCY7;PLD2;GNAI2;SLC9A3R1;PLCB3;RXRA;GNA11;GNA12;GNAS;PDE4A;ARHGEF1;PRKACA;MEF2D;ATF4;FGFR1;MAPK3
p53 signaling pathway	0.00995914	0.0329829	1.81067	8.34585	CDKN1A;CD82;GADD45B;SIVA1;SHISA5;TSC2;BBC3;DDB2;PIDD1;CCND3;AIFM2;CDK4;SESN2;BAX;BID;TP73;BCL2L1
Measles	0.0109407	0.0358481	1.55597	7.02563	TRADD;PIK3CD;PIK3R2;RELA;BBC3;CCND3;IRAK1;AKT2;AKT1;FADD;IKBKG;BAK1;BID;JAK3;IKBKE;STAT5A;BAD;TYK2;NFKBIA;IRF3;CDK4;TRAF3;IL2RB;IRF7;BAX;TP73;BCL2L1;NFKBIB
Proteoglycans in cancer	0.0113417	0.036771	1.44981	6.49407	CDKN1A;SRC;ARAF;PIK3CD;PIK3R2;ITPR3;ELK1;ACTB;ACTG1;RRAS;MYC;AKT2;AKT1;FLNA;PLCG1;PRKACA;HRAS;MAPK3;WNT10A;MAP2K2;TGFB1;PLAUR;NUDT16L1;ANK1;MAPK12;VAV2;VEGFA;PPP1CA;MAPK11;CTTN;RPS6KB2;GRB2;ARHGEF1;PTPN6;ITGA5;EZR;PPP1R12C;FGFR1
Sulfur relay system	0.0130525	0.0418769	3.83436	16.6364	MPST;CTU2;TST;URM1
Salmonella infection	0.0137499	0.0436594	1.69425	7.26279	PKN3;ARPC1B;RHOG;WAS;ACTB;RELA;MAPK12;ACTG1;PYCARD;KLC4;MAPK11;KLC2;CCL3;MYH9;FLNA;PLEKHM2;PKN1;PFN1;MAPK3
Thyroid hormone signaling pathway	0.0139233	0.0437588	1.58663	6.78156	MAP2K2;NOTCH1;SRC;BAD;SLC2A1;TSC2;PIK3CD;PIK3R2;MED16;ACTB;ACTG1;KAT2A;PLCB3;MED24;RXRA;MYC;AKT2;FXYD2;AKT1;PLCG1;PRKACA;HRAS;PFKP;MAPK3
DNA replication	0.0143031	0.0444987	2.1302	9.04754	RNASEH2C;POLD4;RNASEH2A;MCM7;LIG1;POLD1;POLD2;MCM5;POLE;MCM2
RNA polymerase	0.0147083	0.0453015	2.2264	9.39395	POLR2A;POLR3D;POLR2E;POLR2F;POLR3H;POLR2H;POLR2I;POLR2J;POLR2L
Phosphatidylinositol signaling system	0.0156673	0.0468497	1.6267	6.76084	DGKD;ITPK1;INPPL1;PIK3CD;ITPR3;PIK3R2;DGKZ;ITPKB;ITPKC;PLCB3;IMPA2;DGKQ;INPP5D;PI4KA;CALM3;PLCG1;PIP5K1C;PI4KB;IP6K1;CDIPT;IP6K2
Focal adhesion	0.0158886	0.0470548	1.42584	5.90605	SRC;PIK3CD;PIK3R2;ELK1;ACTB;ACTG1;CCND3;AKT2;RAC2;AKT1;FLNA;ITGB7;PIP5K1C;HRAS;PAK4;MAPK3;VASP;BAD;ACTN1;VEGFB;ACTN4;PARVB;VAV1;PGF;VAV2;VEGFA;PPP1CA;COL1A1;PARVG;RAPGEF1;ZYX;GRB2;COL9A2;ITGA5;TLN1;PPP1R12C;BCAR1
Choline metabolism in cancer	0.0156673	0.047309	1.6267	6.76084	DGKD;MAP2K2;SLC44A2;WAS;TSC2;PIK3CD;PIK3R2;DGKZ;PLD2;AKT2;DGKQ;RPS6KB2;EIF4EBP1;RAC2;AKT1;GRB2;PLCG1;PIP5K1C;RALGDS;HRAS;MAPK3
Retrograde endocannabinoid signaling	0.0155543	0.047433	1.50265	6.25617	NDUFA13;NDUFB8;NDUFB7;NDUFA11;NDUFB10;NDUFB4;NDUFA4L2;ADCY3;ITPR3;NDUFC2-KCTD14;ADCY7;GNAI2;GNG7;PRKACA;NDUFV1;MAPK3;NDUFA7;NDUFA3;NDUFA2;NDUFC2;MAPK12;MAPK11;PLCB3;NDUFS8;NDUFS7;NDUFS6;GNB2;DAGLB;MGLL
Glycosaminoglycan biosynthesis	0.0165551	0.0481034	1.881	7.71412	B4GALT2;B4GALT3;CHPF;CHPF2;B3GAT3;XYLT2;HS6ST1;NDST1;CHST12;CHST14;B4GALT7;ST3GAL2;ST3GAL3
Cell cycle	0.016784	0.0483127	1.54611	6.31947	CDKN1A;MCM7;PKMYT1;ANAPC11;CDC20;CCND3;FZR1;CDC45;MYC;ABL1;E2F1;E2F2;E2F4;ZBTB17;TGFB1;GADD45B;PLK1;CDC25B;MAD2L2;ESPL1;CDK4;MCM5;MAD1L1;ANAPC2;MCM2
Prolactin signaling pathway	0.0165438	0.0485286	1.75285	7.18973	STAT5A;MAP2K2;GALT;SRC;PIK3CD;PIK3R2;RELA;MAPK12;MAPK11;SOCS1;AKT2;IRF1;AKT1;GRB2;HRAS;MAPK3
Thyroid cancer	0.0173678	0.0495305	2.07262	8.40063	CDKN1A;RXRA;MAP2K2;GADD45B;MYC;BAX;BAK1;HRAS;MAPK3;DDB2

## Sheet: Panther
Term	P-value	Adjusted P-value	Odds Ratio	Combined Score	Genes
B cell activation Homo sapiens P00010	1.11041e-06	0.000124366	2.95985	40.5819	MAP3K3;MAP2K2;PRKCD;ARAF;PIK3CD;ITPR3;NFATC1;VAV1;MAPK12;VAV2;NFATC4;NFKB2;CD79B;NFKBIA;CD79A;MAPK11;CD19;RAC2;PTPN6;HRAS;CD22;MAPK3
p38 MAPK pathway Homo sapiens P05918	1.86358e-05	0.0010436	3.35506	36.5381	MEF2B;SPPL2B;SRF;HSPB1;ELK1;MAPK12;RPS6KA4;MAPK11;MAPKAPK3;MKNK2;EIF4EBP1;MAP3K10;TAB1;MEF2D
Huntington disease Homo sapiens P00029	3.79777e-05	0.00141784	2.04087	20.773	ARF1;DCTN1;ARPC1B;CLTB;AP2A1;AP2A2;ACTB;ACTG1;TUBB6;CAPNS1;SIN3B;AKT2;RAC2;AKT1;CAPN1;CYC1;MAP2K7;RAB8A;VAT1;RHOG;HIP1R;TUBB4B;ACTA2;NCOR2;TUBB2B;CAPN12;DLG4;CAPN10;MAP3K10;BAX;GAPDH;ARF5;TP73
PDGF signaling pathway Homo sapiens P00047	7.3644e-05	0.00206203	2.05412	19.5475	ARHGAP9;GSK3A;SRF;ARAF;ARHGAP1;PIK3CD;ITPR3;PIK3R2;ELK1;PIK3R5;ARHGAP4;RPS6KA4;MAPK7;MYC;AKT2;RPS6KA1;MKNK2;NCK2;STAT6;PLCG1;HRAS;JAK3;MAPK3;STAT5A;MAP2K2;VAV1;VAV2;RAB11B;RPS6KB2;ERF
T cell activation Homo sapiens P00053	0.000296138	0.00663349	2.20607	17.9236	CD74;MAP2K2;ARAF;WAS;PIK3CD;PIK3R2;NFATC1;VAV1;VAV2;NFATC4;NFKB2;NFKBIA;LCK;AKT2;NCK2;AKT1;CSK;PLCG1;HRAS;LAT;MAPK3
Glycolysis Homo sapiens P00024	0.000671703	0.0107472	3.60881	26.3648	GPI;PFKL;TPI1;PKM;ENO1;ENO2;ALDOA;GAPDH
Fructose galactose metabolism Homo sapiens P02744	0.000641342	0.0119717	4.60123	33.828	GALE;GALT;ALDOC;ALDOA;GALK1;KHK
Toll receptor signaling pathway Homo sapiens P00054	0.00103818	0.0129196	2.34756	16.1284	MAP2K3;MAP2K2;ECSIT;TICAM1;ELK1;RELA;NFKB2;NFKBIA;IRF3;IRAK1;TOLLIP;TAB1;NFKBIE;IKBKE;MAPK3
Ras Pathway Homo sapiens P04393	0.00101685	0.0142359	2.11167	14.5516	MAP2K3;GSK3A;MAP2K2;SRF;ARAF;PIK3CD;RHOC;ELK1;MAPK12;PLD2;MAPK11;MAPKAPK3;RPS6KA1;RAC2;AKT1;MAP2K7;HRAS;RALGDS;MAPK3
Inflammation mediated by chemokine and cytokine signaling pathway Homo sapiens P00031	0.00204996	0.0229595	1.59085	9.84726	ARPC1B;INPPL1;PIK3CD;CXCR4;ITPR3;ARRB1;ITGAL;ACTB;RELA;ACTG1;RELB;GNAI2;PREX1;GNA15;RRAS;AKT2;GNG7;GNA11;CXCR3;CCL5;GRK6;CCL3;AKT1;PTK2B;CCR7;ITGB7;PLCG1;PRKACA;JUNB;PAK4;MAPK3;NFATC1;RHOC;VAV1;NFKB2;NFATC4;ACTA2;PLCB3;MYH9
VEGF signaling pathway Homo sapiens P00056	0.00303154	0.0282944	2.1302	12.3523	MAP2K2;SPHK2;PRKCD;ARAF;HSPB1;PIK3CD;PIK3R2;VEGFA;MAPKAPK3;RAC2;AKT1;PRKD2;PLCG1;HRAS;MAPK3
Endothelin signaling pathway Homo sapiens P00019	0.00292552	0.0297871	1.94274	11.3345	MAP2K2;PRKCD;PIK3CD;ADCY3;ECE1;ITPR3;PIK3R2;FURIN;ECE2;ADCY7;PIK3R5;PLCB3;PRKAR1B;AKT2;GNA11;GNAS;AKT1;PRKACA;MAPK3
Mannose metabolism Homo sapiens P02752	0.00347543	0.0299422	5.11247	28.947	GMPPB;PMM1;MPI;GMPPA
CCKR signaling map ST Homo sapiens P06959	0.00425674	0.0340539	1.58022	8.62682	SRC;SRF;ARAF;HSPB1;ELK1;ARHGAP4;MAPK7;MYC;RPS6KA1;EIF4EBP1;AKT1;PTK2B;CSK;PLCG1;PRKACA;MEF2D;AP2M1;MEN1;MAPK3;MAP2K2;MEF2B;BAD;PRKCD;CSNK1D;TPCN1;NFKBIA;NR4A1;AKT1S1;BAX;PRKD2;MAP3K14;MAP3K11;BCAR1;BCL2L1

## Sheet: Wiki Pathways
Term	P-value	Adjusted P-value	Odds Ratio	Combined Score	Genes
Cytoplasmic Ribosomal Proteins WP477	1.56274e-17	7.37614e-15	3.87744	150.047	RPL4;RPL3;RPL10;RPLP1;RPL12;RPLP0;RPL10A;RPL8;RPS15;RPL7A;RPS14;RPS16;RPL18A;RPS19;RPS6KA1;RPL36;RPS3;RPL35;RPLP2;RPL13;RPL38;RPL37;RPL15;RPS2;RPS11;RPL18;RPS10;RPS12;RPL19;RPS9;RPS7;RPS8;RPS5;RPL13A;RPSA;RPL23A;RPS26;RPS28;RPS6KB2;RPL27;FAU;RPL29;RPL28;UBA52;RPS21
B Cell Receptor Signaling Pathway WP23	2.53272e-08	5.97721e-06	2.688	47.0169	BLK;GSK3A;CD81;PIK3R2;ELK1;RELA;CD79B;CD79A;MYC;INPP5D;CD19;RPS6KA1;SH3BP2;RAC2;AKT1;PLCG1;PIP5K1C;IKBKG;HRAS;MEF2D;MAP4K1;PTPN18;MAP2K2;PRKCD;VAV1;VAV2;NFKBIA;LAT2;LCK;RAPGEF1;GRB2;PTPN6;CARD11;CD22
Metabolic reprogramming in colon cancer WP4290	5.43208e-08	8.54647e-06	3.65177	61.0881	GPI;G6PD;SHMT2;MDH2;IDH2;SLC2A1;TALDO1;PYCR1;PYCR2;ENO1;SLC1A5;PGD;ACLY;PFKL;PKM;FASN;ACO2;TKT;SLC16A3;GAPDH
Insulin Signaling WP481	1.10853e-07	1.30807e-05	2.20475	35.3093	GSK3A;ARF1;RRAD;SRF;STXBP2;INPPL1;SLC2A1;PIK3CD;PIK3R2;ELK1;RPS6KA4;LIPE;GYS1;SOCS1;MAPK7;AKT2;RPS6KA1;EIF4EBP1;RAC2;AKT1;FLOT2;MAP3K6;MAP2K7;HRAS;MAPK3;MAP2K3;MAP4K1;MAP4K2;MAP3K3;MAP2K2;PRKCD;MINK1;TSC2;MAPK12;ARHGAP33;EHD1;MAPK11;PFKL;MYO1C;RPS6KB2;RAPGEF1;MAP3K10;TRIB3;GRB2;MAP3K14;MAP3K11
Nonalcoholic fatty liver disease WP4396	3.07914e-07	2.42226e-05	2.17692	32.6396	NDUFA13;GSK3A;NDUFB8;NDUFB7;NDUFA11;NDUFB10;COX4I1;NDUFB4;NDUFA4L2;PIK3CD;PIK3R2;UQCR11;UQCR10;COX6A1;COX5B;NDUFC2-KCTD14;RELA;BBC3;RXRA;AKT2;AKT1;CYC1;BAK1;BID;NDUFV1;COX8A;MLXIP;SREBF1;NDUFA7;TGFB1;NDUFA3;NDUFA2;NDUFC2;TRAF2;SDHA;SMAD7;TNFRSF1A;NDUFS8;NDUFS7;NDUFS6;UQCRC1;BAX;MAP3K11;ATF4
TNF alpha Signaling Pathway WP231	2.85511e-07	2.69522e-05	2.58402	38.9386	TRADD;AKT1;IKBKG;FADD;BID;MAP2K7;HRAS;MAPK3;MAP2K3;MAP4K2;MAP3K3;TRAP1;KSR1;BAD;PLK1;CYBA;TRAF2;TRAF1;TNFRSF1B;TNFRSF1A;NFKB2;NFKBIA;CDC37;BAX;GRB2;PTPRCAP;TAB1;NFKBIE;MAP3K14;NFKBIB;BCL2L1
Regulation of toll-like receptor signaling pathway WP1449	1.94469e-06	0.000114737	2.15165	28.2951	RNF31;CUEDC2;CD40;PELI3;PIK3CD;PIK3R2;RELA;PIK3R5;SOCS1;IRAK1;AKT2;CCL5;MLST8;CCL3;AKT1;FADD;IKBKG;MAP2K7;IKBKE;MAPK3;MAP2K3;FBXW5;MAP2K2;PLK1;TICAM1;MAPK12;NFKB2;SIGIRR;NFKBIA;MAPK11;IRF3;TRAF3;TOLLIP;IRF7;IRF5;PTPN6;RBCK1;TAB1;SQSTM1
Pathways in clear cell renal cell carcinoma WP4018	1.77108e-06	0.000119421	2.52616	33.4563	GPI;KDM5C;SHMT2;SLC2A1;ENO1;ENO2;ENO3;RPTOR;MLST8;AKT1;PHGDH;TPI1;TGFB1;KSR1;TSC2;VEGFA;ACLY;TOX2;PFKL;PKM;FASN;AKT1S1;ALDOC;ALDOA;SQSTM1;GAPDH;PFKP;BAP1
Angiopoietin Like Protein 8 Regulatory Pathway WP3915	3.61443e-06	0.000189557	2.14956	26.9353	GSK3A;SLC2A1;PIK3CD;PIK3R2;RPS6KA4;RPTOR;GYS1;RXRA;MAPK7;AKT2;RPS6KA1;EIF4EBP1;MLST8;AKT1;FLOT2;MAP3K6;MAP2K7;HRAS;MAPK3;MAP2K3;MAP4K1;SREBF1;MAP4K2;MAP3K3;MAP2K2;EXOC7;MINK1;TSC2;SREBF2;MAPK12;MAPK11;FASN;RPS6KB2;RAPGEF1;MAP3K10;MAP3K14;MAP3K11
Non-small cell lung cancer WP4255	4.98506e-06	0.000235295	2.67243	32.6279	STAT5A;CDKN1A;MAP2K2;GADD45B;BAD;ARAF;PIK3CD;PIK3R2;DDB2;RASSF1;RXRA;CDK4;AKT2;E2F1;AKT1;E2F2;BAX;GRB2;PLCG1;BAK1;HRAS;JAK3;MAPK3
EGF/EGFR Signaling Pathway WP437	7.314e-06	0.000287684	1.98818	23.5117	NDUFA13;SRC;INPPL1;PIK3R2;AP2A1;ELK1;PLD2;MAPK7;INPP5D;CFL1;RPS6KA1;EIF4EBP1;ABL1;NCK2;E2F1;AP2S1;AKT1;PTK2B;MYBL2;CSK;PLCG1;RALGDS;HRAS;MEF2D;AP2M1;STAT5A;MAP4K1;MAP3K3;MAP2K2;IQSEC1;TNK2;LIMK2;PRKCD;EPS15L1;VAV1;EPN1;VAV2;HGS;GRB2;ARHGEF1;RIN1;BCAR1
IL-4 Signaling Pathway WP395	7.10818e-06	0.000305006	2.84026	33.6692	STAT5A;IL4R;BAD;PIK3CD;PIK3R2;TYK2;ELK1;RELA;NFKBIA;MAPK11;SOCS1;INPP5D;AKT1;BIRC5;FLNA;STAT6;PTPN6;GRB2;JAK3;MAPK3
RANKL/RANK (Receptor activator of NFKB (ligand)) Signaling Pathway WP2018	9.80833e-06	0.000356118	2.78862	32.1592	SPI1;SRC;TRAF2;PIK3R2;NFATC1;TRAF1;RELA;ICAM1;RELB;NFKB2;NFKBIA;TRAF3;AKT2;AKT1;IKBKG;PLCG1;TAB1;MAP2K7;SQSTM1;MAPK3
Apoptosis WP254	1.46002e-05	0.000492236	2.37365	26.4293	TRADD;RELA;BBC3;MYC;AKT1;IKBKG;FADD;BAK1;BID;BAD;TRAF2;TRAF1;TNFRSF1B;TNFRSF1A;NFKBIA;IRF3;TRAF3;IRF1;IRF7;BIRC5;BAX;IRF5;NFKBIE;NFKBIB;TP73;BCL2L1
MAPK Cascade WP422	2.69954e-05	0.000849455	3.4377	36.1641	MAP2K3;MAP3K3;MAP2K2;ARAF;ELK1;MAPK12;PLCB3;RRAS;RASA3;MAP2K7;HRAS;SIPA1;MAPK3
Ebola Virus Pathway on Host WP4217	3.62437e-05	0.00106919	2.02121	20.6674	VPS4A;ICAM2;CLTB;ICAM3;PIK3CD;PIK3R2;ACTB;RELA;ACTG1;RELB;AKT1;FLNA;IKBKE;VPS16;MAPK3;VPS18;HLA-DRB5;CD300A;ACTN1;HLA-B;HLA-C;ACTN4;HLA-A;RHOC;NFKB2;VAV2;BST2;IRF3;IRF7;HLA-DPB1;ITGA5;MFGE8;HLA-DRB1;HLA-DQB1
Pancreatic adenocarcinoma pathway WP4263	4.47742e-05	0.00124314	2.2403	22.4341	CDKN1A;ARAF;PIK3CD;PIK3R2;RELA;AKT2;RAC2;E2F1;AKT1;E2F2;IKBKG;BAK1;RALGDS;PAK4;MAPK3;MAP2K2;TGFB1;GADD45B;BAD;PRKCD;DDB2;VEGFA;CDK4;RPS6KB2;BAX;BCL2L1
EBV LMP1 signaling WP262	5.41898e-05	0.00142098	3.66764	36.0273	NFKBIA;MAP3K3;IRAK1;TRADD;CCL5;TRAF1;IKBKG;MAP3K14;RELA;PDLIM7;NFKB2
Prolactin Signaling Pathway WP2037	6.61469e-05	0.00164323	2.32079	22.3345	STAT5A;MAP2K2;SRC;AGAP2;PIK3R2;ELK1;VAV1;RELA;VAV2;NFKBIA;SOCS1;MYC;IRF1;EIF4EBP1;AKT1;FLNA;PTPN6;GRB2;PPIB;CTSD;HRAS;MAPK3;NFKBIB
Toll-like Receptor Signaling Pathway WP75	9.54362e-05	0.000849455	2.0847	19.2982	CD40;PIK3CD;PIK3R2;RELA;PIK3R5;IRAK1;AKT2;CCL5;CCL3;AKT1;FADD;IKBKG;MAP2K7;IKBKE;MAPK3;MAP2K3;MAP2K2;TICAM1;MAPK12;NFKB2;NFKBIA;MAPK11;IRF3;TRAF3;TOLLIP;IRF7;IRF5;TAB1
Endometrial cancer WP4155	9.2806e-05	0.00208593	2.43451	22.6044	APC2;CDKN1A;MAP2K2;GADD45B;BAD;ARAF;AXIN1;PIK3CD;PIK3R2;ELK1;DDB2;MYC;AKT2;AKT1;BAX;GRB2;BAK1;HRAS;MAPK3;FGFR1
Structural Pathway of Interleukin 1 (IL-1) WP2637	8.93191e-05	0.00210793	2.66057	24.8053	MAP2K3;MAP3K3;MAP2K2;ELK1;RELA;NFKBIA;MAPK11;IRAK1;MYC;TOLLIP;MKNK2;IRF7;TAB1;MAP2K7;MAP3K14;MAPK3;NFKBIB
MAPK Signaling Pathway WP382	0.000137694	0.00270798	1.6522	14.6889	HSPB1;ARRB1;ECSIT;ELK1;RPS6KA4;MYC;AKT2;RAC2;AKT1;IKBKG;PRKACA;MAP3K6;HRAS;DUSP4;MAP4K1;MAP2K3;MAP4K2;DUSP2;MAP2K2;PRKCD;TRAF2;MAPK8IP3;DUSP7;CDC25B;TNFRSF1A;CACNB1;MAPKAPK3;ATF4;SRF;RELA;RELB;MAPK7;RRAS;MKNK2;GNA12;FLNA;MAP2K7;MAPK3;TGFB1;NFATC1;MAPK12;NFKB2;NR4A1;MAPK11;PPP5C;TAOK2;GRB2;TAB1;PTPN7;MAP3K14;MAP3K11;FGF11;FGFR1
IL-1 signaling pathway WP195	0.000132635	0.00272191	2.50976	22.4069	MAP2K3;MAP3K3;MAP2K2;PIK3R2;ECSIT;RELA;NFKBIA;IRAK1;TOLLIP;AKT1;IKBKG;PLCG1;TAB1;MAP2K7;SQSTM1;MAP3K14;MAPK3;NFKBIB
TNF related weak inducer of apoptosis (TWEAK) Signaling Pathway WP2036	0.000158238	0.00276624	2.73883	23.9686	TNFSF12;TRAF2;TRAF1;RELA;RELB;NFKB2;NFKBIA;TRAF3;CCL5;AKT2;AKT1;FADD;MAP3K14;MAPK3;NFKBIB
Integrin-mediated Cell Adhesion WP185	0.00017111	0.00278497	2.05005	17.7805	SRC;ITGB2;ARAF;PIK3R2;ITGAL;MAPK7;CAPNS1;AKT2;RAC2;AKT1;ITGB7;CSK;CAPN1;HRAS;PAK4;MAP2K3;VASP;MAP2K2;MAPK12;VAV2;CAPN10;RAPGEF1;ZYX;GRB2;ITGA5;TLN1;BCAR1
Pyrimidine metabolism WP4022	0.000155617	0.00282504	2.16528	18.9855	DTYMK;CAD;NME2;NME3;NME4;TYMP;UCKL1;NT5C;NME1-NME2;POLD4;NME6;POLR2A;POLD1;POLR3D;POLD2;POLR2E;POLR3H;TK1;POLR2H;POLR2I;POLE;DCTPP1;POLR2J;POLR2L
VEGFA-VEGFR2 Signaling Pathway WP3888	0.000168346	0.00283784	1.65722	14.4004	NCF1;HSPB1;ELK1;ICAM1;CFL1;MLST8;AKT1;HRAS;MAP2K3;MAP2K2;PRKCD;PLAUR;RHOC;PGF;EPN1;VAV2;DOK1;PLCB3;BIN1;HGS;AKT1S1;RAPGEF1;MYH9;PRKD2;PFN1;EZR;ATF4;HDAC5;SRC;SRF;PIK3R2;RELA;PTK2B;STAT6;CSK;PLCG1;FADD;MAP2K7;MAPK3;LIMK1;NFATC1;MAPK12;VEGFA;NFKBIA;NR4A1;GIPC1;ACKR3;GRB2;PTPN6;BCAR1;BCL2L1
T-Cell antigen Receptor (TCR) Signaling Pathway WP69	0.00015243	0.00287787	2.1302	18.7219	WAS;PIK3R2;RELA;PSTPIP1;AKT1;PTK2B;IKBKG;PLCG1;HRAS;MAPK3;MAP4K1;IL15RA;MAP2K2;DBNL;TGFB1;PRKCD;NFATC1;VAV1;NFKBIA;LCK;GRB2;VIM;MAP3K14;CARD11;LAT
Integrated Breast Cancer Pathway WP1984	0.000203205	0.00319709	1.8283	15.5429	GSK3A;GRN;CERK;GDI1;TRADD;ARAF;PIK3R2;PHB;STK11;RRAS;ZMIZ1;MYC;ABL1;E2F1;AKT1;FADD;BAK1;BID;BAD;USP21;DCAKD;PLK1;XRCC3;TSC2;CSNK1D;ERAL1;PML;CDC25B;SMARCA4;SMAD7;VEGFA;ITPKC;CDK4;BAX;TAB1;FAU
IL-3 Signaling Pathway WP286	0.000317938	0.00484087	2.50407	20.1669	STAT5A;TGFB1;SRC;BAD;PIK3CD;PIK3R2;VAV1;INPP5D;RAPGEF1;AKT1;PTPN6;GRB2;PRKACA;HRAS;MAPK3;BCL2L1
RIG-I-like Receptor Signaling WP3865	0.00044788	0.00640605	2.30061	17.74	NLRX1;TRADD;TRAF2;ISG15;TMEM173;RELA;MAPK12;NFKBIA;MAPK11;IRF3;TRAF3;DHX58;IRF7;PIN1;IKBKG;FADD;IKBKE;NFKBIB
Pathogenic Escherichia coli infection WP2272	0.000434598	0.00641031	2.37033	18.3489	ARPC1B;WAS;TUBB4B;ACTB;TUBA4A;ACTG1;TUBA1C;TUBB6;TUBA1B;TUBB2B;TUBA1A;CTTN;NCK2;ABL1;ARHGEF2;EZR;TUBA8
Chemokine signaling pathway WP3929	0.000529743	0.00714396	1.73014	13.0506	NCF1;WAS;PIK3CD;ADCY3;CXCR4;PIK3R2;ARRB1;ADCY7;RELA;PIK3R5;GNAI2;PREX1;AKT2;GNG7;CXCR3;CCL5;GRK6;RAC2;CCL3;AKT1;PTK2B;CCR7;CSK;IKBKG;HRAS;JAK3;MAPK3;PRKCD;VAV1;VAV2;NFKBIA;FGR;PLCB3;GNB2;GRB2;BCAR1;NFKBIB
miRNAs involvement in the immune response in sepsis WP4329	0.00051553	0.00715677	2.69441	20.3975	RELA;RELB;ICAM1;NFKB2;NFKBIA;IRAK1;TRAF3;IRF1;CCL3;IRF7;IRF5;IKBKG;TAB1
Thermogenesis WP4321	0.000549995	0.00721104	1.91718	14.3896	SMARCD2;SMARCB1;ADCY3;ADCY7;ACTB;ACTG1;RPTOR;LIPE;SLC25A29;RPS6KA1;MLST8;PRKACA;HRAS;MAP2K3;CPT1A;TSC2;SIRT6;MAPK12;SMARCA4;MAPK11;AKT1S1;RPS6KB2;GNAS;GRB2;MGLL;FGFR1;PNPLA2
Pentose Phosphate Metabolism WP134	0.000627458	0.00800433	5.47765	40.3913	G6PD;TALDO1;PGLS;PGD;TKT
IL-7 Signaling Pathway WP205	0.000705773	0.00876645	3.06748	22.2583	STAT5A;MAP2K2;BAD;MYC;AKT1;PTK2B;PIK3R2;JAK3;MAPK3;BCL2L1
IL-6 signaling pathway WP364	0.000766833	0.00928064	2.49679	17.9101	MAP2K2;BAD;PRKCD;PIK3R2;TYK2;VAV1;NR2F6;IRF1;AKT1;GRB2;TIMP1;JUNB;MAPK3;BCL2L1
MET in type 1 papillary renal cell carcinoma WP4205	0.00106014	0.011914	2.20963	15.1345	CDKN1A;MAP2K2;SRC;BAD;PRCC;ARAF;PIK3CD;PIK3R2;AKT2;RAPGEF1;AKT1;GRB2;PLCG1;HRAS;JAK3;PAK4;MAPK3
AMP-activated Protein Kinase (AMPK) Signaling WP1403	0.00101685	0.0119988	2.11167	14.5516	SREBF1;CRTC2;CDKN1A;CPT1A;PFKFB3;PIK3CD;TSC2;PIK3R2;EEF2;RPTOR;GYS1;LIPE;STK11;AKT2;FASN;RPS6KB2;EIF4EBP1;AKT1;SLC2A4RG
Kit receptor signaling pathway WP304	0.00106014	0.0122045	2.20963	15.1345	STAT5A;MAP2K2;SRC;BAD;PIK3R2;VAV1;DOK1;SOCS1;INPP5D;RPS6KA1;AKT1;PTPN6;GRB2;PLCG1;HRAS;JUNB;MAPK3
Microglia Pathogen Phagocytosis Pathway WP3937	0.00119436	0.0128122	2.49233	16.7738	NCF1;ARPC1B;ITGB2;NCF4;PIK3CD;PIK3R2;CYBA;PIK3R6;VAV1;VAV2;RAC2;PTPN6;LAT
Bladder Cancer WP2828	0.00119436	0.0131102	2.49233	16.7738	CDKN1A;MAP2K2;SRC;DAPK3;ARAF;PIK3R2;TYMP;VEGFA;RASSF1;CDK4;MYC;E2F1;HRAS
Toll-like Receptor Signaling WP3858	0.0012521	0.0131331	2.72116	18.1853	IRAK1;IRF3;TRAF3;TOLLIP;IRF7;IKBKG;TICAM1;IKBKE;RELA;RELB;NFKB2
Photodynamic therapy-induced AP-1 survival signaling. WP3611	0.00130674	0.0134083	2.30061	15.2766	MAP2K3;CDKN1A;TRAF2;ELK1;MAPK12;TNFRSF1A;MAPK11;BCL3;BAX;BMF;BAK1;BID;MAP2K7;JUNB;BCL2L1
ApoE and miR-146 in inflammation and atherosclerosis WP3926	0.00149297	0.0149932	4.79294	31.1876	SPI1;TRAF4;IRAK1;RELA;NFKB2
Brain-Derived Neurotrophic Factor (BDNF) signaling pathway WP2380	0.0015799	0.0155357	1.70416	10.9925	CYFIP1;NCF1;SRC;PIK3R2;ELK1;RELA;MAPK7;CFL1;RPS6KA1;EIF4EBP1;NCK2;AKT1;PTK2B;PLCG1;IKBKG;HRAS;SH2B1;MAPK3;STAT5A;MAP2K2;KSR1;BAD;PRKCD;RHOG;TSC2;EEF2;NFATC4;VAV2;NFKBIA;ALPL;GRB2;SQSTM1
TLR4 Signaling and Tolerance WP3851	0.00195873	0.0188678	2.73883	17.0778	NFKBIA;IRAK1;IRF3;TRAF3;INPP5D;IRF7;IKBKG;TAB1;TICAM1;IKBKE
RAC1/PAK1/p38/MMP2 Pathway WP3303	0.00221614	0.0209203	2.02995	12.4071	STAT5A;SRC;BAD;RELA;MAPK12;NFKBIA;MAPK11;TNIP1;TNIP2;MYC;EIF4EBP1;AKT1;BIRC5;BAX;GRB2;IKBKG;HRAS;MAPK3
Cori Cycle WP1946	0.00247841	0.0229374	3.35506	20.1308	GPI;G6PD;TPI1;SLC2A1;TALDO1;GAPDH;PFKP
ErbB Signaling Pathway WP673	0.0027077	0.0236673	1.85397	10.9601	STAT5A;CDKN1A;MAP2K2;SRC;BAD;ARAF;PIK3CD;PIK3R2;ELK1;MYC;AKT2;RPS6KB2;NCK2;EIF4EBP1;ABL1;AKT1;GRB2;PLCG1;MAP2K7;HRAS;PAK4;MAPK3
Lipid Metabolism Pathway WP3965	0.00264448	0.0240038	2.64438	15.6952	BCKDHA;LIPE;ACLY;PRKAR1B;AKT2;FASN;HILPDA;AKT1;PRKACA;PNPLA2
Apoptosis Modulation and Signaling WP1772	0.0027077	0.0241138	1.85397	10.9601	BLK;BAD;TRADD;TNFRSF1B;BBC3;TNFRSF1A;NFKBIA;PIDD1;CAPNS1;IRAK1;AIFM2;TRAF3;TOLLIP;BIRC5;BAX;BMF;FADD;BAK1;BID;MAP3K14;MAPK3;BCL2L1
Interleukin-11 Signaling Pathway WP2332	0.00312304	0.0254151	2.26576	13.071	TGFB1;MAP2K2;SRC;PIK3R2;TYK2;RELA;ICAM1;RPS6KA1;AKT1;BIRC5;GRB2;HRAS;MAPK3
Signal Transduction of S1P Receptor WP26	0.00307379	0.0254531	2.76074	15.9704	PLCB3;MAPK7;SPHK2;AKT2;AKT1;S1PR2;MAPK12;GNAI2;MAPK3
Interferon type I signaling pathways WP585	0.00303154	0.0255516	2.1302	12.3523	MAP2K3;STAT5A;PRMT1;PIK3CD;PIK3R2;TYK2;VAV1;RPTOR;RPS6KA4;SOCS1;LCK;MLST8;RAPGEF1;EIF4EBP1;PTPN6
Thiamine metabolic pathways WP4297	0.00299862	0.0257336	4.2604	24.7512	BCKDHA;BCKDK;SLC25A19;OGDH;TKT
DNA Damage Response (only ATM dependent) WP710	0.00355291	0.0284232	1.74289	9.82988	CDKN1A;PIK3CD;PIK3R2;PIK3R5;BBC3;CCND3;MYC;AKT2;DVL1;ABL1;DVL2;RAC2;AKT1;BAK1;HRAS;LDLR;PCK2;WNT10A;TGFB1;BAD;AXIN1;NFKB2;BAX;GRB2;TP73
Cardiac Hypertrophic Response WP2795	0.00367492	0.0289094	2.09147	11.7252	MAP2K3;MAP4K1;HDAC5;MAP2K2;TGFB1;TNFRSF1A;CDK9;MAPK7;AKT2;AKT1;IKBKG;MAP2K7;IKBKE;MAP3K14;MAPK3
IL-9 Signaling Pathway WP22	0.0037431	0.028963	3.1577	17.6447	STAT5A;CDK9;MAP2K2;PIK3R2;GRB2;JAK3;MAPK3
Glycolysis and Gluconeogenesis WP534	0.00387645	0.029511	2.21541	12.3018	GPI;TPI1;MDH2;SLC2A1;ENO1;ENO2;ENO3;PFKL;PKM;ALDOC;ALDOA;GAPDH;PFKP
Human Thyroid Stimulating Hormone (TSH) signaling pathway WP2032	0.00394605	0.0295641	1.97527	10.9332	MAP2K3;SRC;ADCY3;SCRIB;PIK3R2;GNAI2;CCND3;CDK4;MYC;RPS6KA1;GNA12;E2F1;GNAS;AKT1;HRAS;RALGDS;MAPK3
Regulation of Apoptosis by Parathyroid Hormone-related Protein WP3872	0.00484177	0.0357081	2.78862	14.8647	BCL2L12;GSK3A;MYC;AKT1;BAX;BAK1;BID;BCL2L1
T-Cell antigen Receptor (TCR) pathway during Staphylococcus aureus infection WP3863	0.0049834	0.0361872	1.97902	10.4921	MAP2K2;NFKBIA;RRAS;LCK;CDK4;AKT1;PTPN6;GRB2;IKBKG;PLCG1;PDCD1;MAP2K7;MAP3K14;CARD11;LAT;MAPK3
Chromosomal and microsatellite instability in colorectal cancer WP4216	0.00506363	0.0362126	1.89092	9.99476	APC2;CDKN1A;TGFB1;GADD45B;BAD;ARAF;AXIN1;BBC3;DDB2;MYC;AKT2;RAC2;AKT1;BIRC5;BAX;BAK1;RALGDS;MAPK3
Focal Adhesion WP306	0.00524201	0.0369288	1.5105	7.93173	BLK;SRC;PIK3CD;PIK3R2;ELK1;ACTB;ACTG1;CCND3;AKT2;RAC2;AKT1;FLNA;ITGB7;PIP5K1C;HRAS;PAK4;MAPK3;VASP;BAD;ACTN1;TNK2;VEGFB;ACTN4;PARVB;VAV1;PGF;VAV2;VEGFA;PPP1CA;COL1A1;FGR;PARVG;RAPGEF1;ZYX;GRB2;ITGA5;TLN1;PPP1R12C;BCAR1
4-hydroxytamoxifen, Dexamethasone, and Retinoic Acids Regulation of p27 Expression WP3879	0.00544324	0.0377825	2.98228	15.5477	MAP2K3;MAP2K2;MKNK2;EIF4EBP1;AKT1;MAP3K11;MAPK3
Thymic Stromal LymphoPoietin (TSLP) Signaling Pathway WP2203	0.00582218	0.0398271	2.12113	10.9155	STAT5A;MAP2K2;SRC;RELA;RELB;NFKB2;NFKBIA;LCK;MYC;EIF4EBP1;AKT1;STAT6;MAPK3
IL-2 Signaling Pathway WP49	0.00598388	0.0403485	2.19106	11.2153	STAT5A;MAP2K2;LCK;MYC;RPS6KB2;IL2RB;AKT1;PTK2B;GRB2;HRAS;JAK3;MAPK3
Sterol Regulatory Element-Binding Proteins (SREBP) signalling WP1982	0.00639848	0.0425364	1.88939	9.54464	SCARB1;SREBF1;GSK3A;SEC13;NR1H2;MED15;LSS;SREBF2;ACLY;FASN;AKT1;SCAP;MVD;PRKACA;ACSS1;LDLR;SEC24C
Apoptosis-related network due to altered Notch3 in ovarian cancer WP2864	0.0066961	0.0438967	2.0257	10.1411	CDKN1A;AXIN1;HSPB1;TRAF1;YBX3;SMAD7;BCL3;ABL1;AKT1;BIRC5;PTK2B;VIM;PKN1;SQSTM1
Cerebral Organic Acidurias, including diseases WP4519	0.00727274	0.0463883	4.38212	21.5759	GCDH;MDH2;IDH2;D2HGDH
Nanoparticle-mediated activation of receptor signaling WP2643	0.00722843	0.0467372	2.46494	12.1515	COL1A1;MAPK11;MAP2K2;SRC;PIK3CD;GRB2;TLN1;HRAS;MAPK12
TP53 Network WP1742	0.00766149	0.0482163	2.82531	13.7637	CDKN1A;MYC;ABL1;BAX;BID;BBC3;TP73
Leptin signaling pathway WP2034	0.00788501	0.0489701	1.81627	8.79584	GSK3A;MAP2K2;SRC;BAD;PIK3R2;ELK1;RELA;RPS6KA1;EIF4EBP1;AKT1;BAX;GRB2;IKBKG;PLCG1;HRAS;SH2B1;MAPK3;BCL2L1

## Sheet: NCI Nature
Term	P-value	Adjusted P-value	Odds Ratio	Combined Score	Genes
PDGFR-beta signaling pathway Homo sapiens c901a3e4-6194-11e5-8ac5-06603eb7f303	1.90383e-07	3.97901e-05	2.33656	36.1565	BLK;LRP1;SRC;ARPC1B;SRF;PIK3CD;PIK3R2;ELK1;PIK3R6;PIK3R5;SLC9A3R1;PPP2R1A;MYC;ARHGDIA;ABL1;NCK2;CSK;PLCG1;MAP2K7;HRAS;MAPK3;STAT5A;MAP2K2;KSR1;PRKCD;ACTN4;ARAP1;VAV2;DNM2;ACTA2;FGR;DOK1;CTTN;LCK;RAPGEF1;PIN1;GRB2;BCAR1;SIPA1
CXCR4-mediated signaling events Homo sapiens 46a5529b-6191-11e5-8ac5-06603eb7f303	1.94751e-05	0.00101757	2.22393	24.1215	BLK;SRC;VPS4A;PIK3CD;CXCR4;PIK3R2;PIK3R6;PIK3R5;GNAI2;ADRBK1;CFL1;GRK6;MLST8;AKT1;PTK2B;CSK;STAT5A;BAD;LIMK1;RHOC;GNB2L1;VAV1;FGR;PLCB3;HGS;LCK;PTPN6;ITGA5;BCAR1
p73 transcription factor network Homo sapiens a88c505e-6194-11e5-8ac5-06603eb7f303	1.07648e-05	0.00112492	2.45792	28.1167	CDKN1A;GRAMD4;RELA;BBC3;TUBA1A;KAT5;MYC;HSF1;ABL1;FLOT2;BAK1;IL4R;PLK1;AEN;GNB2L1;PML;MAPK11;BIN1;FASN;BAX;PIN1;HAGH;ADA;DCP1B;TP73
Ceramide signaling pathway Homo sapiens d3747df2-6190-11e5-8ac5-06603eb7f303	1.795e-05	0.00125052	2.96291	32.3785	MAP2K2;KSR1;BAD;SPHK2;TRADD;PRKCD;TRAF2;RELA;TNFRSF1A;NFKBIA;MYC;AKT1;BAX;FADD;BID;CTSD;MAPK3
BCR signaling pathway Homo sapiens acbf44e2-618c-11e5-8ac5-06603eb7f303	3.60489e-05	0.00150684	2.5163	25.7433	MAP4K1;NFATC1;POU2F2;ELK1;RELA;VAV2;CD79B;NFKBIA;DOK1;CD79A;CD19;AKT1;CSK;PTPN6;GRB2;IKBKG;HRAS;CARD11;CD22;MAPK3;NFKBIB
CXCR3-mediated signaling events Homo sapiens 3a38a0ca-6191-11e5-8ac5-06603eb7f303	0.000213942	0.00558924	2.67513	22.6043	MAP2K3;MAP2K2;SRC;ITGB2;PIK3CD;PIK3R2;ARRB1;ITGAL;GNAI2;MAPK11;CXCR3;MLST8;AKT1;HRAS;MAPK3
Class I PI3K signaling events Homo sapiens 12b82bb7-6191-11e5-8ac5-06603eb7f303	0.000243287	0.00564966	2.55624	21.2711	BLK;ARF1;SRC;INPPL1;PIK3CD;PIK3R2;ADAP1;PIK3R6;PIK3R5;FGR;CYTH2;LCK;PLCG1;HRAS;LAT;ARF5
Thromboxane A2 receptor signaling Homo sapiens 27d5800d-6196-11e5-8ac5-06603eb7f303	0.000171862	0.00598653	2.46494	21.3681	BLK;SRC;PRKCD;PIK3R6;ICAM1;PIK3R5;GNAI2;FGR;SLC9A3R1;MAPK11;GNA15;LCK;GNA11;ADRBK1;GNA12;AKT1;ARHGEF1;PRKACA
CD40/CD40L signaling Homo sapiens 1971792f-6190-11e5-8ac5-06603eb7f303	0.000208947	0.00623856	3.06748	25.9921	STAT5A;NFKBIA;MAPK11;CD40;TRAF3;MYC;AKT1;TRAF2;TRAF1;JAK3;MAP3K14;RELA
Aurora A signaling Homo sapiens f131cf8e-618b-11e5-8ac5-06603eb7f303	0.000300701	0.00628464	2.96853	24.073	NFKBIA;FZR1;TACC3;AKT1;BIRC5;PPP2R5D;PRKACA;AURKAIP1;OAZ1;AURKB;GIT1;CDC25B
TCR signaling in naive CD4+ T cells Homo sapiens 0c2862fa-6196-11e5-8ac5-06603eb7f303	0.000364464	0.00634775	2.27665	18.0244	MAP4K1;DBNL;WAS;VAV1;STIM1;LCK;SH3BP2;AKT1;ORAI1;FLNA;CSK;PTPN6;GRB2;IKBKG;PLCG1;HRAS;MAP3K14;CARD11;LAT
Validated targets of C-MYC transcriptional activation Homo sapiens 61d3b115-6196-11e5-8ac5-06603eb7f303	0.000356227	0.00676832	2.13559	16.9565	TAF10;CAD;SLC2A1;NME2;HMGA1;ENO1;KAT2A;MTA1;KAT5;TERT;CDK4;RUVBL2;MYC;POLR3D;UBTF;PIM1;RCC1;BIRC5;BAX;TK1;GAPDH;EIF4G1
LPA receptor mediated events Homo sapiens 4b994cde-6194-11e5-8ac5-06603eb7f303	0.000452827	0.00728007	2.24162	17.2605	SRC;PRKCD;ADCY3;ADCY7;RELA;PLD2;GNAI2;NFKBIA;PLCB3;GNA15;GNA11;GNA12;TRIP6;AKT1;PTK2B;ARHGEF1;PLCG1;HRAS;BCAR1
TNF receptor signaling pathway Homo sapiens 316be05e-6196-11e5-8ac5-06603eb7f303	0.000493335	0.00736479	2.50067	19.0409	MAP2K3;MAP3K3;MAP4K2;TRADD;TRAF2;TRAF1;TNFRSF1B;RELA;GNB2L1;TNFRSF1A;FADD;IKBKG;TAB1;MAP2K7;SQSTM1
LKB1 signaling events Homo sapiens 4623bf6d-6194-11e5-8ac5-06603eb7f303	0.000638195	0.00889218	2.44746	18.0056	CRTC2;STK11IP;TSC2;ETV4;RPTOR;STK11;MYC;CDC37;AKT1S1;MLST8;MARK4;PRKACA;EZR;CTSD;MARK2
Validated transcriptional targets of TAp63 isoforms Homo sapiens 82e8ee19-6196-11e5-8ac5-06603eb7f303	0.000846683	0.0110598	2.31508	16.3773	CDKN1A;OGG1;PRKCD;PLK1;AEN;NOC2L;PML;DHRS3;BBC3;TRAF4;FDXR;ABL1;FLOT2;BAX;MFGE8;ADA
Caspase Cascade in Apoptosis Homo sapiens b9d3ef2e-618f-11e5-8ac5-06603eb7f303	0.00131586	0.0152786	2.2309	14.7981	SREBF1;NUMA1;TRADD;LIMK1;TRAF2;LMNB2;TNFRSF1A;PIDD1;LMNA;AKT1;BAX;FADD;VIM;BID;SPTAN1;BCL2L1
Alpha-synuclein signaling Homo sapiens 588134bc-6187-11e5-8ac5-06603eb7f303	0.00168564	0.0153173	2.63612	16.8332	BLK;FGR;SRC;BAD;LCK;PRKCD;PTK2B;PPP2R5D;STUB1;PLD2;MAPK3
Syndecan-4-mediated signaling events Homo sapiens 076bc549-6196-11e5-8ac5-06603eb7f303	0.0012521	0.0153934	2.72116	18.1853	TNFRSF13B;MDK;CCL5;ACTN1;GIPC1;PRKCD;CXCR4;ITGA5;NUDT16L1;DNM2;FGFR1
Arf1 pathway Homo sapiens faef51c6-6189-11e5-8ac5-06603eb7f303	0.00164053	0.0155851	3.22893	20.7063	CYTH2;ARF1;KDELR1;CLTB;AP2A1;ARFGAP1;AP2M1;PLD2
p38 MAPK signaling pathway Homo sapiens 99bea41b-6194-11e5-8ac5-06603eb7f303	0.00142381	0.0156619	2.84026	18.6163	MAP2K3;MAP3K3;MAPK11;GADD45B;TAOK2;MAP3K10;TRAF2;CCM2;TAB1;MAP3K6
Regulation of RhoA activity Homo sapiens 49ece019-6195-11e5-8ac5-06603eb7f303	0.00160766	0.016	2.33396	15.0143	ARHGAP9;ARHGEF11;ARHGEF18;MYO9B;ARAP1;VAV1;DEF6;ARHGAP4;VAV2;BCR;ABR;ARHGDIA;ARHGEF1;ARHGEF2
Signaling events mediated by PRL Homo sapiens bb67523a-6195-11e5-8ac5-06603eb7f303	0.00156798	0.0163854	3.0008	19.3791	CDKN1A;PTP4A3;TUBA1B;SRC;RHOC;ATF5;RABGGTA;BCAR1;MAPK3
Syndecan-2-mediated signaling events Homo sapiens fe05ead7-6195-11e5-8ac5-06603eb7f303	0.00223422	0.0194564	2.55624	15.6029	TGFB1;TNFRSF13B;SRC;PRKCD;BAX;ITGA5;PRKACA;EZR;HRAS;GNB2L1;MAPK3
PAR1-mediated thrombin signaling events Homo sapiens be5084c0-6194-11e5-8ac5-06603eb7f303	0.00249321	0.0200416	2.31845	13.8972	VASP;PRKCD;ARRB1;GNAI2;DNM2;GNA15;PLCB3;ARHGDIA;GNA11;GNA12;ZYX;ARHGEF1;PKN1
S1P3 pathway Homo sapiens 7cb02d01-6195-11e5-8ac5-06603eb7f303	0.00264448	0.0204703	2.64438	15.6952	GNA15;SRC;GNA11;GNA12;CXCR4;AKT1;S1PR2;GNAI2;MAPK3;VEGFA
TCR signaling in naive CD8+ T cells Homo sapiens 15a017bb-6196-11e5-8ac5-06603eb7f303	0.00248375	0.0207641	2.17039	13.018	HLA-A;VAV1;STIM1;LCK;AKT1;ORAI1;CSK;PTPN6;GRB2;IKBKG;PLCG1;HRAS;MAP3K14;CARD11;LAT
EGF receptor (ErbB1) signaling pathway Homo sapiens NULL	0.00291896	0.0210366	2.48105	14.4807	SRC;NCK2;PIK3CD;PIK3R2;GRB2;PTPN6;PLCG1;PIP5K1C;TLN1;HRAS;MAPK3
IL8- and CXCR2-mediated signaling events Homo sapiens fe78e284-6193-11e5-8ac5-06603eb7f303	0.00291896	0.0217879	2.48105	14.4807	VASP;FGR;GNA15;PLCB3;PPP2R1A;RAC2;AKT1;ARRB1;PIK3R6;PLD2;GNAI2
p38 signaling mediated by MAPKAP kinases Homo sapiens 9d980dbc-6194-11e5-8ac5-06603eb7f303	0.00347319	0.0241965	2.92141	16.543	MAPK11;MAPKAPK3;SRF;TSC2;HSPB1;LSP1;TCF3;CDC25B
Signaling events mediated by Hepatocyte Growth Factor Receptor (c-Met) Homo sapiens ac39d2b9-6195-11e5-8ac5-06603eb7f303	0.00401185	0.0246611	1.89228	10.4425	MAP2K2;SRC;BAD;INPPL1;RPTOR;HGS;AKT2;AKT1S1;MLST8;NCK2;RAPGEF1;EIF4EBP1;AKT1;GRB2;PLCG1;HRAS;BCAR1;PAK4;MAPK3
Signaling events mediated by HDAC Class I Homo sapiens 97e84126-6195-11e5-8ac5-06603eb7f303	0.00394605	0.0249917	1.97527	10.9332	MBD3;HDAC5;HDAC10;SIRT6;SIRT7;RANGAP1;SMG5;SIRT2;RELA;HDAC6;TNFRSF1A;GATAD2A;SMAD7;NCOR2;NFKBIA;SIN3B;PRKACA
RhoA signaling pathway Homo sapiens 5c6b5f5c-6195-11e5-8ac5-06603eb7f303	0.00387645	0.0253181	2.21541	12.3018	MAP2K3;SRF;LIMK2;LIMK1;MKL1;MAPK12;PLD2;SLC9A3;CFL1;PIP5K1C;PKN1;TLN1;EZR
amb2 Integrin signaling Homo sapiens 5d4f90b6-6188-11e5-8ac5-06603eb7f303	0.00387313	0.0261124	2.30061	12.7769	BLK;FGR;SELPLG;LRP1;SRC;LCK;ITGB2;MST1;PLAUR;AKT1;TLN1;ICAM1
Signaling events mediated by PTP1B Homo sapiens be498a9b-6195-11e5-8ac5-06603eb7f303	0.0055834	0.0324148	2.06465	10.7113	BLK;STAT5A;CSF1;SRC;TYK2;FGR;DOK1;LCK;AKT1;CSK;GRB2;CAPN1;LAT;BCAR1
Alpha4 beta1 integrin signaling events Homo sapiens aa07df5d-6187-11e5-8ac5-06603eb7f303	0.00590206	0.0324613	2.39647	12.2998	IGSF8;PRKAR1B;SRC;CD81;MDK;PTK2B;PRKACA;TLN1;GIT1;BCAR1
Signaling events mediated by VEGFR1 and VEGFR2 Homo sapiens d6f6ae1f-6195-11e5-8ac5-06603eb7f303	0.00547233	0.0326776	1.91718	9.98476	MAP2K3;ARF1;MAP2K2;SRC;PRKCD;DNM2;VEGFA;MAPK11;HGS;NCK2;AKT1;PTK2B;PTPN6;GRB2;PLCG1;PRKACA;MAPK3
Endothelins Homo sapiens dfb9dc47-6191-11e5-8ac5-06603eb7f303	0.00588829	0.0332609	1.94761	10.0006	MAP2K2;SRC;PRKCD;ADCY3;ADCY7;GNAI2;SLC9A3;PLCB3;GNA15;GNA11;GNA12;AKT1;PTK2B;HRAS;BCAR1;MAPK3
mTOR signaling pathway Homo sapiens 559dd850-6194-11e5-8ac5-06603eb7f303	0.00639848	0.0342893	1.88939	9.54464	PRR5;SREBF1;MAP2K2;TSC2;EEF2;PML;PLD2;RPTOR;RPS6KA1;AKT1S1;DDIT4;MLST8;EIF4EBP1;AKT1;ULK1;HRAS;MAPK3
C-MYC pathway Homo sapiens e3162de9-618e-11e5-8ac5-06603eb7f303	0.0065878	0.0344212	2.66738	13.397	ZBTB17;KAT2A;KAT5;TAF10;RUVBL2;MYC;AXIN1;PIN1
Regulation of RAC1 activity Homo sapiens 351aacd6-6195-11e5-8ac5-06603eb7f303	0.00750418	0.0373422	2.21989	10.8604	DOCK6;ARHGAP9;BCR;ABR;PREX1;ARHGDIA;ARHGAP1;ARHGEF2;VAV1;DEF6;VAV2
CDC42 signaling events Homo sapiens 50b98ae0-6190-11e5-8ac5-06603eb7f303	0.00744748	0.037964	1.8624	9.12554	MAP2K3;EXOC7;SRC;ARPC1B;LIMK2;TNK2;LIMK1;IQGAP3;VAV2;ARHGDIA;CFL1;MAP2K7;HRAS;BCAR1;MAP3K11;PAK4;MAPK3
ErbB1 downstream signaling Homo sapiens 30d60550-6192-11e5-8ac5-06603eb7f303	0.0080205	0.0389834	1.67981	8.10636	MAP2K2;KSR1;SRC;BAD;ARPC1B;SRF;PRKCD;PIK3CD;PIK3R2;ELK1;PLD2;VAV2;RPS6KA4;PPP5C;MAPK7;PPP2R1A;MLST8;AKT1;GRB2;RIN1;RALGDS;HRAS;MAPK3
ErbB2/ErbB3 signaling events Homo sapiens 51e35311-6192-11e5-8ac5-06603eb7f303	0.00891464	0.0414036	2.09147	9.87185	MAP2K2;SRC;BAD;PIK3CD;AKT1;PIK3R2;GRB2;NF2;PRKACA;HRAS;MAPK3;NFATC4
RXR and RAR heterodimerization with other nuclear receptor Homo sapiens 6ce0a11e-6195-11e5-8ac5-06603eb7f303	0.00877105	0.0416625	2.55624	12.1071	NCOR2;SREBF1;NR4A1;TGFB1;RXRA;NR1H2;RARA;PPARD
Trk receptor signaling mediated by the MAPK pathway Homo sapiens 4980bb81-6196-11e5-8ac5-06603eb7f303	0.0094042	0.0427278	2.2555	10.5255	MAP2K3;MAPK7;EHD4;RUSC1;SRF;RPS6KA1;PRKCD;ELK1;HRAS;MAPK3
IL12-mediated signaling events Homo sapiens 7acdea19-6193-11e5-8ac5-06603eb7f303	0.0119413	0.0479947	1.85533	8.21496	MAP2K3;STAT5A;GADD45B;SPHK2;TYK2;HLA-A;RELA;RELB;NFKB2;SOCS1;LCK;IL2RB;CCL3;STAT6;IL12RB1
Regulation of p38-alpha and p38-beta Homo sapiens 3062ca15-6195-11e5-8ac5-06603eb7f303	0.0117691	0.0482302	2.30061	10.22	BLK;MAP2K3;FGR;MAP3K3;MAPK11;SRC;LCK;CCM2;TAB1
Nongenotropic Androgen signaling Homo sapiens 843e2f77-6194-11e5-8ac5-06603eb7f303	0.0117691	0.0491948	2.30061	10.22	PLCB3;MAP2K2;SRC;AKT1;PLCG1;HRAS;GNAI2;PELP1;MAPK3
IL2 signaling events mediated by PI3K Homo sapiens 8bbf39aa-6193-11e5-8ac5-06603eb7f303	0.0116608	0.0497367	2.19106	9.75356	TERT;LCK;MYC;IL2RB;E2F1;AKT1;GRB2;JAK3;RELA;BCL2L1

## Sheet: Biocarta
Term	P-value	Adjusted P-value	Odds Ratio	Combined Score	Genes
Erk1/Erk2 Mapk Signaling pathway Homo sapiens h erkPathway	3.20481e-05	0.00759539	3.83436	39.679	MAP2K2;TERT;SRC;MYC;RPS6KA1;MKNK2;PPP2R5D;GRB2;ELK1;HRAS;MAPK3
TNFR2 Signaling Pathway Homo sapiens h tnfr2Pathway	0.000276263	0.0130949	4.47342	36.6559	NFKBIA;TRAF3;TRAF2;TRAF1;TNFRSF1B;MAP3K14;RELA
IL 4 signaling pathway Homo sapiens h il4Pathway	0.000226564	0.0134239	4.08998	34.3251	FCER2;IL4R;HMGA1;AKT1;STAT6;GRB2;JAK3;HLA-DRB1
MAPKinase Signaling Pathway Homo sapiens h mapkPathway	0.000171862	0.0135771	2.46494	21.3681	MAP2K3;MAP4K1;MAP3K3;MAP2K2;ARAF;ELK1;MEF2BNB-MEF2B;MAPK12;MAPK11;MAPK7;MYC;RPS6KA1;MAP2K7;HRAS;MEF2D;MAP3K14;MAP3K11;MAPK3
Downregulated of MTA-3 in ER-negative Breast Tumors Homo sapiens h mta3Pathway	0.000464888	0.0157398	3.45092	26.4814	MBD3;TUBA1C;TUBA1A;HSPB1;ALDOA;GAPDH;CTSD;TUBA4A;TUBA8
Integrin Signaling Pathway Homo sapiens h integrinPathway	0.000137381	0.0162796	3.02101	26.8651	LRPAP1;SRC;ACTN1;ACTN4;BCR;ZYX;RAPGEF1;CSK;GRB2;CAPN1;TLN1;HRAS;BCAR1
T Cell Receptor Signaling Pathway Homo sapiens h tcrPathway	0.000434598	0.0171666	2.37033	18.3489	ARHGAP1;NFATC1;ARAP1;ELK1;VAV1;ARFGAP1;RELA;ARHGAP4;NFKBIA;LCK;GRB2;PLCG1;PTPN7;HRAS;LAT;HLA-DRB1;MAPK3
Ceramide Signaling Pathway Homo sapiens h ceramidePathway	0.00058846	0.0174331	2.78862	20.7418	NFKBIA;MAP2K2;KSR1;BAD;TRADD;BAX;TRAF2;FADD;IKBKG;RELA;MAPK3;TNFRSF1A
uCalpain and friends in Cell spread Homo sapiens h ucalpainPathway	0.000671703	0.0176882	3.60881	26.3648	CAPNS1;SRC;ACTN1;ACTN4;CAPN1;TLN1;EZR;SPTAN1
IL-2 Receptor Beta Chain in T cell Activation Homo sapiens h il2rbPathway	0.00103818	0.0223681	2.34756	16.1284	STAT5A;MAP2K2;BAD;CCND3;SOCS1;MYC;IL2RB;E2F1;AKT1;PTPN6;GRB2;HRAS;JAK3;MAPK3;BCL2L1
Role of Erk5 in Neuronal Survival Homo sapiens h erk5Pathway	0.00101388	0.024029	2.9495	20.3338	MAPK7;MAP2K2;RPS6KA1;AKT1;GRB2;PLCG1;MEF2BNB-MEF2B;MEF2D;HRAS;MAPK3
Erk and PI-3 Kinase Are Necessary for Collagen Binding in Corneal Epithelia Homo sapiens h ecmPathway	0.0012521	0.0247289	2.72116	18.1853	SRC;ACTN1;ZYX;CSK;PLCG1;CAPN1;ACTN4;TLN1;PFN1;BCAR1;MAPK3
Influence of Ras and Rho proteins on G1 to S Transition Homo sapiens h RacCycDPathway	0.00195873	0.0357091	2.73883	17.0778	NFKBIA;CDKN1A;MAP2K2;CDK4;E2F1;AKT1;IKBKG;HRAS;RELA;MAPK3
Role of EGF Receptor Transactivation by GPCRs in Cardiac Hypertrophy Homo sapiens h cardiacegfPathway	0.00223422	0.0378222	2.55624	15.6029	NFKBIA;MAP2K2;GNA11;MYC;RPS6KA1;GRB2;PLCG1;IKBKG;HRAS;RELA;MAPK3
The information-processing pathway at the IFN-beta enhancer Homo sapiens h pcafpathway	0.00264448	0.0391714	2.64438	15.6952	SMARCB1;POLR2A;IRF3;IRF1;IRF7;IRF5;GTF2F1;RELA;ACTB;SMARCA4
HIV-1 Nef: negative effector of Fas and TNF Homo sapiens h HivnefPathway	0.00248375	0.0392432	2.17039	13.018	NUMA1;TRADD;PRKCD;TRAF2;TRAF1;LMNB2;RELA;TNFRSF1A;NFKBIA;LMNA;FADD;BID;MAP2K7;SPTAN1;MAP3K14
Angiotensin II mediated activation of JNK Pathway via Pyk2 dependent signaling Homo sapiens h At1rPathway	0.00291896	0.0406937	2.48105	14.4807	MAP2K2;SRC;PTK2B;GRB2;PLCG1;ELK1;MEF2BNB-MEF2B;MEF2D;HRAS;BCAR1;MAPK3
Phosphoinositides and their downstream targets. Homo sapiens h ptdinsPathway	0.00347319	0.0433234	2.92141	16.543	GSK3A;ARF1;PFKL;BAD;AKT1;PLCG1;PFKP;VAV2
NF-kB Signaling Pathway Homo sapiens h nfkbPathway	0.00347319	0.0457303	2.92141	16.543	NFKBIA;IRAK1;TRADD;FADD;IKBKG;TAB1;RELA;TNFRSF1A
Links between Pyk2 and Map Kinases Homo sapiens h pyk2Pathway	0.00416433	0.0493473	2.65455	14.5501	MAP2K3;MAP2K2;SRC;PTK2B;GRB2;PLCG1;HRAS;BCAR1;MAPK3

## Sheet: Elsevier
Term	P-value	Adjusted P-value	Odds Ratio	Combined Score	Genes
Follicular Lymphoma	6.66932e-09	1.14779e-05	2.76706	52.092	CD40;SRC;GSTP1;CXCR4;CD79B;CD79A;CCND3;MYC;IL21R;AKT1;PTK2B;TNFRSF14;STAT6;FADD;BID;IL12RB1;JAK3;ICOSLG;MAPK3;STAT5A;IL15RA;IL4R;MAP2K2;TNFSF14;TRAF2;NFKBIA;LCK;TRAF3;IL2RB;BIRC5;BAX;GRB2;PTPN6;MAP3K14;BCL2L1
Proteins with Altered Expression in Cancer Metabolic Reprogramming	3.5938e-08	3.09246e-05	2.79682	47.9417	GPI;PFKFB3;SLC2A1;SLC3A2;ENO1;SLC1A5;ENO2;AGPAT2;RELA;LIPE;STK11;MYC;BSG;HSF1;AKT1;PHGDH;HRAS;SLC16A3;SREBF1;TSC2;SREBF2;VEGFA;ACLY;SLC7A5;PKM;FASN;ALDOA;GAPDH;MGLL;PNPLA2;TP73
Hodgkin Lymphoma	2.48185e-07	0.000142375	2.44004	37.1109	CD40;SPI1;NOTCH1;TNFRSF13B;SRC;ITGB2;ITGAL;ICAM1;LGALS1;SOCS1;CCL5;IL21R;AKT1;TNFRSF8;FADD;PLCG1;MSC;BID;MAPK3;STAT5A;MAP2K2;TGFB1;BAD;TNFSF13;TRAF2;POU2F2;NFKBIA;TRAF3;BCL3;BIRC5;BAX;TCF3;NFKBIE;MAP3K14;BCL2L1
NFKB Signaling Activation by Blocking of Tumor Suppressors	5.37817e-07	0.000154264	3.06748	44.2814	CD40;TNFRSF13B;TNFSF14;TRADD;TNFSF13;TRAF2;RELA;TNFRSF1A;RELB;NFKB2;NFKBIA;IRAK1;TRAF3;BCL3;TNFRSF8;TNFRSF14;IKBKG;TAB1;NFKBIE;IKBKE;CARD11;MEN1
NFKB Canonical Signaling Activation in Cancer	3.64986e-07	0.000157035	2.76074	40.9235	CD40;NOTCH1;TNFRSF13B;TRADD;RELA;RELB;CD79B;CD79A;IRAK1;TNFRSF8;TNFRSF14;IKBKG;IKBKE;RALGDS;MEN1;TNFSF14;TNFSF13;TRAF2;TICAM1;TNFRSF1A;NFKB2;NFKBIA;TRAF3;BCL3;TAB1;NFKBIE;CARD11
Metabolic Reprogramming in Cancer: Overview	4.84504e-07	0.000166766	2.92141	42.4778	GPI;TPI1;PFKFB3;SHMT2;IDH2;SLC2A1;PYCR1;ENO1;SLC1A5;ENO2;SDHA;RELA;ACLY;PKM;MYC;BSG;SDHAF1;HSF1;AKT1;PHGDH;ALDOA;SLC16A3;GAPDH;SLC38A5
Multiple Myeloma	3.01092e-06	0.000740256	2.21822	28.2008	CD40;CDKN1A;NOTCH1;TNFRSF13B;SRC;TRADD;ITGB2;CXCR4;ICAM1;CCND3;MYC;EIF4EBP1;E2F1;AKT1;PTK2B;MAPK3;SH2B1;MAP2K2;BAD;TNFSF13;TRAF2;TYK2;TNFRSF1A;VEGFA;NFKBIA;FGR;TNIP1;CDK4;TRAF3;BIRC5;BAX;GRB2;MAP3K14;BCL2L1;TP73
Humoral Immunity in Vitiligo	5.74075e-06	0.00123498	2.59224	31.283	MAP2K3;STAT5A;CD40;IL4R;MAP2K2;TYK2;VAV1;CD79B;NFKBIA;CD79A;CD19;IL2RB;AKT1;CCR7;STAT6;GRB2;PTPN6;MAP2K7;JAK3;MAP3K14;CARD11;CD22;LAT;MAPK3
T-Cell Dependent B-Cell Activation	7.6612e-06	0.00146499	2.67796	31.5446	MAP2K3;STAT5A;CD40;IL4R;MAP2K2;VAV1;CD79B;NFKBIA;CD79A;IL2RB;AKT1;CCR7;STAT6;GRB2;PTPN6;MAP2K7;JAK3;MAP3K14;CARD11;CD22;LAT;MAPK3
Metabolic Effects of Oncogenes and Tumor Suppressor in Cancer Cells	8.83123e-06	0.00151986	2.59383	30.1849	GPI;SREBF1;PFKFB3;DGAT1;CAD;SLC2A1;TSC2;PYCR1;SLC3A2;ENO1;SLC1A5;SREBF2;RELA;FADS2;ACLY;SLC7A5;STK11;MYC;FASN;AKT1;HRAS;GAPDH;LDLR
B-Cells Function in Systemic Scleroderma	1.16242e-05	0.00181865	2.55624	29.0451	MAP2K3;STAT5A;CD40;IL4R;MAP2K2;TYK2;VAV1;CD79B;NFKBIA;CD79A;CD19;IL2RB;AKT1;STAT6;GRB2;PTPN6;MAP2K7;JAK3;MAP3K14;CARD11;CD22;LAT;MAPK3
T-Cell Independent B-Cell Activation	1.33983e-05	0.00192154	2.73883	30.7307	STAT5A;MAP2K2;TNFRSF13B;CD81;TNFSF13;TRAF2;TICAM1;VAV1;CD79B;NFKBIA;CD79A;TRAF3;CD19;INPP5D;AKT1;PLCG1;MAP2K7;MAP3K14;CARD11;MAPK3
mTOR Signaling Activation by Amino Acids	1.66e-05	0.00219759	2.87577	31.651	PPP1R15A;NPRL2;NPRL3;TSC2;SLC3A2;SLC1A5;WDR24;RPTOR;FLCN;SLC7A5;SESN2;AKT1S1;MLST8;AKT1;LAMTOR2;LAMTOR1;LAMTOR4;ATF4
Glycolysis Activation in Cancer (Warburg Effect)	1.89003e-05	0.00232339	3.06748	33.363	MLXIP;GPI;PFKFB3;TPI1;SHMT2;SLC2A1;ENO1;ENO2;RELA;PKM;MYC;HSF1;AKT1;PHGDH;ALDOA;GAPDH
Fatty Acids Cause Oxidative Stress and Mitochondria Decline in Aging	2.51121e-05	0.00288119	5.11247	54.1522	SREBF1;SLC27A1;GPX1;GPX4;NCF1;UCP2;LDLR;SLC27A4
Apoptosis of Chondrocyte	3.20481e-05	0.00324439	3.83436	39.679	MAP2K3;NFKBIA;TRADD;BAX;TRAF2;FADD;TNFRSF1B;BID;MAP2K7;MAP3K14;TNFRSF1A
Proteins Involved in Hodgkin Lymphoma	3.16632e-05	0.00340578	2.76074	28.6022	STAT5A;CD40;NOTCH1;TGFB1;TNFRSF13B;TRAF1;POU2F2;AURKB;VEGFA;LGALS1;IRAK1;MDK;TRAF3;HLA-DPB1;TNFRSF8;STAT6;TIMP1;TCF3
Osteoclast Activation in Multiple Myeloma	3.91275e-05	0.00354413	2.4451	24.8145	MAP2K3;MAP2K2;NOTCH1;SRC;BAD;TRAF2;NFATC1;TRAF1;VEGFA;NFKBIA;LCK;TRAF3;MYC;CXCR3;INPP5D;CCL3;AKT1;BIRC5;TAB1;MAP2K7;MAP3K14;MAPK3
TNFR/NF-kB Classical Pathway in Multiple Myeloma Plasma Cells	4.19646e-05	0.00361105	3.32311	33.4926	TNFRSF13B;TRADD;TNFSF13;TRAF2;RELA;ICAM1;TNFRSF1A;VEGFA;NFKBIA;TNIP1;MYC;MAP3K14;BCL2L1
Osteoclast Activation in Postmenopause	3.87315e-05	0.00370316	2.92141	29.6782	MAP2K2;CSF1;SRC;TRADD;NFATC1;TRAF2;TNFRSF1B;ELK1;TNFRSF1A;NFKBIA;AKT1;PTK2B;TAB1;MAP2K7;MAP3K14;MAPK3
FibronectinR -> AP-1/ELK/SRF/SREBF Signaling	4.87176e-05	0.00399252	2.77379	27.5423	MAP2K3;SREBF1;MAP2K2;SRC;SRF;ELK1;SREBF2;VAV1;VAV2;RAPGEF1;PTK2B;GRB2;PLCG1;MAP2K7;BCAR1;MAP3K11;MAPK3
CXC Chemokine Receptor Signaling	5.25485e-05	0.00411073	2.35174	23.1735	STAT5A;MAP2K2;NCF1;SRC;LIMK2;PRKCD;LIMK1;WAS;CXCR4;VAV1;VAV2;GNAI2;NFKBIA;PREX1;CXCR3;AKT1;PTK2B;ACKR3;GRB2;JAK3;MAP3K14;BCAR1;MAPK3
B-Cell Mediated IgE Production in Asthma	6.36713e-05	0.00476427	3.21591	31.0714	CD40;IL4R;TNFRSF13B;TNFSF13;TRAF2;CD79B;NFKBIA;CD79A;TRAF3;AKT1;STAT6;JAK3;MAP3K14
Diffuse Large-B-Cell Lymphoma	6.78467e-05	0.00486517	2.19106	21.0304	CIITA;ICAM1;SPIB;CD79B;CD79A;SOCS1;IRAK1;MYC;AKT1;STAT6;FADD;BID;JAK3;IL4R;TGFB1;TRAF2;NFATC1;TRAF1;NFKBIA;LCK;BIRC5;BAX;PDCD1;MAP3K14;CARD11;BCL2L1
Peripheral T-Cell Tolerance	8.58275e-05	0.00547071	2.51216	23.5218	CD40;SIVA1;BAD;TRADD;TNFSF12;TRAF2;TNFRSF1A;LCK;AKT1;BIRC5;PTK2B;TNFRSF14;GRB2;PTPN6;FADD;PLCG1;PDCD1;MAP2K7;ICOSLG
mTOR Signaling Activation by Fatty Acids and Glucose	8.93191e-05	0.00548994	2.66057	24.8053	GPI;SLC27A1;TPI1;PIH1D1;SLC2A1;TSC2;DGKZ;PLD2;RPTOR;RUVBL2;AKT1S1;MLST8;RAC2;EIF4EBP1;AKT1;ALDOA;TELO2
TNFR -> CREB/ELK-SRF Signaling	8.32533e-05	0.00551073	2.87577	27.0139	MAP2K3;CD40;MAP2K2;TNFRSF13B;TNFSF14;SRF;TRADD;TNFSF13;TRAF2;TNFRSF1B;ELK1;MAPKAPK3;TNFRSF14;MAP2K7;MAPK3
Eosinophil Survival by Cytokine Signaling	8.05893e-05	0.00554777	2.34322	22.0875	STAT5A;IL15RA;MAP2K2;TGFB1;BAD;TRADD;ITGB2;TRAF2;ICAM1;IL27RA;TNFRSF1A;VEGFA;NFKBIA;IRAK1;IL2RB;PIM1;AKT1;BAX;STAT6;GRB2;JAK3;MAPK3
Th0-Cell Aberrant Activation in Systemic Lupus Erythematosus	0.000127692	0.00757783	2.23266	20.0178	CD40;DNMT1;MAP2K2;SIVA1;TRADD;PRKCD;TRAF2;NFATC1;VAV1;TNFRSF1A;NFKBIA;LCK;AKT1;BAX;GRB2;PTPN6;FADD;PLCG1;BID;MAP2K7;MAP3K14;LAT;MAPK3
Mantle Cell Lymphoma	0.000137029	0.00786091	2.04499	18.1908	CD40;NOTCH1;LRP5;CXCR4;CD79B;CD79A;CCND3;SOCS1;MYC;DVL1;PIM1;EIF4EBP1;AKT1;FADD;BID;BAD;AXIN1;TRAF2;TNFRSF1A;NFKBIA;CDK4;LCK;TRAF3;BIRC5;BAX;MAP3K14;CARD11;BCL2L1
TNFR -> NF-kB Signaling	0.000142154	0.00789183	3.17326	28.1106	MAP2K3;NFKBIA;CD40;TNFRSF13B;TNFSF14;TRADD;TNFSF13;TNFRSF14;TRAF2;TNFRSF1B;MAP3K14;TNFRSF1A
T-Cell Central Tolerance	0.000158238	0.00800965	2.73883	23.9686	BAD;CHCHD10;NFATC1;CABIN1;NR4A1;MAPK7;RXRA;LCK;AKT1;GRB2;PLCG1;PDCD1;MEF2D;LAT;BCL2L1
Invadopodia Formation in Cancer Cells	0.000157324	0.0082047	2.24949	19.6992	VASP;TGFB1;SRC;IQSEC1;INPPL1;PLA2G6;VAV1;DNM2;GOLGA2;CTTN;STIM1;BSG;CFL1;NCK2;FSCN1;ABL1;AKT1;ORAI1;PTK2B;GRB2;PFN1;RAB8A
CFL1 in Cancer Cell Motility	0.000171988	0.00822199	3.83436	33.2365	CTTN;SRC;LIMK2;LIMK1;CFL1;PLCG1;RHOC;EZR;TLN1
Myocardial Remodeling	0.000157027	0.00844511	2.55624	22.3903	MAP2K3;MAP2K2;TGFB1;SRC;PRKCD;AGTRAP;ARRB1;ELK1;NFKBIA;MYC;GNA11;AKT1;PTK2B;GRB2;TIMP1;HRAS;MAPK3
TLR4 Signaling in Leukocytes	0.000171862	0.00845071	2.46494	21.3681	MAP2K3;TGFB1;TRADD;TRAF2;TICAM1;TNFRSF1A;NFKBIA;IRF3;IRAK1;TRAF3;CCL5;IRF7;IRF5;IKBKG;FADD;TAB1;MAP2K7;IKBKE
NF-kB Canonical Signaling	0.000205215	0.00954526	2.50708	21.2887	CD40;TNFRSF13B;TRADD;TNFSF13;TRAF2;TICAM1;RELA;TNFRSF1A;RELB;NFKB2;NFKBIA;IRAK1;TRAF3;IKBKG;TAB1;IKBKE;CARD11
Single-Strand Base Excision	0.000226564	0.00974793	4.08998	34.3251	LIG1;MPG;NTHL1;OGG1;PNKP;XRCC1;POLE;MUTYH
Skin Fibrosis	0.000237766	0.00998036	2.28917	19.1013	MAP2K3;MAP2K2;TGFB1;SRC;TRADD;TRAF2;TNFRSF1A;VAV2;VEGFA;ACTA2;NFKBIA;GNA11;PTK2B;GRB2;TIMP1;MAP2K7;HRAS;MAP3K14;MAP3K11;MAPK3
Actin Cytoskeleton	0.000226564	0.00999788	4.08998	34.3251	VASP;ACTN1;LIMK2;LIMK1;CFL1;WAS;FSCN1;AKT1
HPV E6 and E7 Induced Disruption of TNFR/NF-kB Signaling in Keratinocytes	0.000220873	0.0100032	2.4217	20.3857	TRADD;TRAF2;TICAM1;TNFRSF1B;TNFRSF1A;VEGFA;NFKBIA;IRF3;IRAK1;TRAF3;MYC;IRF7;IKBKG;FADD;TAB1;BID;IKBKE;BCL2L1
CD38/CD19 -> JUN/FOS/NF-kB Signaling in B-cell Proliferation	0.000244823	0.0100319	2.75287	22.8901	MAP2K2;CD79B;NFKBIA;CD79A;LCK;CD19;AKT1;PTK2B;GRB2;MAP2K7;MAP3K14;CARD11;LAT;MAPK3
Hyper IgM Syndrome	0.000276263	0.011057	4.47342	36.6559	NFKBIA;CD40;TNFRSF13B;TNFSF13;TRAF2;IKBKG;MAP3K14
CD8+ T-Cell Response in Celiac Disease	0.000291475	0.0114006	2.31279	18.8274	STAT5A;MAP2K2;ITGB2;ICAM2;ITGAL;VAV1;RELA;ICAM1;RELB;NFKB2;NFKBIA;INPP5D;IL2RB;GRB2;PLCG1;TLN1;JAK3;LAT;MAPK3
B-Cell Chronic Lymphocytic Leukemia	0.000319227	0.0119433	2.03955	16.4176	CD40;TNFRSF13B;SRC;CXCR4;CD79B;CD79A;CCND3;IRAK1;MYC;CXCR3;CCL3;AKT1;PTK2B;CCR7;MAPK3;MAP2K2;BAD;TNFSF13;NFATC1;NFKBIA;LCK;BIRC5;BAX;GRB2;BCL2L1
IL1 Receptor Antagonist (IL1RN) Deficiency (DIRA)	0.000331822	0.0121503	2.68405	21.5017	MAP2K3;MAP2K2;TRADD;TRAF2;TICAM1;TNFRSF1B;TNFRSF1A;NFKBIA;IRAK1;AKT1;GRB2;IKBKG;IKBKE;MAPK3
mTOR/NF-kB/BCR Signaling Disregulation in Mantle Cell Lymphoma	0.000317938	0.0121594	2.50407	20.1669	TRAF2;TNFRSF1A;CD79B;NFKBIA;CD79A;TRAF3;MYC;EIF4EBP1;AKT1;BIRC5;BAX;FADD;BID;MAP3K14;CARD11;BCL2L1
Insulin Signaling	0.000341263	0.0122357	2.41422	19.2724	SREBF1;CRTC2;MAP2K2;BAD;SLC2A1;TSC2;ELK1;LIPE;ACLY;MYC;FASN;EIF4EBP1;AKT1;ULK1;GRB2;LDLR;MAPK3
Splenic Marginal Zone Lymphoma	0.000377512	0.0132591	2.55624	20.148	CD40;TNFRSF13B;TNFSF13;TRAF2;TNFRSF1A;CD79B;NFKBIA;CD79A;IRAK1;TNIP1;TRAF3;MYC;IKBKG;MAP3K14;CARD11
Eosinophil Survival in Asthma	0.000411547	0.0136206	2.45399	19.1303	STAT5A;IL4R;MAP2K2;TGFB1;BAD;TRADD;TRAF2;TYK2;VEGFA;NFKBIA;PIM1;BAX;STAT6;IKBKG;MAP3K14;MAPK3
Apoptosis Block in Infected Cells	0.00042443	0.013782	2.87577	22.3296	MAP2K3;NFKBIA;TRADD;BAX;BIRC5;TRAF2;FADD;BID;MAP2K7;TNFRSF1B;MAP3K14;TNFRSF1A
MacrophageR -> CEBPB -> NF-kB Signaling	0.000401369	0.0138151	3.83436	29.9871	FGR;NFKBIA;SRC;ITGB2;ICAM2;AKT1;PTK2B;ICAM1
Neutrophil Activation via FCGR3B	0.000411547	0.0138877	2.45399	19.1303	MAP2K2;NCF1;LIMK2;NCF4;PRKCD;LIMK1;CYBA;VAV1;PLD2;INPP5D;CFL1;RAC2;GRB2;PLCG1;LAT;MAPK3
Th2-Cells Function in Systemic Scleroderma	0.00044788	0.0140146	2.30061	17.74	STAT5A;IL4R;MAP2K2;TGFB1;NFKBIA;LCK;IL2RB;AKT1;STAT6;GRB2;PLCG1;MAP2K7;JAK3;MAP3K14;ICOSLG;CARD11;LAT;MAPK3
Golgi Transport	0.000464888	0.0140364	3.45092	26.4814	ARF1;SEC13;SEC16A;PREB;ERGIC3;GAPDH;SEC24C;ARFGAP1;ERGIC1
AMPK Signaling	0.00044396	0.0141492	2.61858	20.2149	HDAC5;SREBF1;CRTC2;MAP2K2;STK11IP;TSC2;RPTOR;LIPE;STK11;RPS6KA1;LONP1;MLST8;ULK1;PNPLA2
NF-kB non-Canonical Signaling	0.000460967	0.0141665	3.01271	23.1442	CD40;TNFRSF13B;TRAF3;TNFSF13;TRAF2;MAP3K14;RELA;ICAM1;RELB;NFKB2;TNFRSF1A
ALK Associated Neuroblastoma	0.000479104	0.0142162	3.1953	24.4235	MAP2K2;BAD;MDK;MYC;RAPGEF1;AKT1;GRB2;JAK3;VEGFA;MAPK3
Toll-like Receptors in beta-Cell	0.000493335	0.0143903	2.50067	19.0409	MAP2K2;TRADD;TRAF2;TYK2;TICAM1;TNFRSF1B;TNFRSF1A;NFKBIA;IRAK1;CCL5;AKT1;IL12RB1;IKBKE;MAP3K14;MAPK3
Natural Killer Cell Inhibitory Receptor Signaling	0.000527899	0.0146535	2.40587	18.1562	CD300A;HLA-B;HLA-C;LILRB1;HLA-A;VAV1;VAV2;DOK1;LCK;INPP5D;RAPGEF1;ABL1;CSK;PTPN6;PLCG1;LAT
mTOR Signaling	0.000520665	0.0146896	2.08286	15.7473	SREBF1;TFEB;TSC2;AMBRA1;NFATC4;RPTOR;STK11;DAP;TERT;RPS6KA1;AKT1S1;DDIT4;RPS6KB2;MLST8;EIF4EBP1;AKT1;ULK1;GRB2;LAMTOR2;LAMTOR1;MAF1;BCL2L1
P38 MAPK/MAPK14 Signaling	0.00051553	0.0147871	2.69441	20.3975	MAP2K3;MAP3K3;HSPB1;TRAF2;ELK1;RELA;RPS6KA4;MAPKAPK3;MKNK2;TAOK2;MAP3K10;TAB1;MAP3K11
Neutrophil Recruitment and Priming	0.000559161	0.0152749	2.20766	16.5333	MAP2K3;STAT5A;IL4R;MAP2K2;TRADD;ITGB2;TRAF2;TNFRSF1A;GNAI2;NFKBIA;GNA15;IRAK1;MYC;CXCR3;IL2RB;GRB2;IKBKG;MAP2K7;MAPK3
Treg-Cell Activation in Diabetes Mellitus	0.00068863	0.016692	2.28716	16.6524	STAT5A;MAP2K2;TGFB1;SRC;NFKBIA;LCK;IL2RB;AKT1;GRB2;PTPN6;PLCG1;MAP2K7;JAK3;MAP3K14;CARD11;LAT;MAPK3
Osteoclast Activation in Rheumatoid Arthritis	0.00068863	0.0169305	2.28716	16.6524	MAP2K2;CSF1;SRC;TRAF2;NFATC1;TRAF1;ELK1;NFKBIA;IRAK1;TRAF3;AKT1;PTK2B;PLCG1;TAB1;MAP2K7;MAP3K14;MAPK3
Single Strand Base Excision DNA Repair Impairment in Cancer	0.000671703	0.017	3.60881	26.3648	LIG1;MPG;NTHL1;OGG1;PNKP;XRCC1;POLE;MUTYH
TNFRSF1A -> CREB/ELK-SRF Signaling	0.000655798	0.0171004	2.90882	21.3207	MAP2K3;MAP2K2;MAPKAPK3;SRF;TRADD;TRAF2;GRB2;MAP2K7;ELK1;MAPK3;TNFRSF1A
Neutrophil Activation via Adherence on Endothelial Cells	0.00068863	0.0171758	2.28716	16.6524	MAP2K2;SELPLG;NCF1;ACTN1;ITGB2;NCF4;PRKCD;ICAM2;CYBA;ITGAL;VAV1;ICAM1;NFKBIA;PLCG1;TLN1;BCAR1;MAPK3
Acute Cytotoxic CD8+T-Cell Response against Melanocytes	0.000671315	0.0172438	2.3596	17.2399	STAT5A;MAP2K2;NFKBIA;LCK;IL2RB;AKT1;PTK2B;GRB2;PTPN6;PLCG1;MAP2K7;JAK3;MAP3K14;CARD11;LAT;MAPK3
Macrophage Function in Diabetes Mellitus Type 1	0.000655798	0.0173635	2.90882	21.3207	PYCARD;FGR;NFKBIA;SRC;ITGB2;ICAM2;AKT1;PTK2B;VAV1;LAT;ICAM1
Immunoglobulin Class-Switch Recombination Activation	0.000655798	0.0176348	2.90882	21.3207	NFKBIA;CD40;IL4R;TGFB1;TNFRSF13B;TRAF3;TNFSF13;STAT6;TRAF2;JAK3;MAP3K14
VEGF Signaling	0.000857381	0.0189173	2.24773	15.8726	MAP2K3;MAP2K2;SRC;BAD;HSPB1;TSC2;NFATC1;VAV1;VAV2;VEGFA;AKT1;GRB2;PLCG1;MAP2K7;RALGDS;BCAR1;MAPK3
Effector T-cell Inactivation in Cancer Immune Escape	0.000857381	0.019163	2.24773	15.8726	CIITA;SIVA1;BAD;TRADD;TRAF2;TNFRSF1A;NFKBIA;LCK;AKT1;BIRC5;PTK2B;GRB2;PTPN6;FADD;PLCG1;PDCD1;MAP2K7
CD4+ T-Cell Function Decline in HIV	0.000857381	0.0194152	2.24773	15.8726	STAT5A;IL4R;MAP2K2;TGFB1;NFKBIA;LCK;IL2RB;AKT1;STAT6;GRB2;PLCG1;MAP2K7;JAK3;MAP3K14;CARD11;LAT;MAPK3
T-Cell Cytotoxic Response in Ulcerative Colitis	0.000817699	0.0195453	2.39647	17.0366	MAP2K2;TRADD;TRAF2;NFKBIA;LCK;AKT1;PTK2B;GRB2;PTPN6;PLCG1;MAP2K7;MAP3K14;CARD11;LAT;MAPK3
IDO1 in Cancer Immune Escape	0.000853329	0.019581	2.19106	15.4828	CD40;NOTCH1;TRADD;TRAF2;TYK2;TNFRSF1A;RELB;NFKB2;NFKBIA;DOK1;IRAK1;BIN1;IRF1;INPP5D;AFMID;AKT1;PIN1;MAP3K14
TNFR -> AP-1/ATF/TP53 Signaling	0.000914034	0.0196631	2.55624	17.8876	MAP2K3;CD40;MAP2K2;TNFRSF13B;TNFSF14;TRADD;TNFSF13;TRAF2;TNFRSF1B;TNFRSF14;MAP2K7;MAP3K14;MAPK3
T-Cell Maturation (Hypothesis)	0.00083774	0.01975	2.14273	15.1808	STAT5A;CD40;MAP2K2;NOTCH1;BAD;CXCR4;TRAF2;NFATC1;LCK;MYC;IL2RB;AKT1;GRB2;PLCG1;TCF3;JAK3;MEF2D;LAT;MAPK3
Dendritic Cell Dysfunction in Psoriatic Arthritis	0.000853329	0.0198457	2.19106	15.4828	MAP2K3;TGFB1;TRADD;FBXL19;TRAF2;TYK2;TNFRSF1B;RELA;TNFRSF1A;RELB;NFKB2;PYCARD;NFKBIA;IRAK1;TNIP1;AKT1;IKBKG;MAP2K7
VEGFA in Neovascular Glaucoma	0.000914034	0.019912	2.55624	17.8876	MAP2K3;MAP2K2;SRC;BAD;HSPB1;NFATC1;VAV2;VEGFA;MYC;AKT1;PLCG1;MAP3K11;MAPK3
Crystallin alpha B (CRYAB) Suppresses Multiple Sclerosis	0.000942903	0.0200338	3.83436	26.7122	MAP2K3;NFKBIA;TRADD;TRAF2;TNFRSF1B;MAP3K14;TNFRSF1A
Ras-GRF Regulation Signaling	0.000991313	0.0205548	2.44004	16.8765	SRC;TNK2;CCDC124;DGKZ;VAV1;GNAI2;PLD2;LGALS3;SLC9A3R1;GNA15;ABL1;GRB2;EZR;MAPK3
TNF-alpha/TNFRSF1B Signaling	0.00107817	0.020617	3.1372	21.4349	MAP2K3;NFKBIA;MAPKAPK3;TRAF3;AKT1;TRAF2;TRAF1;TNFRSF1B;MAP3K14
Treg Cells Promote Immunosuppression in Cancer Immune Escape	0.000991313	0.0208055	2.44004	16.8765	STAT5A;MAP2K2;TGFB1;NFKBIA;LGALS1;IL2RB;AKT1;PTK2B;GRB2;PLCG1;JAK3;MAP3K14;LAT;MAPK3
TNFR/NF-kB Alternative Pathway in Multiple Myeloma Plasma Cells	0.00107817	0.0208487	3.1372	21.4349	CD40;TRAF3;MYC;TRAF2;MAP3K14;NFKB2;RELB;TNFRSF1A;BCL2L1
MAVS in Antiviral Innate Immune Response in Myocarditis	0.00107817	0.0210856	3.1372	21.4349	NFKBIA;IRF3;BAD;TRAF3;IRF7;IKBKG;TICAM1;IKBKE;BCL2L1
SIRT2 Signaling in Aging	0.00107817	0.021328	3.1372	21.4349	CDC20;CDK9;ACLY;TUBA1C;TUBA1B;PKM;RELA;SIRT2;BCL2L1
Neutrophil Degranulation via FPR1/IL8	0.00104462	0.0214024	2.15683	14.8047	MAP2K2;SELPLG;NCF1;ACTN1;ITGB2;NCF4;PRKCD;ICAM2;CXCR4;CYBA;ITGAL;VAV1;ICAM1;NFKBIA;PLCG1;TLN1;BCAR1;MAPK3
B-Cell Receptor -> NFATC Signaling	0.00107148	0.021442	3.40832	23.3085	CD79B;CD79A;CD40;CD19;NFATC1;PTPN6;CD22;NFATC4
Glycolysis	0.00107148	0.0216942	3.40832	23.3085	GPI;TPI1;PKM;ENO1;ENO2;ALDOA;ENO3;GAPDH
CD4+T-Cell Response in Celiac Disease	0.00116645	0.0220599	1.93825	13.0905	STAT5A;CD74;IL4R;MAP2K2;TYK2;IL27RA;NFKBIA;IRAK1;LCK;IL2RB;AKT1;STAT6;GRB2;PTPN6;PLCG1;PDCD1;IL12RB1;MAP2K7;JAK3;MAP3K14;CARD11;LAT;MAPK3
Kinetochore Assembly	0.00119436	0.0223423	2.49233	16.7738	CENPT;PLK1;CDCA8;RANGAP1;AURKB;CENPB;CDC20;INCENP;CENPM;KIF2C;CENPO;MAD1L1;SPC24
Cholesteatoma	0.0012277	0.022719	2.08151	13.9515	MAP2K3;CDKN1A;MAP2K2;SRC;CXCR4;MIF;TYK2;TICAM1;GNAI2;VEGFA;NFKBIA;LGALS3;RXRA;IRAK1;MYC;AKT1;GRB2;MAPK3;BCL2L1
Natural Killer T-Cell Roles in Diabetes Mellitus Type 1	0.00127127	0.0227902	2.12364	14.1599	STAT5A;MAP2K2;TGFB1;NFKBIA;LCK;IL2RB;AKT1;GRB2;PTPN6;PLCG1;PDCD1;MAP2K7;JAK3;TNFRSF4;MAP3K14;CARD11;LAT;MAPK3
NFKB Non-Canonical Signaling Activation in Cancer	0.0012521	0.022924	2.72116	18.1853	CD40;TNFRSF13B;TRAF3;TNFSF13;TNFRSF8;TRAF2;MAP3K14;RELA;RELB;NFKB2;TNFRSF1A
B-Cell Activation in Systemic Lupus Erythematosus	0.00127127	0.0230301	2.12364	14.1599	MAP2K3;BLK;CD40;MAP2K2;TNFRSF13B;TRAF2;TYK2;VAV1;CD79B;NFKBIA;CD79A;INPP5D;AKT1;BIRC5;MAP2K7;MAP3K14;CARD11;MAPK3
T-Cell Acute Lymphoblastic Leukemia	0.0013639	0.0241987	1.86134	12.28	CDKN1A;NOTCH1;CXCR4;CCND3;MYC;EIF4EBP1;E2F1;AKT1;PTK2B;PLCG1;JAK3;MAPK3;STAT5A;MAP2K2;BAD;NFATC1;VAV1;NFKBIA;LCK;BIRC5;BAX;GRB2;CARD11;LAT;BCL2L1
Donohue Syndrome Progression (Hypothesis)	0.00142706	0.0243166	2.55624	16.7488	STAT5A;SREBF1;MAP2K2;SRF;MYC;FASN;AKT1;GRB2;ELK1;LDLR;MAPK3;SH2B1
Apoptosis Block in Synovial Fibroblast	0.00142706	0.0245597	2.55624	16.7488	MAP2K3;NFKBIA;TRADD;BAX;BIRC5;TRAF2;FADD;BID;MAP2K7;TNFRSF1B;MAP3K14;TNFRSF1A
Dopamine Receptors Signaling	0.00142706	0.0248078	2.55624	16.7488	MAP2K3;NFKBIA;MAP2K2;MAPKAPK3;SRC;SRF;GNAS;AKT1;PLCG1;ELK1;MAPK3;VAV2
MIF Role in Cholesteatoma	0.00142381	0.0250039	2.84026	18.6163	NFKBIA;LGALS3;RXRA;MAP2K2;SRC;CXCR4;AKT1;MIF;GNAI2;MAPK3
CD19 -> NF-kB Signaling	0.00149297	0.0251902	4.79294	31.1876	NFKBIA;CD81;CD19;AKT1;VAV1
Adipose Tissue Inflammation Provokes Insulin Resistance	0.0015697	0.0257282	3.57873	23.1074	LIPE;SLC27A1;TRADD;TRAF2;MAP3K14;TNFRSF1A;PNPLA2
Neutrophil Activation via LTB4/Polyisoprenyl Phosphate Signaling	0.00156798	0.025947	3.0008	19.3791	GNA15;MAP2K2;RAC2;AKT1;GRB2;VAV1;LAT;PLD2;MAPK3
Peripheral Tissue Microangiopathy	0.00160766	0.0261017	2.33396	15.0143	GPI;EGLN2;MAP2K2;TGFB1;PRKCD;SLC2A1;CXCR4;ICAM1;VEGFA;NFKBIA;AKT1;HRAS;GAPDH;MAPK3
TNF-alpha/TNFRSF1A Signaling	0.00168564	0.0261349	2.63612	16.8332	MAP2K3;NFKBIA;MAPKAPK3;TRADD;TRAF2;PGAM5;FADD;TAB1;MAP2K7;MAP3K14;TNFRSF1A
B-Cell Receptor -> NF-kB Signaling	0.00164053	0.0261422	3.22893	20.7063	CD79B;NFKBIA;CD79A;CD40;CD19;PTPN6;CARD11;CD22
Acute Myeloid Leukemia	0.00156687	0.0261804	1.96394	12.6844	PPP1R15A;STAT5A;SPI1;MAP2K2;JUP;BAD;CXCR4;PML;BBC3;ICAM1;MYC;PIM1;RARA;EIF4EBP1;AKT1;BIRC5;BAX;GRB2;PIM2;HRAS;BCL2L1
Macrophage M1 Lineage	0.00163126	0.0262374	2.2555	14.4767	STAT5A;MAP2K2;TRADD;TRAF2;TICAM1;TNFRSF1B;TNFRSF1A;NFKBIA;IRF3;IRAK1;CCL5;IRF5;IKBKG;MAP3K14;MAPK3
Estrogens/ESR1 non-Genomic Signaling	0.00168564	0.0263725	2.63612	16.8332	STAT5A;MAP2K2;SRC;GPER1;GNAS;AKT1;PTK2B;GRB2;LDLR;MAPK3;PELP1
CC Chemokine Receptor Signaling	0.00171849	0.0264064	1.91718	12.2053	STAT5A;MAP2K2;NCF1;SRC;LIMK2;PRKCD;LIMK1;WAS;VAV1;VAV2;NFKBIA;PREX1;GNA15;CCL5;CCL3;AKT1;PTK2B;CCR7;GRB2;MAP3K14;BCAR1;MAPK3
Apoptosis Block in Acute Myeloid Leukemia Cell	0.00168564	0.0266145	2.63612	16.8332	PPP1R15A;BAD;PIM1;AKT1;BAX;BIRC5;GRB2;PIM2;HRAS;BBC3;BCL2L1
Th1-Cells Activation and Proliferation in Atherosclerosis	0.00176252	0.0268434	2.02369	12.8322	STAT5A;CD40;MAP2K2;TYK2;IL27RA;NFKBIA;IRAK1;LCK;IL2RB;AKT1;GRB2;PLCG1;IL12RB1;MAP2K7;JAK3;MAP3K14;CARD11;LAT;MAPK3
VEGFR -> ATF/CREB/ELK-SRF Signaling	0.0018646	0.0279041	2.48715	15.631	MAP2K3;MAP2K2;MAPKAPK3;SRC;SRF;GRB2;PLCG1;ELK1;MAP3K11;MAPK3;VAV2;VEGFA
CD16/CD14 Proinflammatory Monocyte Activation	0.00185127	0.0279476	2.06025	12.9629	MAP2K2;TGFB1;CSF1;SRC;CXCR4;TICAM1;VAV2;SPN;NFKBIA;IRAK1;TRAF3;IRF5;GRB2;IKBKG;PLCG1;JAK3;LAT;MAPK3
Myeloid Derived Suppressor Cells in Cancer Immune Escape	0.00202043	0.0280416	2.21213	13.725	STAT5A;CIITA;IL4R;TGFB1;CSF1;NCF1;SRC;KEAP1;SLC3A2;CCND3;CDK4;MYC;GNAS;STAT6;JAK3
Osteoclast Activation in Psoriatic Arthritis	0.00201894	0.0282488	2.2843	14.1745	CSF1;SRC;NFATC1;TRAF2;RELA;RELB;NFKB2;NFKBIA;IRAK1;AKT1;PTK2B;IKBKG;TAB1;IKBKE
IL6/IGF1/VEGFA Signaling in Multiple Myeloma	0.00201894	0.0284803	2.2843	14.1745	MAP2K2;SRC;BAD;TYK2;ELK1;ICAM1;VEGFA;MYC;EIF4EBP1;AKT1;BIRC5;GRB2;MAPK3;BCL2L1
Th2-Cell Response in Asthma	0.00198701	0.0284971	2.15262	13.3917	STAT5A;IL4R;MAP2K2;NFKBIA;LCK;IL2RB;AKT1;STAT6;GRB2;PLCG1;MAP2K7;JAK3;MAP3K14;CARD11;LAT;MAPK3
CD8+ T-Cell Activation	0.0019281	0.0286056	2.10271	13.1445	STAT5A;MAP2K2;TYK2;ITGAL;NFKBIA;LCK;IL2RB;AKT1;PTK2B;GRB2;PLCG1;IL12RB1;JAK3;MAP3K14;CARD11;LAT;MAPK3
Growth Factor Signaling in Neuroblastoma	0.00201894	0.0287157	2.2843	14.1745	MAP2K3;MAP2K2;SRC;BAD;TRADD;TRAF2;VEGFA;NFKBIA;AKT1;BIRC5;GRB2;MAP2K7;MAP3K14;MAPK3
CFTR Facilitates Oxidative Stress in Airway Epithelium in CF	0.00198701	0.0287366	2.15262	13.3917	MAP2K3;GSS;ITGB2;KEAP1;TRAF2;ITGAL;TNFRSF1B;ICAM1;VEGFA;NFKBIA;TST;IRAK1;GNAS;GRB2;PLCG1;MAP3K14
Th2-Cell Differentiation	0.00198701	0.0289801	2.15262	13.3917	STAT5A;IL4R;MAP2K2;NFKBIA;LCK;IL2RB;AKT1;STAT6;GRB2;PLCG1;MAP2K7;JAK3;MAP3K14;CARD11;LAT;MAPK3
Vitiligo	0.00197131	0.0289967	1.96634	12.2484	STAT5A;IL4R;MAP2K2;SRC;TRADD;TYK2;VAV1;ICAM1;TNFRSF1A;VAV2;GNAI2;IRAK1;IL2RB;RAC2;PTK2B;STAT6;FADD;PLCG1;MAP2K7;JAK3
Plasmin Effects in Inflammation	0.00221614	0.0305118	2.02995	12.4071	MAP2K3;CD40;MAP2K2;TGFB1;KLK1;SRC;F12;PLAUR;ENO1;TYK2;NFKBIA;GNA15;GNA12;AKT1;MAP2K7;BCAR1;MAP3K11;MAPK3
TNFRSF5/13B -> NFATC1 Signaling	0.00223423	0.0305168	3.83436	23.4044	CD40;TNFRSF13B;SRC;TNFSF13;AKT1;NFATC1
Vascular Smooth Muscle Cell/Pericyte Migration and Proliferation	0.00251357	0.030899	2.23671	13.389	MAP2K3;MAP2K2;SRC;LIMK1;WAS;HSPB1;VAV1;VAV2;VEGFA;CFL1;GRB2;PLCG1;MAPK3;FGFR1
IL2R -> ELK/SRF/MYC Signaling	0.0024243	0.0309053	3.06748	18.473	MAP2K2;LCK;SRF;MYC;IL2RB;GRB2;ELK1;MAPK3
Osteoclast Activation in Gout	0.00241735	0.0310467	2.11551	12.7461	MAP2K2;CSF1;SRC;TRAF2;NFATC1;ELK1;NFKBIA;IRAK1;GNAS;AKT1;PTK2B;PLCG1;TAB1;MAP2K7;MAP3K14;MAPK3
VEGFR -> AP-1/CREB/MYC Signaling	0.00249321	0.0310929	2.31845	13.8972	MAP2K3;MAP2K2;SRC;VAV2;VEGFA;MAPKAPK3;MYC;PTK2B;GRB2;PLCG1;MAP2K7;MAP3K11;MAPK3
mTOR Signaling Hyperfunction	0.00251357	0.0311213	2.23671	13.389	PPP1R15A;SLC27A1;TRADD;SLC2A1;TSC2;SLC3A2;TNFRSF1A;RPTOR;AKT1S1;MLST8;AKT1;GRB2;IKBKG;ATF4
HPV E5 Regulates EDNRA and EGFR Signaling Pathway in Keratinocytes	0.00248375	0.031201	2.17039	13.018	MAP2K3;CDKN1A;MAP2K2;SRC;VEGFA;MAPKAPK3;MYC;GNAS;AKT1;PTK2B;BAX;PLCG1;MAP2K7;ATP6V0C;MAPK3
Mucosa-Associated Lymphoid Tissue (MALT) Lymphoma	0.00241735	0.0312802	2.11551	12.7461	CD40;SRC;CXCR4;CD79B;NFKBIA;CD79A;IRAK1;LCK;MYC;CCL5;AKT1;PTK2B;CCR7;FADD;ICOSLG;CARD11
Spindle Assembly	0.00247841	0.0313628	3.35506	20.1308	CDC20;NUMA1;ESPL1;PLK1;KIF2C;AURKB;MAD1L1
T-Cell Cytotoxic Response against Melanocytes in Vitiligo	0.00233509	0.031396	1.87457	11.3594	STAT5A;IL4R;MAP2K2;TYK2;IL27RA;NFKBIA;IRAK1;LCK;IL2RB;AKT1;STAT6;GRB2;PTPN6;PLCG1;PDCD1;IL12RB1;MAP2K7;JAK3;MAP3K14;CARD11;LAT;MAPK3
TLR2 Signaling in Treg-Cell in Type 1 Diabetes (Animal Model)	0.00232529	0.0315105	2.06933	12.5483	STAT5A;MAP2K2;TGFB1;TICAM1;NFKBIA;IRAK1;LCK;IL2RB;GRB2;PTPN6;PLCG1;MAP2K7;IKBKE;JAK3;CARD11;LAT;MAPK3
Treg-Cell Differentiation	0.00241735	0.0315171	2.11551	12.7461	STAT5A;MAP2K2;TGFB1;NFKBIA;LCK;IL2RB;AKT1;GRB2;PTPN6;PLCG1;MAP2K7;JAK3;MAP3K14;CARD11;LAT;MAPK3
HGFR -> AP-1/CREB/MYC Signaling	0.00240628	0.0316122	2.4217	14.6021	MAP2K3;MAP2K2;MAPKAPK3;SRC;MYC;PTK2B;GRB2;PLCG1;MAP2K7;MAP3K11;MAPK3;VAV2
SPP1 Induced Survival of Myelin Specific T-Cells in Multiple Sclerosis	0.00264448	0.0318263	2.64438	15.6952	NFKBIA;SRC;BAD;AKT1;PTK2B;BAX;GRB2;BAK1;BBC3;BCL2L1
TNF and IL1B Induce Metalloproteinase Synthesis in Osteoarthritis	0.00240628	0.0318554	2.4217	14.6021	MAP2K3;NFKBIA;MAP2K2;IRAK1;TRADD;TRAF2;GRB2;MAP2K7;TNFRSF1B;MAP3K14;MAPK3;TNFRSF1A
Primary Mediastinal B-cell Lymphoma (PMBL) Subtype	0.00264448	0.0320504	2.64438	15.6952	NFKBIA;CIITA;SOCS1;IL4R;BAX;STAT6;TRAF1;PDCD1;MAP3K14;BCL2L1
Blau Syndrome	0.00240628	0.0321023	2.4217	14.6021	PYCARD;NFKBIA;PSTPIP1;IRAK1;CARD9;TRIP6;AKT1;IKBKG;NLRP1;TAB1;TICAM1;IKBKE
CD4+ T-Cell Death in HIV	0.00264448	0.0322777	2.64438	15.6952	NFKBIA;MAP2K2;LCK;CXCR4;GRB2;PLCG1;MAP2K7;CARD11;LAT;MAPK3
anti-Inflammatory Function of Macrophage M2 Lineage	0.00278852	0.0333267	2.037	11.9821	KDM6B;IL4R;MAP2K2;TGFB1;CSF1;SRC;TYK2;VEGFA;NFKBIA;IRAK1;INPP5D;STAT6;GRB2;IKBKG;PLCG1;JAK3;MAPK3
AGTR1 -> ARRB1/ARRB2 Signaling	0.00307379	0.0355033	2.76074	15.9704	SRC;BAD;CFL1;LIMK1;ARAF;AKT1;ARRB1;VAV1;MAPK3
EGFR -> AP-1/CREB/ELK/SRF/MYC Signaling	0.00310373	0.0356101	2.19106	12.6537	MAP2K3;MAP2K2;SRC;SRF;ELK1;VAV2;MAPKAPK3;MYC;PTK2B;GRB2;PLCG1;MAP2K7;MAP3K11;MAPK3
Chronic Myeloid Leukemia	0.00312809	0.0356519	1.97195	11.3729	STAT5A;CDKN1A;MAP2K2;TGFB1;SRC;BAD;CDK4;MYC;E2F1;EIF4EBP1;AKT1;BIRC5;BAX;GRB2;HRAS;MAPK3;BCL2L1;TP73
FGFR -> AP-1/CREB/CREBBP/ELK/SRF/MYC Signaling	0.00303154	0.0357348	2.1302	12.3523	MAP2K3;MAP2K2;SRC;SRF;ELK1;VAV2;MAPKAPK3;MYC;PTK2B;GRB2;PLCG1;MAP2K7;MAP3K11;MAPK3;FGFR1
Hypoxia Inhibits mTOR Signaling	0.00307379	0.0357432	2.76074	15.9704	RPTOR;STK11;STK11IP;AKT1S1;DDIT4;EIF4EBP1;MLST8;TSC2;PML
Mucin Hyperproduction in Goblet and Mucous Cells	0.00303154	0.0359813	2.1302	12.3523	MAP2K3;IL4R;MAP2K2;TRADD;TRAF2;TYK2;TICAM1;TNFRSF1B;TNFRSF1A;NFKBIA;IRAK1;STAT6;GRB2;MAP2K7;IKBKE
ADRA2C/ADRB2 -> Vasoconstriction	0.00307379	0.0359863	2.76074	15.9704	ACTA2;GNA15;MAP2K2;SRC;GNA11;GNAS;PDE4A;ARRB1;MAPK3
TNFRSF5 -> STAT Signaling	0.00347543	0.0378558	5.11247	28.947	STAT5A;CD40;STAT6;JAK3
Focal Junction Assembly	0.00350948	0.0379862	2.55624	14.4486	VASP;LASP1;SRC;ACTN1;ZYX;CAPN1;PIP5K1C;ITGA5;TLN1;BCAR1
TLR3 -> IRF Signaling	0.00347543	0.0380969	5.11247	28.947	IRF3;IRF7;TICAM1;IKBKE
InsulinR -> ELK/SRF/SREBF Signaling	0.00347319	0.0383164	2.92141	16.543	SREBF1;MAP2K2;SRF;AKT1;GRB2;ELK1;SREBF2;MAPK3
IGF1R -> ELK/SRF/HIF1A/MYC/SREBF Signaling	0.00347319	0.0385636	2.92141	16.543	SREBF1;MAP2K2;SRC;SRF;MYC;GRB2;ELK1;MAPK3
Eosinophil Activation	0.0034079	0.0385855	1.85107	10.5171	AOC1;MAP2K2;TGFB1;SRC;LIMK2;PTAFR;LIMK1;VAV1;GNAI2;VEGFA;LAT2;NFKBIA;FCER2;GNA15;INPP5D;AKT1;GRB2;PLCG1;MAP3K14;LAT;MAPK3
RET1 Mutation in Hyperparathyroidism	0.00347319	0.038814	2.92141	16.543	NFKBIA;MAP2K2;MYC;AKT1;GRB2;PLCG1;ELK1;MAPK3
MTHFR Activity Regulation	0.00347319	0.0390677	2.92141	16.543	NFKBIA;SREBF1;TRADD;MTHFR;AKT1;TRAF2;MAP3K14;TNFRSF1A
Synovial Fibroblast Activation in Psoriatic Arthritis	0.00380256	0.0391869	2.14724	11.9646	MAP2K3;TRAF3IP2;TRADD;AXIN1;TRAF2;TNFRSF1B;TNFRSF1A;VEGFA;NFKBIA;IRAK1;MYC;E2F1;MAP2K7;MAP3K14
Hemapoietic Stem Cell -> Lymphoid Multipotent Progenitor Surface Expression Markers	0.00387645	0.0392434	2.21541	12.3018	CD40;IL4R;WAS;CXCR4;VEGFA;SPN;FCER2;CD19;INPP5D;IL2RB;PIM1;CD27;PTPN6
Frizzled Receptors -> ARRB1/ARRB2 non-Canonical Signaling	0.0037431	0.0392798	3.1577	17.6447	MAP2K3;DVL1;LRP5;DVL2;ARRB1;MAP2K7;MAP3K11
Smooth Muscle Cell Dysfunction in Arterial Hypertension	0.00380256	0.039423	2.14724	11.9646	MAP2K2;SRC;SRF;PRKCD;AGTRAP;ELK1;ACTA2;MYC;GNA11;AKT1;PTK2B;GRB2;HRAS;MAPK3
SIRT1 Signaling in Aging	0.00387313	0.0394418	2.30061	12.7769	SREBF1;CDKN1A;RPS19BP1;TRIM28;MYC;HSF1;UCP2;LONP1;TSC2;CCAR2;RELA;PML
Proteins Involved in Follicular Lymphoma	0.0037431	0.0395208	3.1577	17.6447	CD40;CCND3;TGFB1;MYC;STAT6;VAV1;BCL2L1
Th2-Cell Function in Systemic Lupus Erythematosus	0.00367492	0.0395284	2.09147	11.7252	STAT5A;IL4R;MAP2K2;NFKBIA;LCK;AKT1;STAT6;GRB2;PLCG1;MAP2K7;JAK3;MAP3K14;CARD11;LAT;MAPK3
non-Suppressive Treg-Cell in Diabetes Mellitus Type 1	0.00380256	0.0396619	2.14724	11.9646	STAT5A;MAP2K2;TGFB1;NFKBIA;LCK;IL2RB;GRB2;PTPN6;PLCG1;MAP2K7;JAK3;CARD11;LAT;MAPK3
Dendritic Spine Morphogenesis and Stabilization	0.00387313	0.0396765	2.30061	12.7769	BCR;SHARPIN;CTTN;DLG4;CFL1;LIMK1;GRB2;ARHGEF2;HRAS;SPTAN1;PPP1R9B;PPP1CA
Hyperparathyroidism, Neonatal Severe	0.0037431	0.0397647	3.1577	17.6447	MAP2K2;SRC;KHSRP;E2F1;PIN1;PTK2B;MAPK3
Apoptosis of Mantle Cell Deregulation	0.0037431	0.0400117	3.1577	17.6447	BAD;AKT1;BAX;BIRC5;FADD;BID;BCL2L1
CD157/ITGB2 Signaling in Myeloid Cell	0.00416433	0.0414267	2.65455	14.5501	FGR;NFKBIA;SRC;ACTN1;ITGB2;AKT1;PTK2B;VAV1;BCAR1
Pancreatic Ductal Carcinoma	0.00412323	0.0414975	1.70416	9.35773	CDKN1A;NOTCH1;SRC;LRP5;STK11;MYC;DVL1;E2F1;AKT1;MAP2K7;HRAS;MAPK3;MAP2K3;STAT5A;MAP2K2;TGFB1;BAD;AXIN1;SMARCA4;VEGFA;KAT2A;CDK4;TADA3;BAX;GRB2;BCL2L1
OPTN Effects on NF-kB Signaling in Glaucoma	0.00416433	0.0416675	2.65455	14.5501	NFKBIA;TRADD;BAX;TRAF2;FADD;IKBKG;BID;TNFRSF1B;TNFRSF1A
Neutrophil Chemotaxis	0.00442579	0.0437746	2.05412	11.134	MAP2K2;NCF1;SRC;NCF4;PRKCD;CXCR4;CYBA;VAV1;GNAI2;GNA15;CXCR3;CFL1;RAC2;GRB2;MAPK3
NTRK -> AP-1/CREB/ELK/SRF/MYC/SMAD3/TP53 Signaling	0.00462414	0.0447087	2.10514	11.3182	MAP2K3;MAP2K2;SRC;SRF;ELK1;VAV2;MAPKAPK3;MYC;PTK2B;GRB2;PLCG1;MAP2K7;MAP3K11;MAPK3
IL4R -> ELK/SRF/HMGY Signaling	0.00484177	0.0447994	2.78862	14.8647	IL4R;MAP2K2;SRF;HMGA1;GRB2;PKMYT1;ELK1;MAPK3
Synovial Fibroblast Activation by Citokines in Rheumatoid Arthritis	0.00462414	0.0449613	2.10514	11.3182	MAP2K3;TRADD;AXIN1;IL16;TRAF2;TNFRSF1B;TNFRSF1A;VEGFA;NFKBIA;IRAK1;MYC;E2F1;MAP2K7;MAP3K14
RAS/RAF/MAPK Signaling Activation by Blocking of Tumor Suppressors	0.00483743	0.0450011	2.2445	11.9663	RASSF1;MAP2K2;MYC;RASSF7;AKT1;NF2;MAP2K7;ELK1;HRAS;RALGDS;MAP3K11;MAPK3
Inflammatory Reaction in Acne Vulgaris	0.00462414	0.0452167	2.10514	11.3182	MAP2K3;MAP2K2;TRADD;TRAF2;TNFRSF1B;TNFRSF1A;PYCARD;NFKBIA;IRAK1;GRB2;IKBKG;MAP2K7;MAP3K14;MAPK3
Peripheral Tolerance to Autoantigens Recession in Diabetes Mellitus Type 1	0.00483743	0.0452457	2.2445	11.9663	STAT5A;NFKBIA;MAP2K2;LCK;IL2RB;GRB2;PLCG1;JAK3;CARD11;LAT;MAPK3;HLA-DQB1
Thyroid Hormones Common non-Genomic Effects in Hyperthyroidism	0.00479056	0.0452997	2.34322	12.5154	MAP2K2;PKM;STIM1;SRC;SLC2A1;AKT1;GRB2;PLCG1;TLN1;VAV1;MAPK3
Subepithelial Fibroblasts in Middle Ear Cholesteatoma	0.00477022	0.0453566	2.16724	11.5847	MAP2K3;MAP2K2;TRADD;TRAF2;TNFRSF1B;ICAM1;TNFRSF1A;NFKBIA;IRAK1;GRB2;MAP2K7;MAP3K14;MAPK3
Airway Epithelial Cell Dysfunction	0.00462414	0.0454751	2.10514	11.3182	MAP2K3;TRADD;GSS;TRAF2;TICAM1;TNFRSF1A;NFKBIA;SLC9A3R1;IRF3;TST;IRAK1;GNAS;EZR;IKBKE
Club-Cell Role in Asthma	0.00483743	0.0454929	2.2445	11.9663	NFKBIA;LGALS3;NOTCH1;IL4R;IRAK1;TRADD;STAT6;TRAF2;TYK2;TICAM1;IKBKE;MAP3K14
Dendritic Cell Function in Ulcerative Colitis	0.00477022	0.0456086	2.16724	11.5847	MAP2K3;CARD9;TICAM1;PYCARD;NFKBIA;IRAK1;IRF3;IRF7;AKT1;IRF5;PTPN6;IKBKG;IKBKE
Treg-Cell Function in Diabetes Mellitus Type 1	0.0049834	0.0458633	1.97902	10.4921	STAT5A;MAP2K2;TGFB1;NFKBIA;LCK;IL2RB;AKT1;GRB2;PTPN6;PLCG1;MAP2K7;JAK3;MAP3K14;CARD11;LAT;MAPK3
Natural Killer Cell Activation through Integrins and non-ITAM-Containing Receptors	0.00477022	0.0458634	2.16724	11.5847	ITGB2;ICAM2;ICAM3;ITGAL;VAV1;ICAM1;VAV2;CTTN;PTK2B;GRB2;ITGA5;TLN1;LAT
Th2-Cell Function in Ulcerative Colitis	0.00529678	0.0479777	2.01808	10.5761	IL4R;MAP2K2;NFKBIA;LCK;IL2RB;AKT1;STAT6;GRB2;PLCG1;MAP2K7;JAK3;MAP3K14;CARD11;LAT;MAPK3
beta-Cell Destruction through Cytokines in Diabetes Mellitus	0.00529678	0.0482316	2.01808	10.5761	MAP2K3;MAP2K2;BAD;TRADD;TRAF2;NFATC1;TNFRSF1B;TNFRSF1A;NFKBIA;IRAK1;AKT1;BAX;MAP2K7;MAP3K14;BCL2L1
IL12R -> NF-kB/NFATC Signaling	0.00535591	0.0482592	3.83436	20.052	NFKBIA;AKT1;NFATC1;TYK2;IL12RB1
Angiogenesis in Endometriosis	0.00529678	0.0484881	2.01808	10.5761	MAP2K3;MAP2K2;SRC;HSPB1;TSC2;NFATC1;VAV1;VAV2;VEGFA;AKT1;GRB2;PLCG1;MAP2K7;BCAR1;MAPK3
FcIgER -> ELK-SRF Signaling	0.00553459	0.0493525	2.55624	13.2841	MAP2K2;LCK;SRF;GRB2;PLCG1;ELK1;VAV1;LAT;MAPK3
Celiac Disease	0.0055834	0.0495311	2.06465	10.7113	CD74;CD40;MAP2K2;TICAM1;RELA;RELB;NFKB2;NFKBIA;IRAK1;CXCR3;GRB2;PTPN6;IKBKE;LAT
Adherens Junction Assembly (Nectin)	0.00553459	0.0496096	2.55624	13.2841	VASP;SRC;ACTN1;WAS;RAPGEF1;ZYX;KEAP1;EPN1;VAV2
