# Supplementary material for: Targeting of CXCR4 by the Naturally Occurring CXCR4 Antagonist EPI-X4 in Waldenström’s Macroglobulinemia
Source: Cancers (Basel). 2021 Feb 16;13(4):826. doi: 10.3390/cancers13040826 (PMC7920274; doi:10.3390/cancers13040826)
Supplement: Supplementary file 1 [file cancers-13-00826-s001.zip › Supplemental table 3.xlsx]

## Sheet: Kegg
Term	P-value	Adjusted P-value	Odds Ratio	Combined Score	Genes
Ubiquitin mediated proteolysis	2.98962e-10	9.20803e-08	2.96533	65.0317	CUL5;UBA6;CUL3;UBE2D3;CUL2;UBE2D1;XIAP;UBE3A;BRCA1;RCHY1;UBE2J1;HERC4;UBE2Q2;CDC27;SKP2;UBE2B;SMURF2;FBXW7;FANCL;UBE2E3;UBE2E1;UBE4A;UBE2G1;KLHL9;UBE2W;ITCH;CDC16;UBE2N;UBA3;MDM2;ANAPC4;UBA2;BIRC6;TRIM37;TRIP12;UBE2K;BIRC2;BIRC3;CUL4B
Cell cycle	1.15941e-08	1.78549e-06	2.85618	52.1904	RB1;GSK3B;HDAC2;PCNA;YWHAB;BUB1B;TTK;SMC3;ORC4;YWHAQ;RAD21;ORC3;CHEK1;CDC27;E2F3;BUB3;SKP2;YWHAH;CDC7;YWHAZ;CCNA2;RBL2;STAG1;STAG2;CDK6;RBL1;DBF4;CCNE2;CDC16;MDM2;ANAPC4;ATM;ATR;MAD2L1
RNA transport	8.75574e-08	8.98922e-06	2.46212	40.0119	NUP205;NUP107;SEH1L;FMR1;NMD3;NXT2;NUP160;XPO1;SUMO1;TPR;EIF4EBP2;UPF2;NDC1;RANBP2;EIF5B;NUP155;NCBP1;NUP133;EIF1AX;NCBP2;UPF3B;NUP153;THOC2;TRNT1;MAGOHB;SENP2;EIF2S1;EIF2S3;EIF5;XPOT;NUP50;EIF3J;STRAP;NUP35;NUP54;EIF3E;EIF4G3;KPNB1;EIF4G2
Protein processing in endoplasmic reticulum	2.60698e-07	2.00737e-05	2.39899	36.3685	TRAM1;UBE2D3;HSPA4L;SEL1L;UBE2D1;HSP90B1;UBE2J1;ERLEC1;LMAN1;MAPK8;HSPH1;MAN1A2;SEC61G;UBQLN1;SSR1;MAN1A1;SEC62;UGGT2;UGGT1;MAP3K5;SEC63;SEC31A;PDIA3;EDEM3;HSP90AA1;SEC24B;SEC24A;SSR3;EIF2AK2;YOD1;UBE2G1;MARCH6;EIF2S1;DNAJC3;DNAJA1;DNAJC10;CANX;STT3B
mRNA surveillance pathway	3.37207e-06	0.00020772	2.74725	34.6153	UPF2;HBS1L;SMG1;CPSF6;RNGTT;NCBP1;NCBP2;CPSF2;PPP2R5A;UPF3B;PPP2R2A;PPP2R5C;NXT2;MAGOHB;GSPT1;PPP1CB;PPP1CC;NUDT21;PPP2R1B;PPP2R5E;PCF11;PPP2R3C;PAPOLA;ETF1
Hepatitis B	4.2169e-06	0.000216467	2.23671	27.6824	RB1;DDX3X;PCNA;YWHAB;PIK3R3;PIK3R1;IFIH1;NRAS;MAPK8;TBK1;YWHAQ;CASP10;CASP3;E2F3;JAK2;MAP3K7;MAP2K4;APAF1;CHUK;PRKCB;DDX58;IRAK4;YWHAZ;TGFBR1;CCNA2;CREB1;CCNE2;VDAC3;CYCS;FAS;TAB2;KRAS;SOS1;SOS2;CREB5
Fanconi anemia pathway	6.89061e-06	0.000303187	3.27932	38.9759	FANCI;BLM;FANCM;RMI1;FANCL;REV1;BRCA1;FANCB;BRCA2;MLH1;BRIP1;FANCD2;REV3L;USP1;POLI;POLK;ATR
Spliceosome	8.37269e-06	0.000322349	2.33209	27.2634	TCERG1;DDX5;RBM25;DDX46;SRSF1;HNRNPU;TRA2B;TRA2A;DHX15;SF3B1;SMNDC1;BCAS2;SF3A3;AQR;PRPF38B;HNRNPA3;NCBP1;NCBP2;CDC5L;PRPF40A;THOC2;PLRG1;LSM5;MAGOHB;LSM3;U2SURP;SNRPG;SRSF3;PPIH;SRSF6
Cellular senescence	4.76969e-05	0.00163229	2.08333	20.7305	RB1;PTEN;ITPR2;PIK3R3;PIK3R1;ZFP36L2;PPP1CB;PPP1CC;PPP3CA;PPP3R1;NRAS;RBBP4;CHEK1;TRPM7;E2F3;NBN;RRAS2;TGFBR1;HIPK3;CCNA2;RBL2;RAD50;CDK6;RBL1;CCNE2;VDAC3;MDM2;ATM;KRAS;CALM2;PPID;ATR
Homologous recombination	7.57689e-05	0.00233368	3.30285	31.3368	BARD1;BLM;BRCC3;BRCA1;BRCA2;RAD54B;BRIP1;RAD50;RBBP8;ATM;NBN;TOPBP1;SSBP1
RNA degradation	0.0001334	0.00373521	2.50527	22.3524	HSPA9;TTC37;DDX6;PNPT1;DIS3;PARN;LSM5;LSM3;HSPD1;CNOT6;CNOT7;PAN3;XRN1;XRN2;C1D;EXOSC8;DHX36;CNOT8;DCP2
Viral carcinogenesis	0.000181352	0.00465471	1.86567	16.0729	RB1;GTF2A1;SP100;HDAC2;DDX3X;YWHAB;PIK3R3;UBE3A;PIK3R1;RBPJ;HDAC9;NRAS;YWHAQ;CASP3;CHEK1;SKP2;YWHAH;USP7;EIF2AK2;YWHAZ;RHOA;CCNA2;RBL2;KAT2B;DLG1;CDK6;CREB1;RBL1;CCNE2;TRAF5;VDAC3;REL;MDM2;KRAS;IL6ST;CREB5
Sphingolipid signaling pathway	0.000351985	0.00833933	2.10084	16.7057	ASAH1;CERS6;ROCK1;PRKCB;ROCK2;PTEN;GNAI3;PIK3R3;PPP2R5A;PPP2R2A;PIK3R1;PPP2R5C;RHOA;SGPP1;GNA13;NRAS;MAPK8;SPTLC1;PPP2R1B;PPP2R5E;PPP2R3C;KRAS;MAP3K5;NSMAF
Colorectal cancer	0.00043009	0.00946198	2.30136	17.839	GSK3B;PIK3R3;PIK3R1;MLH1;RHOA;TGFBR1;MSH6;NRAS;MAPK8;MSH2;APC;RPS6KB1;CASP3;CYCS;KRAS;POLK;SOS1;SOS2;APPL1
TNF signaling pathway	0.000685302	0.0140715	2.08333	15.1784	MAP2K4;CHUK;IL15;PIK3R3;PIK3R1;BAG4;MAPK8;ITCH;CREB1;CASP10;CASP3;TRAF5;TAB3;FAS;TAB2;DNM1L;MAP3K7;BIRC2;IL18R1;MAP3K5;CREB5;BIRC3
Epstein-Barr virus infection	0.00078837	0.0142834	1.76202	12.5906	RB1;PSMD12;HDAC2;PSMD11;PIK3R3;PIK3R1;RBPJ;PSMD6;MAPK8;TBK1;CASP3;E2F3;CD58;POLK;SKP2;MAP3K7;PDIA3;MAP2K4;ENTPD1;USP7;APAF1;CHUK;DDX58;EIF2AK2;IRAK4;CCNA2;PSMC6;CDK6;CCNE2;TRAF5;MDM2;FAS;CYCS;TAB2
Oocyte meiosis	0.000742772	0.0142984	2	14.4102	YWHAB;ITPR2;PPP2R5A;PPP2R5C;SMC3;YWHAZ;PPP1CB;PPP1CC;RPS6KA3;PPP3CA;PPP3R1;SLK;PPP2R1B;CCNE2;YWHAQ;PPP2R5E;CDC27;CDC16;ANAPC4;FBXO5;CPEB2;CALM2;YWHAH;MAD2L1
Protein export	0.00093152	0.0159393	3.62319	25.2851	SPCS3;SPCS1;SRP72;SEC61G;SRP54;SEC62;SRP9;SEC63
Phosphatidylinositol signaling system	0.00103185	0.0167268	2.10438	14.4705	PI4K2B;DGKE;PRKCB;SACM1L;IPMK;PTEN;ITPR2;PIK3R3;PIK3R1;PIK3C2A;MTMR6;INPP4B;PIKFYVE;INPP5F;IMPA1;PPIP5K2;IMPAD1;PIK3C3;CALM2;DGKH
p53 signaling pathway	0.0011106	0.0171032	2.31481	15.7474	RRM2;APAF1;PTEN;RCHY1;CDK6;SESN3;CCNE2;ZMAT3;CASP3;CHEK1;CCNG1;MDM2;FAS;CYCS;ATM;ATR
Small cell lung cancer	0.00118386	0.0173634	2.12814	14.3414	RB1;ITGB1;APAF1;CHUK;PTEN;PIK3R3;XIAP;PIK3R1;CDK6;CCNE2;CASP3;TRAF5;CYCS;ITGAV;E2F3;POLK;SKP2;BIRC2;BIRC3
Hepatitis C	0.00167771	0.0234879	1.81452	11.5954	RB1;GSK3B;YWHAB;PIK3R3;PPP2R2A;PIK3R1;IFIT1;NRAS;TBK1;PPP2R1B;YWHAQ;CASP3;E2F3;YWHAH;APAF1;CHUK;DDX58;EIF2AK2;EIF2S1;YWHAZ;CDK6;CYCS;FAS;KRAS;EIF3E;SOS1;SOS2
Human T-cell leukemia virus 1 infection	0.00185029	0.0247777	1.66476	10.4754	RB1;NRP1;PTEN;PIK3R3;XIAP;BUB1B;PIK3R1;ELK4;PPP3CA;PPP3R1;NRAS;MAPK8;XPO1;CHEK1;CDC27;E2F3;BUB3;MAP2K4;CHUK;IL15;TGFBR1;CCNA2;KAT2B;DLG1;CREB1;CCNE2;CDC16;CANX;VDAC3;ANAPC4;ATM;KRAS;ATR;MAD2L1;CREB5
Terpenoid backbone biosynthesis	0.00346828	0.0445096	3.31439	18.773	NUS1;IDI1;HMGCS1;HMGCR;ACAT2;ZMPSTE24;PCYOX1
Ferroptosis	0.00374272	0.0461103	2.60417	14.5519	TFRC;NCOA4;VDAC3;CYBB;SLC39A8;ACSL4;SLC7A11;ACSL3;GCLM;ATG5
Human papillomavirus infection	0.00396962	0.0470247	1.48359	8.20287	RB1;ATP6V1A;ITGB1;GSK3B;HDAC2;PTEN;PIK3R3;PPP2R2A;UBE3A;PIK3R1;RBPJ;NRAS;TBK1;PPP2R1B;PPP2R5E;PPP2R3C;CASP3;ATP6V1H;ITGB8;ITGAV;ATP6V1C1;ATP6V1C2;FZD3;ITGA4;CHUK;CSNK1A1;EIF2AK2;PPP2R5A;PPP2R5C;CCNA2;RBL2;DLG1;CDK6;CREB1;RBL1;CCNE2;APC;RPS6KB1;MDM2;ATP6V1B2;FAS;ATM;KRAS;SOS1;SOS2;ATR;CREB5
Non-homologous end-joining	0.005402	0.0489357	4.00641	20.9174	RAD50;DCLRE1C;XRCC4;XRCC5;LIG4
mTOR signaling pathway	0.0053007	0.0494732	1.71327	8.97738	ATP6V1A;GSK3B;PRKAA1;SEH1L;CAB39;PTEN;PIK3R3;PIK3R1;RPS6KA3;NRAS;ATP6V1H;RICTOR;SKP2;ATP6V1C1;ATP6V1C2;FZD3;CHUK;PRKCB;RHOA;RPS6KB1;ATP6V1B2;KRAS;SOS1;SOS2;LAMTOR3

## Sheet: Panther
Term	P-value	Adjusted P-value	Odds Ratio	Combined Score	Genes
Ubiquitin proteasome pathway Homo sapiens P00060	1.04344e-06	0.000116865	3.87597	53.3837	SMURF2;UBE2B;UBA6;UBE2E3;UBE2D3;UBE2E1;UBE2D1;UBE3A;UBE2G1;ITCH;UBA3;UBE2V2;UBE2N;MDM2;UBA2;UBE2K
DNA replication Homo sapiens P00017	2.5683e-05	0.00143825	4.93421	52.153	TOP2A;TOP2B;POLA1;RFC3;PCNA;RFC1;XRN2;DNA2;TOP1
p53 pathway feedback loops 2 Homo sapiens P04398	5.11821e-05	0.0019108	3.24074	32.0189	RB1;PTEN;PIK3R3;PIK3R1;PIK3C2A;CCNA2;NRAS;RBL1;CCNG1;MDM2;ATM;KRAS;PIK3C3;ATR
PDGF signaling pathway Homo sapiens P00047	0.000352714	0.00790079	2.13914	17.0058	VAV3;GSK3B;CHUK;ITPR2;PIK3R3;PIK3R1;ARHGAP5;ARHGAP12;ELK4;RPS6KA3;ELF1;NRAS;MAPK8;RPS6KB1;RPS6KC1;RASA1;PIK3C3;PKN2;JAK2;SOS1;MAPK6;SOS2;GABPA
p53 pathway Homo sapiens P00059	0.000312822	0.008759	2.49413	20.1273	RRM2;APAF1;PTEN;PIK3R3;HMGB1;PIK3R1;PIK3C2A;KAT2B;WRN;SUMO1;ZMAT3;CCNG1;MDM2;FAS;PIK3C3;ATM;ATR
CCKR signaling map ST Homo sapiens P06959	0.00207983	0.0332772	1.76768	10.9162	ITGB1;GSK3B;ROCK1;YWHAB;PTEN;PIK3R1;NR2C2;ELK4;RPS6KA3;PPP3CA;MAPK8;GNG2;CASP3;ITGAV;JAK2;MCL1;MAP2K4;PRKCB;CSNK1A1;PTPN11;RHOA;MOB1A;CREB1;RPS6KB1;SP3;SOS1;BIRC2;BIRC3
FAS signaling pathway Homo sapiens P00020	0.00193851	0.0361855	3.02419	18.8886	MAP2K4;MAPK8;PARP4;APAF1;CASP10;CASP3;FAS;LMNB1;MAP3K5

## Sheet: NCI-Nature
Term	P-value	Adjusted P-value	Odds Ratio	Combined Score	Genes
Fanconi anemia pathway Homo sapiens 6befb873-6192-11e5-8ac5-06603eb7f303	3.05978e-09	3.19747e-07	4.43262	86.9013	FANCI;BLM;RFC3;FANCM;FANCL;RMI1;MRE11A;BRCA1;FANCB;BRCA2;BRIP1;RAD50;FANCD2;CHEK1;USP1;RAD17;ATM;NBN;TOPBP1;ATR
ATM pathway Homo sapiens 49bc3e2b-618b-11e5-8ac5-06603eb7f303	2.21026e-09	4.61944e-07	5.20833	103.803	BLM;DCLRE1C;XRCC4;YWHAB;MRE11A;BRCA1;SMC3;RAD50;RFWD2;FANCD2;FAM175A;RBBP8;UBE2N;MDM2;RAD17;ATM;NBN
BARD1 signaling events Homo sapiens 75b04491-618c-11e5-8ac5-06603eb7f303	1.04054e-07	7.24909e-06	5.02874	80.8538	BARD1;PCNA;FANCL;XRCC5;UBE2D3;MRE11A;BRCA1;RAD50;FANCD2;RBBP8;ATM;NBN;TOPBP1;ATR
E2F transcription factor network Homo sapiens bb4d0fd3-6191-11e5-8ac5-06603eb7f303	2.37918e-06	0.000124312	3.03819	39.3408	RB1;RRM1;CBX5;RRM2;APAF1;BRCA1;SMARCA2;YY1;RBL2;CCNA2;KAT2B;POLA1;RBL1;CCNE2;RBBP4;RBBP8;E2F3;ATM;TOPBP1;E2F7;MCL1
p53 pathway Homo sapiens a0de862d-6194-11e5-8ac5-06603eb7f303	3.5399e-06	0.000147968	3.28947	41.2875	GSK3B;USP7;CSNK1A1;CSE1L;UBE2D1;RCHY1;FBXO11;YY1;CCNA2;KAT2B;MAPK8;RFWD2;CHEK1;CCNG1;MDM2;ATM;SKP2;ATR
Aurora B signaling Homo sapiens 304a75af-618c-11e5-8ac5-06603eb7f303	4.19327e-05	0.00125199	3.47222	34.9981	CBX5;CUL3;NCAPG;KIF23;SMC4;RHOA;NDC80;SMC2;KLHL9;PPP1CC;PSMA3;RASA1;TACC1
ATR signaling pathway Homo sapiens 8991cbac-618b-11e5-8ac5-06603eb7f303	4.19327e-05	0.00146065	3.47222	34.9981	RFC3;YWHAB;BRCA2;YWHAZ;CCNA2;FANCD2;CHEK1;MDM2;RAD17;CLSPN;NBN;TOPBP1;ATR
Regulation of Androgen receptor activity Homo sapiens 094a8cb0-6195-11e5-8ac5-06603eb7f303	7.42616e-05	0.00172452	3.00481	28.5695	GSK3B;MAP2K4;HSP90AA1;POU2F1;RCHY1;NR2C2;NR2C1;SMARCA2;SENP1;DNAJA1;KAT2B;MAPK8;APPBP2;REL;MDM2
PDGFR-beta signaling pathway Homo sapiens c901a3e4-6194-11e5-8ac5-06603eb7f303	7.01025e-05	0.00183143	2.19727	21.0181	YWHAB;PTEN;PIK3R3;PIK3R1;IQGAP1;MLLT4;EPS8;RAP1B;RPS6KA3;NRAS;MAPK8;RAP1A;YWHAQ;ITGAV;JAK2;YWHAH;ACTR3;MAP2K4;ACTR2;EIF2AK2;PTPN11;ARPC5;YWHAZ;RHOA;RASA1;KRAS;SOS1
ErbB1 downstream signaling Homo sapiens 30d60550-6192-11e5-8ac5-06603eb7f303	0.000129252	0.00270137	2.28175	20.4302	ACTR3;MAP3K2;MAP2K4;ARF4;ACTR2;YWHAB;PIK3R3;PPP2R2A;PIK3R1;IQGAP1;ARPC5;YWHAZ;EPS8;RPS6KA3;NRAS;MAPK8;DIAPH3;CREB1;YWHAQ;RICTOR;KRAS;SOS1;YWHAH
Class I PI3K signaling events mediated by Akt Homo sapiens 046a84e6-6191-11e5-8ac5-06603eb7f303	0.000219962	0.00417927	3.3701	28.3832	GSK3B;HSP90AA1;YWHAQ;CHUK;TBC1D4;YWHAB;RICTOR;YWHAZ;MAP3K5;YWHAH;KPNA1
PLK1 signaling events Homo sapiens e5e87977-6194-11e5-8ac5-06603eb7f303	0.000277399	0.00483136	2.94384	24.1102	RAB1A;CENPU;PPP1R12A;ROCK2;BUB1B;RHOA;NDC80;PPP1CB;STAG2;KIF2A;CLSPN;FBXO5;ECT2
Role of Calcineurin-dependent NFAT signaling in lymphocytes Homo sapiens 61bdd46d-6195-11e5-8ac5-06603eb7f303	0.000354353	0.00569691	2.75157	21.8618	GSK3B;YWHAB;PRKCB;CSNK1A1;YWHAZ;PPP3CA;PPP3R1;MAPK8;XPO1;YWHAQ;CASP3;KPNA2;KPNB1;YWHAH
FoxO family signaling Homo sapiens d06dbbda-6192-11e5-8ac5-06603eb7f303	0.000438431	0.00654515	2.82118	21.8142	USP7;CHUK;YWHAB;CSNK1A1;ZFAND5;YWHAZ;RBL2;KAT2B;MAPK8;XPO1;YWHAQ;SKP2;YWHAH
FAS (CD95) signaling pathway Homo sapiens 79cc9c14-6192-11e5-8ac5-06603eb7f303	0.000645762	0.00843526	3.01535	22.148	MAPK8;CHUK;RFC1;CASP10;CASP3;CLTC;PIK3R3;FAS;PIK3R1;BIRC2;BIRC3
Insulin-mediated glucose transport Homo sapiens 145e3376-6194-11e5-8ac5-06603eb7f303	0.000640931	0.00893031	3.47222	25.5298	GSK3B;PPP1CC;YWHAQ;TBC1D4;YWHAB;LNPEP;YWHAZ;RHOQ;YWHAH
CDC42 signaling events Homo sapiens 50b98ae0-6190-11e5-8ac5-06603eb7f303	0.000803911	0.00988338	2.38095	16.9667	ACTR3;GSK3B;ACTR2;MAP2K4;IQGAP1;PIK3R1;ARPC5;SEPT2;EPS8;MAPK8;DLG1;DIAPH3;APC;RPS6KB1;PAK2;ARHGEF6
TNF receptor signaling pathway Homo sapiens 316be05e-6196-11e5-8ac5-06603eb7f303	0.00103788	0.0120509	2.71739	18.67	CYLD;BAG4;CHUK;TAB2;TXN;TNIK;MAP4K5;MAP3K7;BIRC2;MAP3K5;NSMAF;BIRC3
TGF-beta receptor signaling Homo sapiens 1f188fcc-6196-11e5-8ac5-06603eb7f303	0.00146166	0.0160782	2.50772	16.3708	SMURF2;XIAP;PPP2R2A;RHOA;TGFBR1;ITCH;ZFYVE16;RPS6KB1;STRAP;TAB2;SOS1;MAP3K7;SKIL
Trk receptor signaling mediated by PI3K and PLC-gamma Homo sapiens 4037def0-6196-11e5-8ac5-06603eb7f303	0.00159901	0.0167097	2.89352	18.6295	GSK3B;NRAS;CREB1;YWHAQ;YWHAB;KRAS;PIK3R1;SOS1;YWHAZ;YWHAH
VEGFR1 specific signals Homo sapiens 8b13143b-6196-11e5-8ac5-06603eb7f303	0.00297926	0.0296507	3.08642	17.9509	NRP1;HSP90AA1;PRKCB;RASA1;PTPN11;PIK3R1;HIF1A;CD2AP
Plasma membrane estrogen receptor signaling Homo sapiens dcc37895-6194-11e5-8ac5-06603eb7f303	0.00374272	0.0355558	2.60417	14.5519	GNA13;NRAS;GNG2;ROCK2;GNAI3;KRAS;STRN;PIK3R1;SOS1;RHOA
Regulation of Telomerase Homo sapiens 4dfe97ca-6195-11e5-8ac5-06603eb7f303	0.00404013	0.0367125	2.17662	11.9964	HSP90AA1;BLM;HDAC2;XRCC5;PTGES3;MRE11A;UBE3A;WRN;RAD50;RBBP4;RPS6KB1;SP3;ATM;NBN
Signaling events mediated by PRL Homo sapiens bb67523a-6195-11e5-8ac5-06603eb7f303	0.00457812	0.0382731	3.17029	17.0767	ITGB1;CCNA2;PTP4A1;PTP4A2;ROCK1;RABGGTB;RHOA
HIV-1 Nef: Negative effector of Fas and TNF-alpha Homo sapiens 41a75463-6193-11e5-8ac5-06603eb7f303	0.0047827	0.0384456	2.67857	14.3109	MAPK8;BAG4;APAF1;CHUK;CASP3;FAS;CYCS;MAP3K5;BIRC3
Canonical NF-kappaB pathway Homo sapiens 7a1a9c3c-618f-11e5-8ac5-06603eb7f303	0.00457812	0.0398678	3.17029	17.0767	CYLD;XPO1;CHUK;UBE2D3;ATM;MALT1;BIRC2
Direct p53 effectors Homo sapiens 67c3b75d-6191-11e5-8ac5-06603eb7f303	0.00516931	0.0400143	1.76164	9.27507	RB1;BNIP3L;DDX5;HDAC2;PCNA;APAF1;CSE1L;PTEN;RPS27L;RCHY1;MLH1;C12ORF5;MSH2;APC;CASP10;RFWD2;TP53INP1;CCNG1;MDM2;FAS;E2F3;CEBPZ;MCL1
BMP receptor signaling Homo sapiens 2a3c66e7-618e-11e5-8ac5-06603eb7f303	0.0054465	0.0406543	2.48016	12.9285	GSK3B;BMPR2;ZFYVE16;SMURF2;XIAP;TAB2;MAP3K7;SMAD5;BMP6;BMPR1A
CXCR4-mediated signaling events Homo sapiens 46a5529b-6191-11e5-8ac5-06603eb7f303	0.0065405	0.0471367	1.875	9.43077	ITGB1;ITGA4;VPS4B;PTEN;GNAI3;PIK3R3;PTPN11;PIK3R1;RHOA;RAP1B;GNA13;ITCH;PTPRC;GNG2;UBQLN1;ITGAV;RICTOR;JAK2

## Sheet: Biocarta
Term	P-value	Adjusted P-value	Odds Ratio	Combined Score	Genes
Role of BRCA1, BRCA2 and ATR in Cancer Susceptibility Homo sapiens h atrbrcaPathway	1.42137e-05	0.00336865	4.73485	52.8471	RAD50;FANCD2;CHEK1;MRE11A;RAD17;ATM;BRCA1;NBN;BRCA2;ATR
FAS signaling pathway ( CD95 ) Homo sapiens h fasPathway	4.27181e-05	0.00506209	4.6875	47.1604	RB1;MAP2K4;MAPK8;CASP10;CASP3;FAS;PTPN13;PAK2;MAP3K7
The PRC2 Complex Sets Long-term Gene Silencing Through Modification of Histone Tails Homo sapiens h prc2Pathway	0.000138842	0.0065811	5.20833	46.2613	SUZ12;YY1;HDAC2;RBBP4;EED;BMI1;EZH2
HIV-1 Nef: negative effector of Fas and TNF Homo sapiens h HivnefPathway	9.44644e-05	0.00746269	2.94811	27.321	RB1;APAF1;CHUK;LMNB1;MAPK8;BAG4;CASP3;RASA1;MDM2;FAS;CYCS;PAK2;BIRC2;MAP3K5;BIRC3
Eukaryotic protein translation Homo sapiens h eifPathway	0.000138842	0.00822637	5.20833	46.2613	EIF5B;EIF2S3;EIF5;EIF1AX;EIF2S1;EIF4G3;EIF4G2
ATM Signaling Pathway Homo sapiens h atmPathway	0.000911713	0.030868	4.05093	28.3572	MAPK8;CHEK1;RBBP8;MDM2;ATM;BRCA1;ATR
Regulation of cell cycle progression by Plk3 Homo sapiens h plk3Pathway	0.000911713	0.0360127	4.05093	28.3572	APAF1;CASP3;CHEK1;CYCS;ATM;ATR;YWHAH

## Sheet: Elsevier
Term	P-value	Adjusted P-value	Odds Ratio	Combined Score	Genes
Centriole Duplication and Separation	1.21379e-09	2.08894e-06	5.36616	110.165	PLK4;CEP152;CEP350;CCP110;TTK;NEDD1;PCM1;NIN;CCNE2;CENPJ;CNTRL;AKAP9;SASS6;CEP170;CEP192;NEK2;MAPRE1
Cell Cycle Overiew	4.77714e-08	4.11073e-05	2.92056	49.2314	RB1;GSK3B;BUB1B;CCNC;TTK;BRCA1;NPAT;PPP3R1;MED13;CHEK1;NEK2;FBXO5;CLSPN;BUB3;SKP2;CDC7;TGFBR1;MOB1B;CCNA2;LATS1;CDK6;DBF4;CCNE2;RPS6KB1;MDM2;RAD17;ATM;MAPRE1;ATR;MAD2L1
ESR1/ERBB Positive Luminal Breast Cancer	3.91498e-07	0.000224589	2.91219	42.9643	GSK3B;PTEN;BRCA1;PIK3R1;BRCA2;MYSM1;BRIP1;MAPK8;CASP3;NBN;JAK2;MAP3K5;BARD1;MAP2K4;APAF1;NCOA3;MLH1;MSH6;KAT2B;RAD50;CREB1;MSH2;SP3;MDM2;CYCS;SOS1
Genes with Mutation in Cancer-Associated Dysregulated DNA Repair	1.78704e-06	0.000768874	4.16667	55.1456	BARD1;XRCC5;ATRX;BRCA1;BRCA2;MLH1;MSH6;WRN;RAD50;MSH2;RBBP8;ATM;NBN;PMS1
Breast Cancer	2.59874e-06	0.000894485	2.60417	33.4908	GSK3B;PTEN;PIK3R1;BRCA1;BRCA2;MYSM1;BRIP1;CASP3;NBN;JAK2;MAP3K5;BARD1;SMURF2;APAF1;CSNK1A1;MLH1;TGFBR1;MSH6;KAT2B;KITLG;RAD50;CREB1;MSH2;APC;MDM2;CYCS;SOS1
Hereditary Breast and Ovarian Cancer Syndrome	3.4065e-06	0.000977099	4.23177	53.2773	BARD1;NCOA3;BRCA1;BRCA2;MLH1;MYSM1;MSH6;KAT2B;BRIP1;RAD50;CREB1;MSH2;NBN
DNA Repair and Chromatin Remodeling Block in Pancreatic Neoplasms	5.12758e-06	0.000980507	4.10354	49.9847	BARD1;ATRX;BRCA1;BRCA2;MLH1;MYSM1;MSH6;KAT2B;BRIP1;RAD50;MSH2;NBN;ARID2
Persisted DNA Repair Triggers Genomic Instability	5.12758e-06	0.00110307	4.10354	49.9847	BARD1;DCLRE1C;XRCC4;XRCC5;LIG4;BRCA1;BRCC3;BRCA2;WRN;RAD50;UBE2N;ATM;ATR
Double Strand DNA Homologous Repair	4.8626e-06	0.0011955	5.20833	63.7184	BARD1;RAD50;ATRX;RBBP8;UBE2N;ATM;BRCA1;BRCC3;NBN;BRCA2
Protein Nuclear Import and Export	8.07852e-06	0.00139031	5.51471	64.6671	XPO1;XPOT;CSE1L;NUP50;NUP153;KPNA2;TNPO1;KPNB1;KPNA1
APC/C-CDC20 Complex	3.07276e-05	0.00480747	3.78788	39.3574	CCNA2;STAG1;STAG2;RAD21;CDC27;CDC16;BUB1B;ANAPC4;NEK2;BUB3;SMC3;MAD2L1
Pancreatic Ductal Carcinoma	3.73778e-05	0.0053606	2.31481	23.5982	RB1;GSK3B;PTEN;PIK3R1;BRCA1;BRCA2;MYSM1;MAPK8;CASP3;JAK2;MAP3K5;APPL1;MAP2K4;APAF1;CSNK1A1;MLH1;TGFBR1;KAT2B;CDK6;CREB1;APC;MDM2;CYCS;ATM;KRAS;SOS1
Endometrioid Endometrial Cancer	4.4762e-05	0.0059258	2.49094	24.9447	GSK3B;MAP2K4;APAF1;CSNK1A1;NCOA3;PTEN;BRCA1;PIK3R1;MLH1;MSH6;MAPK8;CREB1;MSH2;APC;CASP3;MDM2;CYCS;KRAS;JAK2;SOS1;MAP3K5;EZH2
Myocardial Infarction	5.15044e-05	0.00633136	2.67455	26.4081	MAP2K4;APAF1;CHUK;XIAP;HMGB1;IRAK4;PIK3R1;HSP90B1;HSPD1;MAPK8;CASP3;RB1CC1;CANX;CYCS;KRAS;MAP3K7;BIRC2;MAP3K5;BIRC3
Clear Cell Ovarian Carcinoma	6.03525e-05	0.00649167	2.57202	24.9879	GSK3B;MAP2K4;APAF1;NCOA3;PTEN;BRCA1;PIK3R1;HIF1A;MAPK8;CREB1;CASP3;CHEK1;MDM2;CYCS;ATM;KRAS;FBXO5;JAK2;SOS1;MAP3K5
Androgen Receptor/Akt Signaling	6.02425e-05	0.00691182	3.57143	34.704	GSK3B;MAP2K4;INPP4B;MAPK8;CREB1;APAF1;CASP3;NCOA3;PTEN;MDM2;CYCS;MAP3K5
Cell Cycle Dysregulation in Mantle Cell Lymphoma	8.15183e-05	0.00825253	4.00641	37.7191	RB1;CCNA2;GSK3B;CDK6;CCNE2;CHEK1;MDM2;ATM;BMI1;ATR
Genes with Mutations Associated with Breast Cancer	0.000116	0.0110909	6.25	56.637	BRIP1;PTEN;BRCA1;NBN;BRCA2;MLH1
Endometrial Cancer	0.000150293	0.0136133	2.26022	19.8966	MAP2K4;GSK3B;APAF1;CSNK1A1;NCOA3;PTEN;PIK3R1;BRCA1;MLH1;MSH6;MAPK8;CDK6;CREB1;MSH2;APC;CASP3;MDM2;CYCS;KRAS;JAK2;SOS1;MAP3K5;EZH2
Apoptosis Block by Death Receptor Signaling in Cancer	0.000228776	0.0187488	2.85948	23.9703	MAP2K4;CASP8AP2;APAF1;XIAP;MAPK8;CASP10;CASP3;REL;CYCS;FAS;MAP3K7;BIRC2;MAP3K5;BIRC3
ESR1 Signaling in Breast Cancer	0.000228776	0.0196862	2.85948	23.9703	GSK3B;MAP2K4;APAF1;NCOA3;PIK3R1;KAT2B;MAPK8;CREB1;CASP3;SP3;MDM2;CYCS;JAK2;MAP3K5
Kinetochore Assembly	0.000256234	0.0200445	3.125	25.8419	CENPF;XPO1;ZWILCH;CENPI;NUF2;CENPK;BUB1B;TTK;BUB3;NDC80;CENPC;MAD2L1
HPV Infection and Cancer	0.000332645	0.0228993	2.5641	20.5344	RB1;CUL3;CUL2;UBE3A;NUP153;DEK;HIF1A;IPO5;CCNA2;CREB1;CASP3;TOP1;KPNA2;SKP2;TNPO1;KPNB1
Persistent Double Strand DNA Homologous Repair in Cancer	0.000322385	0.0231177	3.47222	27.9158	BARD1;RAD50;ATRX;RBBP8;UBE2N;ATM;BRCA1;BRCC3;NBN;BRCA2
Nuclear Lamina Cleavage	0.000311032	0.0232733	4.16667	33.6484	RB1;CBX5;CASP3;LEMD3;LBR;TOR1AIP1;LMNB1;TMPO
Genes with Mutations in Cancer-Associated Sustaining of Proliferative Signaling	0.000352714	0.023347	2.13914	17.0058	RB1;FBXW7;PTPN11;PIK3R1;BRCA1;BRCA2;TGFBR1;CCNA2;LATS1;RBL2;NRAS;CDK6;CHEK1;MDM2;REL;ATM;E2F3;KRAS;NBN;JAK2;BIRC2;ATR;BIRC3
Mucinous Ovarian Carcinoma	0.000422621	0.0269382	2.60417	20.2319	GSK3B;MAP2K4;APAF1;NCOA3;PTEN;PIK3R1;MAPK8;CREB1;CASP3;MDM2;CYCS;KRAS;JAK2;SOS1;MAP3K5
Nuclear Envelope in Cell Division	0.000460349	0.0273193	3.96825	30.4902	RB1;CBX5;NUP153;LEMD3;LBR;TOR1AIP1;LMNB1;TMPO
Double Strand DNA non-Homologous Repair	0.000460349	0.028295	3.96825	30.4902	RAD50;WRN;DCLRE1C;XRCC4;XRCC5;LIG4;ATM;NBN
Proteins with Altered Expression in Cancer-Associated Dysregulated DNA Repair	0.000579131	0.0321511	3.25521	24.2643	MSH6;WRN;XRCC4;MSH2;ATRX;ATM;BRCA1;BRCA2;MLH1;PMS1
Ovarian Cancer	0.000568495	0.0326127	2.00321	14.969	GSK3B;PTEN;PIK3R1;BRCA1;BRCA2;HIF1A;MAPK8;CASP3;CHEK1;FBXO5;JAK2;MAP3K5;MAP2K4;SMURF2;APAF1;CSNK1A1;NCOA3;TGFBR1;CREB1;APC;MDM2;CYCS;ATM;KRAS;SOS1
Histone Phosphorylation	0.000607226	0.0326574	4.28922	31.7685	RPS6KA3;CBX5;CHUK;VRK1;ATM;STK4;ATR
Translation	0.000673753	0.0351373	2.84091	20.7462	DARS;EIF5B;RPS6KB1;LARS;RARS;TARS;ETF1;IARS;EPRS;ABCE1;GSPT1;KTN1
Proteins Involved in High-Grade Serous Ovarian Carcinoma	0.000787412	0.0398569	2.55848	18.2848	BARD1;GSK3B;MAP2K4;APAF1;NCOA3;BRCA1;BRCA2;MLH1;MSH6;MAPK8;MSH2;RPS6KB1;MDM2;ATM
Clear Cell Endometrial Cancer and Papillary Serous Endometrial Cancer	0.00104253	0.0417254	2.40385	16.5051	GSK3B;MAP2K4;APAF1;NCOA3;PIK3R1;MAPK8;CREB1;CDK6;CASP3;MDM2;CYCS;KRAS;JAK2;SOS1;MAP3K5
Sister Chromatid Cohesion	0.000911713	0.042407	4.05093	28.3572	NIPBL;PCNA;ESCO1;ESCO2;PDS5B;PDS5A;MAD2L1
Suppression of Caspase Activity in Cancer	0.00103788	0.0425283	2.71739	18.67	ROCK1;APAF1;CASP10;CASP3;XIAP;CYCS;BIRC6;XAF1;HIF1A;BIRC2;LMNB1;BIRC3
Mantle Cell Lymphoma	0.000897222	0.0428922	2.08333	14.6171	RB1;GSK3B;PRKCB;PTEN;XIAP;BMI1;MALT1;CCNA2;CDK6;CCNE2;RPS6KB1;CASP10;CHEK1;MDM2;PDCD4;ATM;JAK2;MAP3K7;MS4A1;MCL1;ATR
Proteins with Altered Expression in Cancer-Associated Evading of Growth Suppressors	0.000947595	0.0429161	2.51437	17.504	PTEN;BMI1;STK4;TGFBR1;STK3;LATS1;INPP4B;CYLD;MOB1A;RASSF2;RASSF3;APC;RASSF6;XAF1
Hepatocellular Carcinoma	0.000882733	0.0434052	2.04613	14.3894	RB1;MAP2K4;GSK3B;APAF1;CSNK1A1;PTEN;PIK3R1;HIF1A;MYSM1;TGFBR1;KAT2B;MAPK8;CDK6;CREB1;APC;CASP3;MDM2;CYCS;KRAS;JAK2;SOS1;MAP3K5
Proteins Involved in Acute Myeloid Leukemia	0.000985207	0.0434754	3.06373	21.2091	RB1;NRAS;KITLG;CREB1;CBFB;PTEN;MDM2;PTPN11;KRAS;JAK2
Proteins Involved in Clear Cell Ovarian Carcinoma	0.00103788	0.0435656	2.71739	18.67	GSK3B;MAP2K4;MAPK8;APAF1;RPS6KB1;NCOA3;PTEN;MDM2;ATM;BRCA1;FBXO5;HIF1A
Apoptosis Evasion in Cancer: Overview	0.00101956	0.0438665	2.06368	14.2154	MAP2K4;CASP8AP2;APAF1;ROCK1;XIAP;HIF1A;YWHAZ;LMNB1;MAPK8;CASP10;CASP3;REL;CYCS;FAS;BIRC6;XAF1;MAP3K7;BIRC2;MAP3K5;MCL1;BIRC3
HPV Entry into the Keratinocyte	0.00135213	0.0447502	5.20833	34.4067	NUP153;KPNA2;TNPO1;KPNB1;IPO5
SPP1 Induced Survival of Myelin Specific T-Cells in Multiple Sclerosis	0.00114817	0.0449092	3.23276	21.8844	ITGB1;CREB1;ITGA4;CASP3;MDM2;CYCS;KRAS;SOS1;MCL1
Genes with Mutations Associated with Endometrial Cancer	0.00135213	0.0456276	5.20833	34.4067	MSH6;MSH2;PTEN;KRAS;MLH1
Golgi to Endosome Transport	0.00129594	0.0464647	2.79472	18.5807	EEA1;NSF;VPS29;GOLGA4;SNX2;CPD;VPS26A;VPS35;VAMP4;CLINT1;PICALM
Histone Ubiquitylation	0.00135213	0.0465402	5.20833	34.4067	RNF20;CTR9;BRCA1;BMI1;DZIP3
Toll-like Receptors in Sterile Inflammation	0.00135093	0.0474478	2.43056	16.0586	MAP2K4;CHUK;DDX58;HMGB1;IRAK4;HSP90B1;HSPD1;IFIH1;MAPK8;TBK1;SP3;TAB3;TAB2;MAP3K7
DNA Persistent Repair Inhibits mTOR Signaling	0.00129594	0.0474534	2.79472	18.5807	FANCI;RPS6KB1;FANCD2;CHEK1;PTEN;MDM2;ATM;BRCA1;NBN;BRCA2;ATR
Insulin Influence on Glycogenesis	0.00128072	0.0479155	3.47222	23.1262	GSK3B;PPP1CC;RPS6KA3;UGP2;TBC1D4;PTEN;IDE;SOS1
PI3K/RAC1 Signaling	0.00159901	0.048279	2.89352	18.6295	MAP2K4;ROCK1;RPS6KB1;PTEN;PIK3R3;PIK3C3;IQGAP1;PIK3R1;PIK3C2A;RHOA
Proteins Involved in Low-Grade Serous Ovarian Carcinoma	0.0015521	0.0485667	2.60417	16.8441	GSK3B;MAP2K4;MAPK8;APAF1;RPS6KB1;NCOA3;PTEN;MDM2;ATM;KRAS;BRCA1;FBXO5
TGFBR Signaling in Pancreatic Neoplasms	0.00127368	0.0487114	2.65957	17.7283	MAPK8;CREB1;APAF1;CASP3;ATRX;CYCS;KRAS;BRCA1;BRCA2;SOS1;TGFBR1;MAP3K5
Apoptosis of Renal Tubule Epithelial Cell in Pyelonephritis	0.00150208	0.0487752	3.125	20.3153	MAP2K4;MAPK8;APAF1;CASP3;CANX;CYCS;MAP3K7;HSP90B1;MAP3K5
Apoptosis Block in Synovial Fibroblast	0.00159901	0.0491411	2.89352	18.6295	MAPK8;SUMO1;CASP10;CASP3;CYCS;FAS;MAP3K7;BIRC2;MAP3K5;BIRC3
Proteins Involved in Endometrioid Ovarian Carcinoma	0.0015521	0.0494661	2.60417	16.8441	GSK3B;MAP2K4;MAPK8;APAF1;RPS6KB1;NCOA3;PTEN;MDM2;ATM;KRAS;BRCA1;FBXO5

## Sheet: Humancyc
Term	P-value	Adjusted P-value	Odds Ratio	Combined Score	Genes
protein ubiquitylation Homo sapiens PWY-7511	2.54912e-07	3.87466e-05	4.02462	61.1032	UBE2B;UBA6;UBA5;UBE2E3;UBE2D3;UBE2E1;UBE2D1;UBE2G1;UBR1;UBE2J1;UEVLD;UBE2W;UBE2Q2;UBA3;UBE2V2;UBE2N;UBE2K
superpathway of cholesterol biosynthesis Homo sapiens PWY66-5	0.000333397	0.0253382	3.75	30.0232	IDI1;SQLE;HMGCS1;CYP51A1;SC5D;MSMO1;HMGCR;LBR;ACAT2

## Sheet: Reactome
Term	P-value	Adjusted P-value	Odds Ratio	Combined Score	Genes
Cell Cycle Homo sapiens R-HSA-1640170	8.76905e-41	1.34166e-37	3.03666	280.086	RB1;NUP107;ZWILCH;CASC5;UBE2D1;CCP110;BUB1B;PPP2R2A;SMC3;SMC4;SMC2;PPP1CB;PPP1CC;PSMD6;PPP2R1B;PSMD5;CHEK1;CDC27;NEK2;KNTC1;NBN;FBXO5;SKP2;TMPO;RAB2A;CEP135;ESCO1;PRKCB;DYRK1A;UBE2E1;VRK1;VRK2;ESCO2;LEMD3;CCNE2;PSME4;AKAP9;UBE2V2;ANAPC4;DNA2;BLZF1;PSMD10;NUP205;BLM;PSMD12;SET;SEH1L;PSMD11;NCAPG;HMMR;BRCC3;PDS5B;PDS5A;ARPP19;NUP160;SKA2;ORC4;BRIP1;RAD21;ORC3;CEP70;TPR;CEP192;CLSPN;PLK4;BARD1;NUP15…
Cell Cycle, Mitotic Homo sapiens R-HSA-69278	2.42106e-32	1.85211e-29	2.99874	218.304	RB1;NUP107;ZWILCH;CASC5;UBE2D1;CCP110;BUB1B;PPP2R2A;SMC3;SMC4;SMC2;PPP1CB;PPP1CC;PSMD6;PPP2R1B;PSMD5;CDC27;NEK2;KNTC1;FBXO5;SKP2;TMPO;RAB2A;CEP135;ESCO1;PRKCB;DYRK1A;UBE2E1;VRK1;VRK2;ESCO2;LEMD3;CCNE2;PSME4;AKAP9;ANAPC4;DNA2;BLZF1;PSMD10;NUP205;PSMD12;SET;SEH1L;PSMD11;NCAPG;HMMR;PDS5B;PDS5A;ARPP19;NUP160;SKA2;ORC4;RAD21;ORC3;CEP70;TPR;CEP192;PLK4;NUP155;NEK7;CDC7;NUP153;NDC80;POLA1;STAG1;KIF18A;C…
M Phase Homo sapiens R-HSA-68886	3.57846e-26	1.82502e-23	3.4204	200.409	RB1;AHCTF1;NUP107;ZWILCH;BUB1B;CASC5;UBE2D1;PPP2R2A;SMC3;SMC4;SMC2;LMNB1;PPP1CC;PSMD6;NIPBL;SGOL2;XPO1;PPP2R1B;PSMD5;PPP2R5E;CDC27;NUF2;KNTC1;FBXO5;SPDL1;TMPO;NDC1;RAB2A;NUP133;PRKCB;UBE2E1;PPP2R5A;KIF23;VRK1;VRK2;PPP2R5C;LEMD3;MASTL;CKAP5;PSMA5;PSMA3;PSMA4;PSMA1;KIF2A;NUP50;PSME4;ANAPC4;NUP54;MAPRE1;BLZF1;ITGB3BP;PAFAH1B1;PSMD10;RAB1A;NUP205;PSMD12;SET;SEH1L;PSMD11;USO1;NCAPG;PDS5B;PDS5A;ARPP19;…
Mitotic Metaphase and Anaphase Homo sapiens R-HSA-2555396	3.91254e-23	1.49654e-20	3.89128	200.772	AHCTF1;NUP107;ZWILCH;BUB1B;CASC5;UBE2D1;PPP2R2A;SMC3;LMNB1;PPP1CC;PSMD6;SGOL2;XPO1;PPP2R1B;PSMD5;PPP2R5E;CDC27;NUF2;KNTC1;FBXO5;SPDL1;TMPO;NUP133;UBE2E1;PPP2R5A;VRK1;VRK2;PPP2R5C;LEMD3;CKAP5;PSMA5;PSMA3;PSMA4;KIF2A;PSMA1;PSME4;ANAPC4;MAPRE1;ITGB3BP;PAFAH1B1;PSMD10;PSMD12;PSMD11;SEH1L;PDS5B;PDS5A;NUP160;SKA2;CENPC;RAD21;BUB3;CLASP2;RANBP2;CENPU;NDC80;KIF18A;STAG1;CENPF;STAG2;PSMC6;CENPI;TAOK1;CDC1…
Mitotic Anaphase Homo sapiens R-HSA-68882	1.56651e-22	4.79353e-20	3.85356	193.48	AHCTF1;NUP107;ZWILCH;BUB1B;CASC5;UBE2D1;PPP2R2A;SMC3;LMNB1;PPP1CC;PSMD6;SGOL2;XPO1;PPP2R1B;PSMD5;PPP2R5E;CDC27;NUF2;KNTC1;SPDL1;TMPO;NUP133;UBE2E1;PPP2R5A;VRK1;VRK2;PPP2R5C;LEMD3;CKAP5;PSMA5;PSMA3;PSMA4;KIF2A;PSMA1;PSME4;ANAPC4;MAPRE1;ITGB3BP;PAFAH1B1;PSMD10;PSMD12;PSMD11;SEH1L;PDS5B;PDS5A;NUP160;SKA2;CENPC;RAD21;BUB3;CLASP2;RANBP2;CENPU;NDC80;KIF18A;STAG1;CENPF;STAG2;PSMC6;CENPI;TAOK1;CDC16;CENP…
Gene Expression Homo sapiens R-HSA-74160	3.24005e-22	8.26213e-20	1.76272	87.2218	NUP107;HNRNPU;PPP2R2A;CCNC;THUMPD1;EPRS;RBPJ;RPL9;GLS;CCAR1;PSMD6;PPP2R1B;PSMD5;CHEK1;PRKAB2;ZFP1;TYW3;ZNF12;DICER1;MED4;XRN1;PPA1;ZC3H11A;PSME4;XRN2;TFAM;ZNF711;DNA2;NUP205;SET;SEH1L;DHX9;TXN;RNPC3;BRIP1;ZNF708;LARS;SSR1;BARD1;INTS2;SMARCA5;UPF3B;ELL2;EIF5;ZNF37A;AGO4;HNRNPD;MPHOSPH10;RAD17;TRMT13;ATM;NOL11;CDK13;INTS8;FARSB;EZH2;ATR;SMG1;TRAM1;SRP54;CHM;BRCA1;MED14;MED13;XPO1;CASP10;PCF11;RARS;…
Separation of Sister Chromatids Homo sapiens R-HSA-2467813	9.61641e-20	2.10187e-17	3.72942	163.305	AHCTF1;NUP107;ZWILCH;BUB1B;CASC5;UBE2D1;SMC3;PPP1CC;PSMD6;SGOL2;XPO1;PPP2R1B;PSMD5;PPP2R5E;CDC27;NUF2;KNTC1;SPDL1;NUP133;UBE2E1;PPP2R5A;PPP2R5C;CKAP5;PSMA5;PSMA3;PSMA4;KIF2A;PSMA1;PSME4;ANAPC4;MAPRE1;ITGB3BP;PAFAH1B1;PSMD10;PSMD12;PSMD11;SEH1L;PDS5B;PDS5A;NUP160;SKA2;CENPC;RAD21;BUB3;CLASP2;RANBP2;CENPU;NDC80;KIF18A;STAG1;CENPF;STAG2;PSMC6;CENPI;TAOK1;CDC16;CENPK;MAD2L1
Mitotic Prometaphase Homo sapiens R-HSA-68877	8.21589e-19	1.57129e-16	4.38084	182.432	AHCTF1;NUP107;SEH1L;ZWILCH;BUB1B;CASC5;NCAPG;PDS5B;SMC3;PDS5A;SMC4;NUP160;SMC2;SKA2;CENPC;PPP1CC;SGOL2;XPO1;PPP2R1B;PPP2R5E;RAD21;NUF2;KNTC1;SPDL1;BUB3;CLASP2;RANBP2;CENPU;NUP133;PPP2R5A;PPP2R5C;CKAP5;NDC80;KIF18A;STAG1;CENPF;STAG2;KIF2A;CENPI;TAOK1;CENPK;MAPRE1;ITGB3BP;PAFAH1B1;MAD2L1
Resolution of Sister Chromatid Cohesion Homo sapiens R-HSA-2500257	8.0597e-18	1.37015e-15	4.41919	173.938	AHCTF1;NUP107;SEH1L;ZWILCH;BUB1B;CASC5;PDS5B;SMC3;PDS5A;NUP160;SKA2;CENPC;PPP1CC;SGOL2;XPO1;PPP2R1B;PPP2R5E;RAD21;NUF2;KNTC1;SPDL1;BUB3;CLASP2;RANBP2;CENPU;NUP133;PPP2R5A;PPP2R5C;CKAP5;NDC80;KIF18A;STAG1;CENPF;STAG2;KIF2A;CENPI;TAOK1;CENPK;MAPRE1;ITGB3BP;PAFAH1B1;MAD2L1
RHO GTPases Activate Formins Homo sapiens R-HSA-5663220	5.94167e-16	9.09075e-14	3.92909	137.752	ITGB1;AHCTF1;NUP107;SEH1L;ZWILCH;BUB1B;CASC5;NUP160;SKA2;CENPC;PPP1CC;SGOL2;XPO1;PPP2R1B;PPP2R5E;NUF2;KNTC1;SPDL1;BUB3;SCAI;CLASP2;RANBP2;CENPU;NUP133;PPP2R5A;PPP2R5C;CKAP5;NDC80;RHOA;KIF18A;DIAPH2;CENPF;DIAPH3;FMNL2;DAAM1;KIF2A;CENPI;TAOK1;CENPK;MAPRE1;ITGB3BP;PAFAH1B1;MAD2L1
Cell Cycle Checkpoints Homo sapiens R-HSA-69620	4.35293e-15	6.05454e-13	3.14789	104.094	YWHAB;MCM8;BUB1B;UBE2D1;BRCA1;PSMD6;YWHAQ;SUMO1;PSMD5;CHEK1;CDC27;NBN;TOPBP1;YWHAH;RFC3;RMI1;UBE2E1;YWHAZ;CCNA2;PSMA5;PSMA3;PSMA4;DBF4;CCNE2;PSMA1;PSME4;UBE2V2;ANAPC4;DNA2;PSMD10;BLM;PSMD12;PSMD11;BRCC3;ORC4;BRIP1;WRN;ORC3;RBBP8;CLSPN;BUB3;BARD1;MRE11A;CDC7;RAD50;PSMC6;RFWD2;CDC16;FAM175A;UBE2N;MDM2;RAD17;ATM;ATR;MAD2L1
SUMOylation Homo sapiens R-HSA-2990846	5.36135e-15	6.83572e-13	4.02228	132.17	TOP2A;TOP2B;NUP205;BLM;SP100;NUP107;SEH1L;PCNA;SMC5;SMC6;BRCA1;SMC3;BMI1;NUP160;WRN;SENP5;SUMO1;RAD21;TDG;TPR;NDC1;RANBP2;NOP58;XRCC4;NUP155;NUP133;NUP153;SENP2;PHC3;SENP1;STAG1;STAG2;NUP50;SP3;MDM2;UBA2;NUP35;NUP54;TOP1
Membrane Trafficking Homo sapiens R-HSA-199991	2.5929e-14	3.05164e-12	2.28175	71.3808	ARF4;SCOC;C2CD5;TFRC;YWHAB;CLTC;AP4E1;GCC2;MIA3;KIF11;PIK3C2A;CLINT1;KIF15;GOLGA4;YWHAQ;AP1G1;MAN1A2;KIF5B;PPP6R3;AP1S2;TMED2;KIF21A;MAN1A1;KIFAP3;TMED7;VPS36;YWHAH;TPD52;NSF;PRKAB2;NAA30;COG6;AP3B1;KIF23;YWHAZ;F5;DYNC1LI2;RALGAPB;CTAGE5;KIF2A;TBC1D4;TRAPPC6B;NAA35;EXOC5;VAMP4;SEC22B;KIF20B;STAM2;RHOQ;PAFAH1B1;EXOC1;RAB1A;DYNC1I2;NAPB;TMF1;STXBP3;STX17;VPS4B;COPB1;DCTN4;USO1;RHOBTB3;NAPG;LMAN1;BL…
Class I MHC mediated antigen processing & presentation Homo sapiens R-HSA-983169	3.97944e-14	4.34896e-12	2.52732	77.9807	RNF14;UBE2D3;LTN1;UBE2D1;UBE3A;HERC5;HERC4;NPEPPS;UFL1;PSMD6;PSMD5;UBE2Q2;SEC61G;RNF19A;CDC27;ITGAV;SKP2;PDIA3;WSB1;FBXW7;UBE2E3;UBE2E1;UBE4A;CYBB;PJA2;PSMA5;PSMA3;PSMA4;PSMA1;PSME4;CANX;UBE2V2;ANAPC4;PSMD10;PSMD12;PSMD11;CUL5;UBA6;CUL3;UBA5;CUL2;UBR2;RNF6;UBR1;RCHY1;UBE2J1;HECTD1;BTBD1;RNF138;TCEB1;RBBP6;SEC31A;SEC24B;HACE1;SEC24A;UBE2B;SMURF2;ERAP2;ERAP1;LNPEP;UBE2G1;KLHL9;UBE2W;ITCH;PSMC6;CDC1…
DNA Repair Homo sapiens R-HSA-73894	1.02476e-13	1.04525e-11	2.55848	76.522	DCLRE1A;DCLRE1C;RIF1;BRCA1;BRCA2;YY1;PPP4R2;SUMO1;CHEK1;REV3L;POLI;NBN;TOPBP1;POLK;KPNA2;GEN1;AQR;USP7;RFC3;RFC1;RMI1;USP45;REV1;LIG4;MSH6;CCNA2;MSH2;FANCD2;UBE2V2;DNA2;BLM;PCNA;XPA;BRCC3;RCHY1;RAD51AP1;BRIP1;WRN;MAPK8;POLR2B;TDG;USP1;RBBP8;CLSPN;ASCC3;POLR2K;BARD1;FANCI;POLQ;XRCC4;UBE2B;FANCM;XRCC5;FANCL;SMARCA5;MRE11A;FANCB;MLH1;RAD50;KIAA0101;TDP2;COPS2;FAM175A;UBE2N;RAD17;TCEA1;ATM;RAD18;ATR;…
RHO GTPase Effectors Homo sapiens R-HSA-195258	1.23694e-13	1.18283e-11	2.65523	78.916	ITGB1;AHCTF1;NUP107;ZWILCH;YWHAB;KIF14;BUB1B;CASC5;PPP1CB;PPP1CC;SGOL2;XPO1;PPP2R1B;YWHAQ;PPP2R5E;KIF5B;NUF2;KNTC1;SPDL1;YWHAH;ACTR3;ACTR2;PPP1R12A;NUP133;CYBB;PPP2R5A;PPP2R5C;CKAP5;YWHAZ;RHOA;DAAM1;KIF2A;PIK3C3;MAPRE1;RHOQ;ITGB3BP;PAFAH1B1;SEH1L;ROCK1;ROCK2;IQGAP1;NUP160;SKA2;CENPC;BUB3;PAK2;SCAI;CLASP2;RANBP2;CENPU;ARPC5;NDC80;KTN1;CENPF;KIF18A;DIAPH2;DIAPH3;FMNL2;ABI2;CENPI;TAOK1;CENPK;PKN2;GO…
SUMO E3 ligases SUMOylate target proteins Homo sapiens R-HSA-3108232	9.6803e-13	8.71227e-11	3.79774	105.059	TOP2A;TOP2B;NUP205;SP100;BLM;NUP107;PCNA;SEH1L;SMC5;BRCA1;SMC6;BMI1;SMC3;NUP160;WRN;SUMO1;RAD21;TDG;TPR;NDC1;RANBP2;NOP58;NUP133;XRCC4;NUP155;NUP153;PHC3;STAG1;STAG2;NUP50;SP3;MDM2;NUP35;NUP54;TOP1
Antigen processing: Ubiquitination & Proteasome degradation Homo sapiens R-HSA-983168	1.05154e-12	8.93812e-11	2.5641	70.7199	RNF14;UBE2D3;LTN1;UBE2D1;UBE3A;HERC5;HERC4;NPEPPS;UFL1;PSMD6;PSMD5;UBE2Q2;RNF19A;CDC27;SKP2;WSB1;FBXW7;UBE2E3;UBE2E1;UBE4A;PJA2;PSMA5;PSMA3;PSMA4;PSMA1;PSME4;UBE2V2;ANAPC4;PSMD10;PSMD12;PSMD11;CUL5;UBA6;CUL3;UBA5;CUL2;UBR2;RNF6;UBR1;RCHY1;UBE2J1;HECTD1;BTBD1;RNF138;TCEB1;RBBP6;HACE1;UBE2B;SMURF2;LNPEP;UBE2G1;KLHL9;UBE2W;ITCH;PSMC6;CDC16;RLIM;UBE2N;UBA3;TPP2;TRIP12;TRIM37;UBE2K;DZIP3
Signaling by Rho GTPases Homo sapiens R-HSA-194315	4.54589e-12	3.66064e-10	2.24228	58.5612	ITGB1;ARHGAP11A;AHCTF1;NUP107;FAM13B;ZWILCH;YWHAB;KIF14;BUB1B;CASC5;ARHGAP5;PPP1CB;PPP1CC;SGOL2;XPO1;PPP2R1B;YWHAQ;PPP2R5E;KIF5B;NUF2;KNTC1;SPDL1;YWHAH;VAV3;ACTR3;ACTR2;ARHGEF12;PPP1R12A;NUP133;ARAP2;CYBB;PPP2R5A;PPP2R5C;CKAP5;YWHAZ;RHOA;DEPDC1B;DAAM1;KIF2A;PIK3C3;MAPRE1;SOS1;SOS2;RHOQ;ITGB3BP;PAFAH1B1;ARHGEF6;SEH1L;ROCK1;ROCK2;ARHGAP18;IQGAP1;NUP160;SKA2;CENPC;ARHGAP12;BUB3;ECT2;PAK2;SCAI;CLASP2…
Transcriptional Regulation by TP53 Homo sapiens R-HSA-3700989	1.49079e-11	1.14045e-09	2.24497	55.9652	CCNT2;CCNT1;YWHAB;PTEN;CHM;BRCA1;GLS;PPP2R1B;SESN3;YWHAQ;CASP10;CHEK1;NBN;TOPBP1;YWHAH;BNIP3L;PRKAB2;SUPT16H;USP7;RFC3;APAF1;RMI1;PPP2R5C;RABGGTB;YWHAZ;CCNA2;RBL2;RBL1;CCNE2;MSH2;FANCD2;DNA2;BLM;PRKAA1;HDAC2;PCNA;TXN;BRIP1;WRN;RBBP4;POLR2B;TP53INP1;RBBP8;COX11;TCEB1;RICTOR;TAF9B;E2F7;POLR2K;BARD1;FANCI;TAF13;MRE11A;MLH1;LRPPRC;CNOT6;RAD50;CNOT7;AGO4;CNOT11;CENPJ;CCNG1;MDM2;RAD17;TCEA1;FAS;CYCS;AT…
Vesicle-mediated transport Homo sapiens R-HSA-5653656	2.34482e-11	1.70837e-09	2.01135	49.2302	ARF4;SCOC;C2CD5;TFRC;YWHAB;CLTC;AP4E1;GCC2;MIA3;KIF11;PIK3C2A;CLINT1;KIF15;GOLGA4;YWHAQ;AP1G1;MAN1A2;KIF5B;PPP6R3;AP1S2;TMED2;KIF21A;MAN1A1;KIFAP3;TMED7;VPS36;YWHAH;TPD52;NSF;PRKAB2;HSP90AA1;NAA30;COG6;AP3B1;KIF23;YWHAZ;F5;DYNC1LI2;RALGAPB;CTAGE5;KIF2A;TBC1D4;TRAPPC6B;NAA35;EXOC5;VAMP4;SEC22B;KIF20B;STAM2;RHOQ;PAFAH1B1;EXOC1;RAB1A;DYNC1I2;NAPB;TMF1;STXBP3;STX17;VPS4B;COPB1;DCTN4;USO1;RHOBTB3;NAPG…
G2/M Checkpoints Homo sapiens R-HSA-69481	2.89283e-11	2.01183e-09	2.98611	72.4616	PSMD10;BLM;PSMD12;PSMD11;YWHAB;MCM8;BRCC3;BRCA1;ORC4;PSMD6;BRIP1;WRN;YWHAQ;SUMO1;PSMD5;ORC3;CHEK1;RBBP8;NBN;CLSPN;TOPBP1;YWHAH;BARD1;RFC3;RMI1;MRE11A;CDC7;YWHAZ;PSMA5;PSMA3;RAD50;PSMA4;DBF4;PSMC6;PSMA1;PSME4;FAM175A;UBE2V2;UBE2N;RAD17;ATM;DNA2;ATR
SUMOylation of DNA damage response and repair proteins Homo sapiens R-HSA-3108214	9.32424e-11	6.20265e-09	3.88889	89.8171	NUP205;SP100;BLM;NUP107;SEH1L;SMC5;BRCA1;SMC6;BMI1;SMC3;NUP160;WRN;SUMO1;RAD21;TDG;TPR;NDC1;RANBP2;NUP133;XRCC4;NUP155;NUP153;PHC3;STAG1;STAG2;NUP50;NUP35;NUP54
HIV Infection Homo sapiens R-HSA-162906	9.92075e-11	6.32448e-09	2.53378	58.3627	NUP107;CCNT2;CCNT1;PSIP1;PSMD6;XPO1;PSMD5;AP1G1;AP1S2;KPNA1;NDC1;SUPT16H;PDCD6IP;NCBP1;NUP133;NCBP2;LIG4;PSMA5;PSMA3;PSMA4;PSMA1;NUP50;PSME4;NUP54;KPNB1;PSMD10;GTF2A1;NUP205;PSMD12;SEH1L;PSMD11;CUL5;VPS4B;NUP160;POLR2B;TPR;ATP6V1H;TCEB1;TAF9B;PAK2;POLR2K;RANBP2;RNGTT;XRCC4;NUP155;XRCC5;TAF13;VTA1;NUP153;PSMC6;CHMP2B;TCEA1;NUP35;TAF2
DNA Double-Strand Break Repair Homo sapiens R-HSA-5693532	1.32717e-10	8.1223e-09	2.9454	66.9867	BLM;DCLRE1C;PCNA;RIF1;BRCC3;BRCA1;BRCA2;RAD51AP1;BRIP1;WRN;MAPK8;PPP4R2;SUMO1;CHEK1;RBBP8;NBN;CLSPN;TOPBP1;POLK;KPNA2;GEN1;BARD1;POLQ;RFC3;XRCC4;RFC1;XRCC5;RMI1;SMARCA5;LIG4;MRE11A;CCNA2;RAD50;TDP2;FAM175A;UBE2V2;UBE2N;RAD17;ATM;DNA2;ATR
Processing of Capped Intron-Containing Pre-mRNA Homo sapiens R-HSA-72203	1.46984e-10	8.64941e-09	2.64465	59.8766	NUP107;HNRNPU;CCAR1;PCF11;PAPOLA;BCAS2;NDC1;NCBP1;NUP133;NCBP2;THOC2;PLRG1;HNRNPH1;ZC3H11A;NUP50;SNRPG;SRSF3;HNRNPH2;PPIH;NUP54;SRSF6;FYTTD1;NUP205;DDX5;SEH1L;DHX9;SRSF1;RNPC3;NUP160;POLR2B;TRA2B;TPR;SF3B1;SRSF11;POLR2K;RANBP2;SF3A3;HNRNPA3;NUP155;CPSF2;UPF3B;CDC5L;NUP153;LSM5;LSM3;NUDT21;HNRNPA2B1;HNRNPD;NUP35
Antiviral mechanism by IFN-stimulated genes Homo sapiens R-HSA-1169410	1.78757e-10	9.76778e-09	3.90625	87.6758	NUP205;NUP107;SEH1L;IFIT1;NUP160;HERC5;TPR;KPNA4;ARIH1;KPNA2;KPNA3;KPNA1;NDC1;RANBP2;NUP133;NUP155;DDX58;UBE2E1;EIF2AK2;NUP153;NUP50;UBE2N;NUP35;NUP54;EIF4G3;KPNB1;EIF4G2
ISG15 antiviral mechanism Homo sapiens R-HSA-1169408	1.78757e-10	1.01295e-08	3.90625	87.6758	NUP205;NUP107;SEH1L;IFIT1;NUP160;HERC5;TPR;KPNA4;ARIH1;KPNA2;KPNA3;KPNA1;NDC1;RANBP2;NUP133;NUP155;DDX58;UBE2E1;EIF2AK2;NUP153;NUP50;UBE2N;NUP35;NUP54;EIF4G3;KPNB1;EIF4G2
NS1 Mediated Effects on Host Pathways Homo sapiens R-HSA-168276	4.41839e-10	2.33108e-08	5.07479	109.311	RANBP2;NDC1;NUP205;NUP107;SEH1L;NUP133;NUP155;EIF2AK2;NUP153;NUP160;NUP50;TPR;NUP35;KPNA4;NUP54;KPNA2;KPNA3;KPNB1;KPNA1
Post-translational protein modification Homo sapiens R-HSA-597592	5.89278e-10	3.00532e-08	1.89939	40.3661	TOP2A;ARF4;TOP2B;PGAP1;NUP107;CMAS;SMC5;MIA3;SMC6;BRCA1;SMC3;BMI1;MANEA;NANP;C1GALT1C1;STS;SENP5;SUMO1;MAN1A2;FPGT;PPP6R3;TMED2;MAN1A1;TMED7;NDC1;PDIA3;NSF;COG6;NUP133;SENP2;F5;SENP1;DPM1;DYNC1LI2;CTAGE5;TRAPPC6B;PIGA;NUP50;CANX;PIGK;NUP54;TOP1;SEC22B;B4GALT6;ALG10B;RAB1A;DYNC1I2;NAPB;NUP205;BLM;SP100;SEH1L;PCNA;STX17;COPB1;DCTN4;USO1;SEL1L;NAPG;NUP160;LMAN1;WRN;SCFD1;FUT8;MAN2A1;RAD21;TDG;TPR;ST…
Host Interactions with Influenza Factors Homo sapiens R-HSA-168253	1.29894e-09	6.41089e-08	4.82724	98.7735	RANBP2;NDC1;NUP205;NUP107;SEH1L;NUP133;NUP155;EIF2AK2;NUP153;NUP160;NUP50;TPR;NUP35;KPNA4;NUP54;KPNA2;KPNA3;KPNB1;KPNA1
Homologous DNA Pairing and Strand Exchange Homo sapiens R-HSA-5693579	2.15868e-09	1.03212e-07	4.7123	94.0282	BARD1;BLM;RFC3;RMI1;MRE11A;BRCA1;BRCA2;RAD51AP1;BRIP1;WRN;RAD50;CHEK1;RBBP8;RAD17;ATM;NBN;TOPBP1;DNA2;ATR
Adaptive Immune System Homo sapiens R-HSA-1280218	2.58702e-09	1.19944e-07	1.6951	33.5168	UBE2D3;LTN1;UBE2D1;UBE3A;HERC5;NPEPPS;HERC4;PSMD6;PPP2R1B;PSMD5;RNF19A;KIF5B;CDC27;AP1S2;KIFAP3;SKP2;MAP3K7;PDIA3;WSB1;PRKCB;FBXW7;UBE2E3;UBE2E1;UBE4A;CYBB;DYNC1LI2;PSME4;UBE2V2;ANAPC4;PSMD10;CD274;PSMD12;PSMD11;CUL5;UBA6;CUL3;UBA5;CUL2;ITPR2;PIK3R3;DAPP1;UBR2;UBR1;PIK3R1;UBE2J1;RAP1B;RAP1A;BTBD1;BTLA;SEC31A;HACE1;UBE2B;SMURF2;LNPEP;UBE2W;KIF18A;PTPRC;SELL;AGO4;CDC16;REL;MDM2;UBE2N;UBA3;TPP2;TAB2…
Immune System Homo sapiens R-HSA-168256	3.34874e-09	1.50693e-07	1.46116	28.5141	NUP107;IFIT1;IFIT3;IFIT2;HERC5;HERC4;RPS6KA3;PSMD6;TBK1;PPP2R1B;PSMD5;CDC27;AP1S2;KIFAP3;SKP2;TRIM22;WSB1;PRKCB;ATG12;DYNC1LI2;PRKAR1A;PSME4;AKAP9;NUP205;SEH1L;DHX9;PIK3R3;TXN;IQGAP1;PIK3R1;UBE2J1;PPP3R1;DHX36;ATP6V1C1;ATG5;ATP6V1C2;SEC31A;HACE1;XRCC5;EIF2AK2;MYO5A;LNPEP;CYLD;AGO4;TNFSF4;CDC16;REL;DZIP3;CLTC;KIF11;KIF15;IFIH1;EEA1;PPP3CA;CASP10;SEC61G;ARIH1;JAK2;VAV3;NDC1;IL15;IFNGR1;KIF23;PSMA5;…
Presynaptic phase of homologous DNA pairing and strand exchange Homo sapiens R-HSA-5693616	3.84264e-09	1.67978e-07	4.80769	93.1592	BARD1;BLM;RFC3;RMI1;MRE11A;BRCA1;BRCA2;BRIP1;WRN;RAD50;CHEK1;RBBP8;RAD17;ATM;NBN;TOPBP1;DNA2;ATR
Mitotic G2-G2/M phases Homo sapiens R-HSA-453274	5.64402e-09	2.39871e-07	2.55952	48.6122	PSMD10;CEP57;DYNC1I2;PSMD12;PSMD11;CCP110;PPP2R2A;HMMR;PPP1CB;PSMD6;PCM1;XPO1;PPP2R1B;RBBP4;PSMD5;CEP70;CNTRL;NEK2;CEP192;E2F3;CEP290;PLK4;HSP90AA1;CEP135;PPP1R12A;CEP152;HAUS3;CKAP5;CCNA2;PSMA5;NEDD1;PSMA3;CENPF;PSMA4;PSMC6;PSMA1;CENPJ;AKAP9;PSME4;ALMS1;FGFR1OP;MAPRE1;PAFAH1B1
Cellular responses to stress Homo sapiens R-HSA-2262752	7.26351e-09	2.92452e-07	2.01521	37.7659	RB1;GSK3B;NUP107;UBE2D3;UBE2D1;BMI1;LMNB1;RPS6KA3;RB1CC1;CDC27;NBN;ATP7A;MAP3K5;NDC1;MAP2K4;PRKAB2;HSP90AA1;NUP133;EED;UBE2E1;CYBB;ATG12;CCNA2;CCNE2;NUP50;ATG4C;ANAPC4;NUP54;PIK3C3;TNIK;NUP205;PRKAA1;SEH1L;HSPA4L;CUL2;TXN;HSPA14;HIF1A;NUP160;PRDX3;BAG4;MAPK8;HSPH1;BAG5;RBBP4;TPR;TCEB1;E2F3;ATG5;RANBP2;SUZ12;HSPA9;NUP155;HSPA4;PTGES3;MRE11A;NUP153;PHC3;RAD50;CDK6;AGO4;CDC16;CHMP2B;MDM2;CYCS;NUP35;…
G2/M DNA damage checkpoint Homo sapiens R-HSA-69473	7.20715e-09	2.98025e-07	3.47222	65.0979	BLM;YWHAB;BRCA1;BRCC3;BRIP1;WRN;YWHAQ;SUMO1;CHEK1;RBBP8;NBN;TOPBP1;YWHAH;BARD1;RFC3;RMI1;MRE11A;YWHAZ;RAD50;FAM175A;UBE2V2;UBE2N;RAD17;ATM;DNA2;ATR
HIV Life Cycle Homo sapiens R-HSA-162587	9.79364e-09	3.74607e-07	2.73345	50.409	GTF2A1;NUP205;CCNT2;NUP107;SEH1L;CCNT1;VPS4B;PSIP1;NUP160;XPO1;POLR2B;TPR;TCEB1;TAF9B;POLR2K;KPNA1;NDC1;RANBP2;SUPT16H;PDCD6IP;RNGTT;XRCC4;NUP155;NCBP1;NUP133;XRCC5;NCBP2;TAF13;VTA1;LIG4;NUP153;NUP50;CHMP2B;NUP35;TCEA1;NUP54;TAF2
Host Interactions of HIV factors Homo sapiens R-HSA-162909	9.57447e-09	3.75614e-07	2.82623	52.1839	PSMD10;NUP205;PSMD12;NUP107;PSMD11;SEH1L;CCNT1;CUL5;PSIP1;NUP160;PSMD6;XPO1;PSMD5;AP1G1;TPR;AP1S2;ATP6V1H;TCEB1;PAK2;KPNA1;NDC1;RANBP2;NUP155;NUP133;NUP153;PSMA5;PSMA3;PSMA4;PSMC6;PSMA1;NUP50;PSME4;NUP35;NUP54;KPNB1
HDR through Homologous Recombination (HRR) Homo sapiens R-HSA-5685942	1.03027e-08	3.84465e-07	3.74349	68.846	GEN1;BARD1;RFC3;BLM;PCNA;RFC1;RMI1;MRE11A;BRCA1;BRCA2;RAD51AP1;BRIP1;WRN;RAD50;CHEK1;RBBP8;RAD17;ATM;NBN;TOPBP1;POLK;DNA2;ATR
G2/M Transition Homo sapiens R-HSA-69275	1.23545e-08	4.39592e-07	2.5289	46.0494	PSMD10;CEP57;DYNC1I2;PSMD12;PSMD11;CCP110;PPP2R2A;HMMR;PPP1CB;PSMD6;PCM1;XPO1;PPP2R1B;RBBP4;PSMD5;CEP70;CNTRL;NEK2;CEP192;CEP290;PLK4;HSP90AA1;CEP135;PPP1R12A;CEP152;HAUS3;CKAP5;CCNA2;PSMA5;NEDD1;PSMA3;CENPF;PSMA4;PSMC6;PSMA1;CENPJ;AKAP9;PSME4;ALMS1;FGFR1OP;MAPRE1;PAFAH1B1
Mitotic Prophase Homo sapiens R-HSA-68875	1.2272e-08	4.47052e-07	3.01791	54.9741	RB1;RAB1A;NUP205;NUP107;SET;SEH1L;USO1;SMC4;ARPP19;NUP160;SMC2;LMNB1;PPP2R1B;TPR;TMPO;RAB2A;NDC1;RANBP2;NUP155;NUP133;PRKCB;NEK7;VRK1;NUP153;VRK2;LEMD3;MASTL;NUP50;NUP35;NUP54;BLZF1
Nuclear Envelope Breakdown Homo sapiens R-HSA-2980766	1.66629e-08	5.79414e-07	4.08497	73.1621	NDC1;RANBP2;NUP205;NUP107;SEH1L;NUP133;NUP155;PRKCB;NEK7;VRK1;NUP153;VRK2;LEMD3;NUP160;LMNB1;NUP50;TPR;NUP35;NUP54;TMPO
Resolution of D-loop Structures through Synthesis-Dependent Strand Annealing (SDSA) Homo sapiens R-HSA-5693554	1.71101e-08	5.81743e-07	5.60897	100.309	BARD1;BLM;RMI1;MRE11A;BRCA1;BRCA2;RAD51AP1;BRIP1;WRN;RAD50;RBBP8;ATM;NBN;DNA2
Transport of Ribonucleoproteins into the Host Nucleus Homo sapiens R-HSA-168271	1.97196e-08	6.5589e-07	5.20833	92.4044	RANBP2;NDC1;NUP205;NUP107;SEH1L;NUP133;NUP155;NUP153;NUP160;NUP50;TPR;NUP35;NUP54;KPNB1;KPNA1
HDR through Homologous Recombination (HR) or Single Strand Annealing (SSA) Homo sapiens R-HSA-5693567	3.98616e-08	1.24466e-06	2.88318	49.1233	BLM;PCNA;BRCC3;BRCA1;BRCA2;RAD51AP1;BRIP1;WRN;PPP4R2;SUMO1;CHEK1;RBBP8;NBN;CLSPN;TOPBP1;POLK;GEN1;BARD1;RFC3;RFC1;RMI1;MRE11A;CCNA2;RAD50;FAM175A;UBE2V2;UBE2N;RAD17;ATM;DNA2;ATR
Transport of Mature mRNA derived from an Intron-Containing Transcript Homo sapiens R-HSA-159236	3.8551e-08	1.25496e-06	3.52328	60.147	NDC1;FYTTD1;RANBP2;NUP205;NUP107;SEH1L;NCBP1;NUP133;NUP155;NCBP2;SRSF1;UPF3B;NUP153;THOC2;NUP160;NUP50;ZC3H11A;TPR;SRSF3;NUP35;NUP54;SRSF6;SRSF11
Homology Directed Repair Homo sapiens R-HSA-5693538	4.12162e-08	1.26122e-06	2.82486	48.0351	BLM;PCNA;BRCC3;BRCA1;BRCA2;RAD51AP1;BRIP1;WRN;PPP4R2;SUMO1;CHEK1;RBBP8;NBN;CLSPN;TOPBP1;POLK;GEN1;BARD1;POLQ;RFC3;RFC1;RMI1;MRE11A;CCNA2;RAD50;FAM175A;UBE2V2;UBE2N;RAD17;ATM;DNA2;ATR
SUMOylation of DNA replication proteins Homo sapiens R-HSA-4615885	3.96691e-08	1.26445e-06	4.26136	72.6251	TOP2A;RANBP2;NDC1;TOP2B;NUP205;PCNA;NUP107;SEH1L;NUP133;NUP155;NUP153;NUP160;SUMO1;NUP50;TPR;NUP35;NUP54;TOP1
Assembly of the primary cilium Homo sapiens R-HSA-5617833	4.57929e-08	1.37379e-06	2.39528	40.4781	CEP57;ARF4;DYNC1I2;CCP110;PKD2;HSPB11;IFT74;PCM1;TTC21B;CEP70;CNTRL;NPHP3;NEK2;CEP192;CEP97;KIFAP3;TNPO1;CEP290;CCT4;PLK4;CCT2;HSP90AA1;CEP135;CEP152;HAUS3;IFT80;CKAP5;WDR35;SEPT2;NEDD1;IFT81;CENPJ;AKAP9;TCP1;ALMS1;CEP83;FGFR1OP;CEP162;TRIP11;EXOC5;MAPRE1;PAFAH1B1;EXOC1
Transport of Mature Transcript to Cytoplasm Homo sapiens R-HSA-72202	4.94387e-08	1.45464e-06	3.37838	56.8329	NDC1;FYTTD1;RANBP2;NUP205;NUP107;SEH1L;NCBP1;NUP133;NUP155;NCBP2;SRSF1;CPSF2;UPF3B;NUP153;THOC2;NUP160;NUP50;ZC3H11A;TPR;SRSF3;NUP35;NUP54;SRSF6;SRSF11
Infectious disease Homo sapiens R-HSA-5663205	5.39763e-08	1.55818e-06	1.97557	33.0607	NUP107;CCNT2;CCNT1;PSIP1;RPL9;IPO5;PSMD6;XPO1;PSMD5;AP1G1;AP1S2;KPNA4;DLAT;KPNA2;KPNA3;KPNA1;NDC1;MAP2K4;SUPT16H;HSP90AA1;PDCD6IP;NCBP1;NUP133;NCBP2;LIG4;RPS3A;PSMA5;DNAJC3;PSMA3;PSMA4;PSMA1;NUP50;PSME4;CANX;NUP54;KPNB1;PSMD10;GTF2A1;NUP205;PSMD12;SEH1L;PSMD11;CUL5;VPS4B;NUP160;POLR2B;TPR;ATP6V1H;TCEB1;TAF9B;PAK2;POLR2K;RANBP2;RNGTT;XRCC4;NUP155;XRCC5;TAF13;VTA1;EIF2AK2;NUP153;PSMC6;CHMP2B;TCEA1;…
Resolution of D-loop Structures through Holliday Junction Intermediates Homo sapiens R-HSA-5693568	5.9707e-08	1.66094e-06	4.88281	81.2198	GEN1;BARD1;BLM;RMI1;MRE11A;BRCA1;BRCA2;RAD51AP1;BRIP1;WRN;RAD50;RBBP8;ATM;NBN;DNA2
Vpr-mediated nuclear import of PICs Homo sapiens R-HSA-180910	5.9707e-08	1.6917e-06	4.88281	81.2198	RANBP2;NDC1;NUP205;NUP107;SEH1L;NUP133;NUP155;PSIP1;NUP153;NUP160;NUP50;TPR;NUP35;NUP54;KPNA1
Processing of DNA double-strand break ends Homo sapiens R-HSA-5693607	7.90142e-08	2.15878e-06	3.21502	52.5773	BLM;BRCA1;BRCC3;BRIP1;WRN;PPP4R2;SUMO1;CHEK1;RBBP8;NBN;TOPBP1;CLSPN;BARD1;RFC3;RMI1;MRE11A;CCNA2;RAD50;FAM175A;UBE2V2;UBE2N;RAD17;ATM;DNA2;ATR
HDR through Single Strand Annealing (SSA) Homo sapiens R-HSA-5685938	8.86051e-08	2.33734e-06	4.5045	73.149	BARD1;BLM;RFC3;RMI1;MRE11A;BRCA1;BRIP1;WRN;RAD50;RBBP8;RAD17;ATM;NBN;TOPBP1;DNA2;ATR
Transport of Mature mRNA Derived from an Intronless Transcript Homo sapiens R-HSA-159231	8.86051e-08	2.37835e-06	4.5045	73.149	RANBP2;NDC1;NUP205;NUP107;SEH1L;NCBP1;NUP133;NUP155;NCBP2;CPSF2;NUP153;NUP160;NUP50;TPR;NUP35;NUP54
Resolution of D-Loop Structures Homo sapiens R-HSA-5693537	9.97434e-08	2.54346e-06	4.73485	76.3289	GEN1;BARD1;BLM;RMI1;MRE11A;BRCA1;BRCA2;RAD51AP1;BRIP1;WRN;RAD50;RBBP8;ATM;NBN;DNA2
Transport of the SLBP independent Mature mRNA Homo sapiens R-HSA-159227	9.97434e-08	2.58657e-06	4.73485	76.3289	RANBP2;NDC1;NUP205;NUP107;SEH1L;NCBP1;NUP133;NUP155;NCBP2;NUP153;NUP160;NUP50;TPR;NUP35;NUP54
AURKA Activation by TPX2 Homo sapiens R-HSA-8854518	1.28187e-07	3.21519e-06	3.32755	52.8074	CEP57;PLK4;DYNC1I2;HSP90AA1;CEP135;CEP152;CCP110;HAUS3;HMMR;CKAP5;NEDD1;PCM1;CENPJ;CNTRL;AKAP9;CEP70;ALMS1;FGFR1OP;NEK2;CEP192;MAPRE1;CEP290;PAFAH1B1
Transport of Mature mRNAs Derived from Intronless Transcripts Homo sapiens R-HSA-159234	1.39418e-07	3.44047e-06	4.38596	69.2359	RANBP2;NDC1;NUP205;NUP107;SEH1L;NCBP1;NUP133;NUP155;NCBP2;CPSF2;NUP153;NUP160;NUP50;TPR;NUP35;NUP54
Regulation of TP53 Activity through Phosphorylation Homo sapiens R-HSA-6804756	1.5024e-07	3.6487e-06	3.04307	47.8098	PRKAA1;BLM;BRCA1;BRIP1;WRN;CHEK1;TP53INP1;RBBP8;NBN;TOPBP1;TAF9B;BARD1;SUPT16H;RFC3;PRKAB2;RMI1;TAF13;MRE11A;CCNA2;RAD50;MDM2;RAD17;ATM;DNA2;TAF2;ATR
Transport of the SLBP Dependant Mature mRNA Homo sapiens R-HSA-159230	1.62647e-07	3.88827e-06	4.59559	71.8368	RANBP2;NDC1;NUP205;NUP107;SEH1L;NCBP1;NUP133;NUP155;NCBP2;NUP153;NUP160;NUP50;TPR;NUP35;NUP54
NEP/NS2 Interacts with the Cellular Export Machinery Homo sapiens R-HSA-168333	1.77848e-07	4.18626e-06	4.86111	75.553	RANBP2;NDC1;NUP205;NUP107;SEH1L;NUP133;NUP155;NUP153;NUP160;XPO1;NUP50;TPR;NUP35;NUP54
Loss of proteins required for interphase microtubule organization?from the centrosome Homo sapiens R-HSA-380284	2.48609e-07	5.6772e-06	3.32126	50.5076	CEP57;PLK4;DYNC1I2;HSP90AA1;CEP135;CEP152;CCP110;HAUS3;CKAP5;NEDD1;PCM1;CENPJ;CNTRL;AKAP9;CEP70;ALMS1;FGFR1OP;NEK2;CEP192;MAPRE1;CEP290;PAFAH1B1
Interactions of Vpr with host cellular proteins Homo sapiens R-HSA-176033	2.5938e-07	5.75146e-06	4.46429	67.7008	RANBP2;NDC1;NUP205;NUP107;SEH1L;NUP133;NUP155;PSIP1;NUP153;NUP160;NUP50;TPR;NUP35;NUP54;KPNA1
Loss of Nlp from mitotic centrosomes Homo sapiens R-HSA-380259	2.48609e-07	5.76322e-06	3.32126	50.5076	CEP57;PLK4;DYNC1I2;HSP90AA1;CEP135;CEP152;CCP110;HAUS3;CKAP5;NEDD1;PCM1;CENPJ;CNTRL;AKAP9;CEP70;ALMS1;FGFR1OP;NEK2;CEP192;MAPRE1;CEP290;PAFAH1B1
Interactions of Rev with host cellular proteins Homo sapiens R-HSA-177243	2.5938e-07	5.83604e-06	4.46429	67.7008	RANBP2;NDC1;NUP205;NUP107;SEH1L;NUP133;NUP155;NUP153;NUP160;XPO1;NUP50;TPR;NUP35;NUP54;KPNB1
Establishment of Sister Chromatid Cohesion Homo sapiens R-HSA-2468052	2.68211e-07	5.86233e-06	8.33333	126.096	STAG1;STAG2;ESCO1;RAD21;ESCO2;PDS5B;PDS5A;SMC3
Intra-Golgi and retrograde Golgi-to-ER traffic Homo sapiens R-HSA-6811442	2.99492e-07	6.3642e-06	2.32775	34.9655	ARF4;NAPB;RAB1A;DYNC1I2;SCOC;TMF1;COPB1;DCTN4;RHOBTB3;GCC2;KIF11;NAPG;KIF15;GOLGA4;MAN2A1;MAN1A2;KIF5B;TMED2;KIF21A;MAN1A1;KIFAP3;TMED7;NSF;NAA30;RIC1;COG6;GALNT1;KIF23;DYNC1LI2;KIF18A;KIF2A;RAB18;NAA35;TRIP11;RAB3GAP2;VPS45;KIF20B;VAMP4;SEC22B;PAFAH1B1
Export of Viral Ribonucleoproteins from Nucleus Homo sapiens R-HSA-168274	2.95643e-07	6.3709e-06	4.7043	70.725	RANBP2;NDC1;NUP205;NUP107;SEH1L;NUP133;NUP155;NUP153;NUP160;XPO1;NUP50;TPR;NUP35;NUP54
Late Phase of HIV Life Cycle Homo sapiens R-HSA-162599	3.19061e-07	6.68717e-06	2.60417	38.9528	GTF2A1;NUP205;CCNT2;NUP107;SEH1L;CCNT1;VPS4B;NUP160;XPO1;POLR2B;TPR;TCEB1;TAF9B;POLR2K;NDC1;RANBP2;SUPT16H;PDCD6IP;RNGTT;NUP155;NCBP1;NUP133;NCBP2;TAF13;VTA1;NUP153;NUP50;CHMP2B;NUP35;TCEA1;NUP54;TAF2
SUMOylation of RNA binding proteins Homo sapiens R-HSA-4570464	3.73134e-07	7.7148e-06	3.93519	58.246	RANBP2;NDC1;NUP205;NOP58;NUP107;SEH1L;NUP133;NUP155;NUP153;BMI1;PHC3;NUP160;SUMO1;NUP50;TPR;NUP35;NUP54
S Phase Homo sapiens R-HSA-69242	4.8507e-07	9.76522e-06	2.60417	37.8619	RB1;PSMD10;PSMD12;PSMD11;PCNA;MCM8;PDS5B;SMC3;PDS5A;ORC4;PSMD6;PSMD5;RAD21;ORC3;SKP2;RFC3;ESCO1;RFC1;ESCO2;CCNA2;PSMA5;POLA1;STAG1;PSMA3;STAG2;PSMA4;PSMC6;CCNE2;PSMA1;PSME4;DNA2
Nuclear import of Rev protein Homo sapiens R-HSA-180746	4.79151e-07	9.77469e-06	4.55729	66.3143	RANBP2;NDC1;NUP205;NUP107;SEH1L;NUP133;NUP155;NUP153;NUP160;NUP50;TPR;NUP35;NUP54;KPNB1
Organelle biogenesis and maintenance Homo sapiens R-HSA-1852241	6.21113e-07	1.23416e-05	1.91718	27.3998	CEP57;ARF4;GFM1;CHD9;CCP110;PKD2;HSPB11;MRPL33;MRPL42;MRPL3;PCM1;MRPL1;CNTRL;NEK2;CEP97;KIFAP3;TNPO1;CEP290;GABPA;CCT2;PRKAB2;HSP90AA1;CEP135;HAUS3;IFT80;WDR35;CKAP5;SEPT2;MRPS18C;CREB1;IFT81;TBL1XR1;AKAP9;TCP1;TFAM;EXOC5;MAPRE1;PAFAH1B1;EXOC1;DYNC1I2;MRPL19;MRPL13;IFT74;TTC21B;CEP70;NPHP3;CEP192;CCT4;PLK4;PTCD3;CEP152;NEDD1;CENPJ;ALMS1;CEP83;TRIP11;FGFR1OP;CYCS;CEP162;SSBP1
Rev-mediated nuclear export of HIV RNA Homo sapiens R-HSA-165054	7.58718e-07	1.48825e-05	4.41919	62.2736	RANBP2;NDC1;NUP205;NUP107;SEH1L;NUP133;NUP155;NUP153;NUP160;XPO1;NUP50;TPR;NUP35;NUP54
Metabolism of proteins Homo sapiens R-HSA-392499	8.54904e-07	1.6557e-05	1.46454	20.463	PGAP1;NUP107;CMAS;SMC5;SMC6;SMC3;RPL9;TOMM20;MANEA;C1GALT1C1;STS;KIF5B;FPGT;PMPCB;SEC62;SEC63;SLC30A7;PDIA3;NSF;COG6;FBXW7;EIF1AX;SLC30A5;FBXW2;DPM1;DYNC1LI2;CTAGE5;CCNE2;XRN2;ALG10B;BLM;NUP205;SEH1L;COPB1;SEL1L;TXN;NUP160;HSP90B1;DPP4;FUT8;SCFD1;MAN2A1;RAD21;GRPEL2;TPR;ST8SIA4;SSR1;SEC31A;EDEM3;ANKRD28;HSPA9;NUS1;XRCC4;NUP155;GFPT1;MYO5A;NUP153;PHC3;EIF2S1;CCT6A;STAG1;EIF5;STAG2;EIF2S3;GOLGB1;SP…
mRNA Splicing - Major Pathway Homo sapiens R-HSA-72163	9.59701e-07	1.81277e-05	2.48756	34.4693	DDX5;DHX9;SRSF1;HNRNPU;CCAR1;PCF11;POLR2B;TRA2B;PAPOLA;SF3B1;BCAS2;POLR2K;SRSF11;SF3A3;HNRNPA3;NCBP1;NCBP2;CPSF2;UPF3B;CDC5L;PLRG1;LSM5;LSM3;NUDT21;HNRNPH1;HNRNPA2B1;SNRPG;HNRNPD;SRSF3;PPIH;HNRNPH2;SRSF6
Anchoring of the basal body to the plasma membrane Homo sapiens R-HSA-5620912	9.55282e-07	1.82698e-05	2.7921	38.702	CEP57;DYNC1I2;CCP110;PCM1;CEP70;CNTRL;NEK2;CEP192;CEP97;CEP290;PLK4;HSP90AA1;CEP135;CEP152;HAUS3;CKAP5;SEPT2;NEDD1;CENPJ;AKAP9;ALMS1;CEP83;FGFR1OP;CEP162;MAPRE1;PAFAH1B1
Regulation of HSF1-mediated heat shock response Homo sapiens R-HSA-3371453	1.05562e-06	1.96963e-05	2.99479	41.2125	NDC1;HSPA9;RANBP2;GSK3B;NUP205;NUP107;SEH1L;NUP133;NUP155;HSPA4;HSPA4L;NUP153;HSPA14;NUP160;BAG4;HSPH1;BAG5;NUP50;TPR;NUP35;NUP54;ATM;ATR
Nuclear Pore Complex (NPC) Disassembly Homo sapiens R-HSA-3301854	1.17597e-06	2.16776e-05	4.28922	58.5624	RANBP2;NDC1;NUP205;NUP107;SEH1L;NUP133;NUP155;NEK7;NUP153;NUP160;NUP50;TPR;NUP35;NUP54
Mitotic G1-G1/S phases Homo sapiens R-HSA-453279	1.35939e-06	2.47603e-05	2.45098	33.109	RB1;PSMD10;TOP2A;PSMD12;PSMD11;PCNA;MCM8;PPP2R2A;ORC4;PSMD6;PPP2R1B;RBBP4;PSMD5;ORC3;E2F3;FBXO5;SKP2;RRM2;DYRK1A;CDC7;CCNA2;RBL2;PSMA5;POLA1;PSMA3;CDK6;RBL1;PSMA4;DBF4;PSMC6;CCNE2;PSMA1
Regulation of Glucokinase by Glucokinase Regulatory Protein Homo sapiens R-HSA-170822	1.41142e-06	2.51101e-05	4.51389	60.8062	RANBP2;NDC1;NUP205;NUP107;SEH1L;NUP133;NUP155;NUP153;NUP160;NUP50;TPR;NUP35;NUP54
Regulation of PLK1 Activity at G2/M Transition Homo sapiens R-HSA-2565942	1.41131e-06	2.54036e-05	2.87356	38.7097	CEP57;PLK4;DYNC1I2;HSP90AA1;PPP1R12A;CEP135;CEP152;CCP110;HAUS3;CKAP5;PPP1CB;NEDD1;PCM1;CENPJ;CNTRL;AKAP9;CEP70;ALMS1;FGFR1OP;NEK2;CEP192;MAPRE1;CEP290;PAFAH1B1
mRNA Splicing Homo sapiens R-HSA-72172	1.75488e-06	3.08617e-05	2.38715	31.6372	DDX5;DHX9;SRSF1;HNRNPU;RNPC3;CCAR1;PCF11;POLR2B;TRA2B;PAPOLA;SF3B1;BCAS2;POLR2K;SRSF11;SF3A3;HNRNPA3;NCBP1;NCBP2;CPSF2;UPF3B;CDC5L;PLRG1;LSM5;LSM3;NUDT21;HNRNPH1;HNRNPA2B1;SNRPG;HNRNPD;SRSF3;PPIH;HNRNPH2;SRSF6
Cohesin Loading onto Chromatin Homo sapiens R-HSA-2470946	2.24893e-06	3.91007e-05	8.10185	105.365	STAG1;NIPBL;STAG2;RAD21;PDS5B;PDS5A;SMC3
APC:Cdc20 mediated degradation of cell cycle proteins prior to satisfation of the cell cycle checkpoint Homo sapiens R-HSA-179419	2.37918e-06	4.09006e-05	3.03819	39.3408	PSMD10;PSMD12;PSMD11;UBE2E1;BUB1B;UBE2D1;CCNA2;PSMA5;PSMD6;PSMA3;PSMA4;PSMC6;PSMA1;PSMD5;CDC27;PSME4;CDC16;ANAPC4;NEK2;BUB3;MAD2L1
Disease Homo sapiens R-HSA-1643685	2.42254e-06	4.11832e-05	1.55172	20.0649	NUP107;CCNT2;CCNT1;CCNC;RBPJ;RPL9;IPO5;PSMD6;C1GALT1C1;PPP2R1B;PSMD5;AP1S2;KPNA4;KPNA2;KPNA3;KPNA1;MAP2K4;SUPT16H;FBXW7;ADAM10;LIG4;TBL1XR1;PSME4;KPNB1;PSMD10;NUP205;PSMD12;SEH1L;PSMD11;CUL5;SEL1L;PIK3R3;PIK3R1;NUP160;BAG4;TPR;ATP6V1H;CPSF6;XRCC4;NUP155;XRCC5;IDH1;VTA1;EIF2AK2;NUP153;CHMP2B;NAPEPLD;MDM2;FGFR1OP;GSK3B;PSIP1;ZMYM2;XPO1;AP1G1;PPP2R5E;CNTRL;DLAT;NDC1;HSP90AA1;PDCD6IP;CHUK;NCBP1;NUP13…
Cellular response to heat stress Homo sapiens R-HSA-3371556	2.72773e-06	4.58619e-05	2.71267	34.7549	GSK3B;NUP205;NUP107;SEH1L;HSPA4L;HSPA14;NUP160;BAG4;HSPH1;BAG5;TPR;NDC1;HSPA9;RANBP2;HSP90AA1;NUP133;NUP155;HSPA4;PTGES3;NUP153;NUP50;NUP35;NUP54;ATM;ATR
Diseases of signal transduction Homo sapiens R-HSA-5663202	2.76034e-06	4.59057e-05	1.91696	24.5373	GSK3B;CCNC;RBPJ;PSMD6;ZMYM2;PPP2R1B;PSMD5;PPP2R5E;CNTRL;HSP90AA1;NCBP1;CHUK;FBXW7;NCBP2;ADAM10;PPP2R5A;PPP2R5C;TGFBR1;PSMA5;KAT2B;PSMA3;PSMA4;CREB1;PSMA1;TBL1XR1;PSME4;SOS1;PSMD10;PSMD12;HDAC2;PSMD11;SEL1L;PIK3R3;PIK3R1;HDAC9;ERLEC1;NRAS;BAG4;TNKS2;POLR2B;RICTOR;POLR2K;CPSF6;CSNK1A1;PTPN11;MIB1;KITLG;PSMC6;APC;NAPEPLD;MDM2;FGFR1OP;KRAS
Asparagine N-linked glycosylation Homo sapiens R-HSA-446203	2.90353e-06	4.77678e-05	1.97072	25.1259	ARF4;CMAS;MIA3;MANEA;NANP;MAN1A2;FPGT;PPP6R3;TMED2;MAN1A1;TMED7;PDIA3;NSF;COG6;F5;DPM1;DYNC1LI2;CTAGE5;TRAPPC6B;CANX;SEC22B;B4GALT6;ALG10B;DYNC1I2;NAPB;RAB1A;STX17;COPB1;DCTN4;USO1;SEL1L;NAPG;LMAN1;SCFD1;FUT8;MAN2A1;ST8SIA4;CD59;UGGT2;UGGT1;SEC31A;EDEM3;ANKRD28;NUS1;SEC24B;SEC24A;GFPT1;SEC23IP;GOLGB1
Recruitment of mitotic centrosome proteins and complexes Homo sapiens R-HSA-380270	3.23004e-06	5.20206e-05	2.90084	36.6754	CEP57;PLK4;DYNC1I2;HSP90AA1;CEP135;CEP152;CCP110;HAUS3;CKAP5;NEDD1;PCM1;CENPJ;CNTRL;AKAP9;CEP70;ALMS1;FGFR1OP;NEK2;CEP192;MAPRE1;CEP290;PAFAH1B1
Centrosome maturation Homo sapiens R-HSA-380287	3.23004e-06	5.2574e-05	2.90084	36.6754	CEP57;PLK4;DYNC1I2;HSP90AA1;CEP135;CEP152;CCP110;HAUS3;CKAP5;NEDD1;PCM1;CENPJ;CNTRL;AKAP9;CEP70;ALMS1;FGFR1OP;NEK2;CEP192;MAPRE1;CEP290;PAFAH1B1
Regulation of mitotic cell cycle Homo sapiens R-HSA-453276	3.33791e-06	5.26495e-05	2.81863	35.5434	PSMD10;PSMD12;PSMD11;UBE2E1;BUB1B;UBE2D1;CCNA2;PSMA5;PSMD6;PSMA3;PSMA4;PSMC6;PSMA1;PSMD5;CDC27;PSME4;CDC16;ANAPC4;NEK2;FBXO5;BUB3;SKP2;MAD2L1
APC/C-mediated degradation of cell cycle proteins Homo sapiens R-HSA-174143	3.33791e-06	5.31979e-05	2.81863	35.5434	PSMD10;PSMD12;PSMD11;UBE2E1;BUB1B;UBE2D1;CCNA2;PSMA5;PSMD6;PSMA3;PSMA4;PSMC6;PSMA1;PSMD5;CDC27;PSME4;CDC16;ANAPC4;NEK2;FBXO5;BUB3;SKP2;MAD2L1
Transport to the Golgi and subsequent modification Homo sapiens R-HSA-948021	3.64295e-06	5.68747e-05	2.25051	28.1826	ARF4;NAPB;RAB1A;DYNC1I2;STX17;COPB1;DCTN4;USO1;MIA3;MANEA;NAPG;LMAN1;FUT8;SCFD1;MAN2A1;MAN1A2;PPP6R3;TMED2;MAN1A1;CD59;TMED7;SEC31A;NSF;ANKRD28;SEC24B;SEC24A;COG6;F5;DYNC1LI2;SEC23IP;CTAGE5;TRAPPC6B;GOLGB1;SEC22B;B4GALT6
APC/C:Cdc20 mediated degradation of mitotic proteins Homo sapiens R-HSA-176409	3.86395e-06	5.91184e-05	2.95608	36.8441	PSMD10;PSMD12;PSMD11;UBE2E1;BUB1B;UBE2D1;CCNA2;PSMA5;PSMD6;PSMA3;PSMA4;PSMC6;PSMA1;PSMD5;CDC27;PSME4;CDC16;ANAPC4;NEK2;BUB3;MAD2L1
Nonhomologous End-Joining (NHEJ) Homo sapiens R-HSA-5693571	3.86353e-06	5.97091e-05	3.40545	42.4453	BARD1;DCLRE1C;RIF1;XRCC4;XRCC5;LIG4;MRE11A;BRCA1;BRCC3;RAD50;SUMO1;TDP2;FAM175A;UBE2V2;UBE2N;ATM;NBN
Viral Messenger RNA Synthesis Homo sapiens R-HSA-168325	4.11724e-06	6.237e-05	3.72024	46.1322	RANBP2;NDC1;NUP205;NUP107;SEH1L;NUP133;NUP155;NUP153;NUP160;POLR2B;NUP50;TPR;NUP35;NUP54;POLR2K
Activation of APC/C and APC/C:Cdc20 mediated degradation of mitotic proteins Homo sapiens R-HSA-176814	4.88517e-06	7.32776e-05	2.91667	35.6688	PSMD10;PSMD12;PSMD11;UBE2E1;BUB1B;UBE2D1;CCNA2;PSMA5;PSMD6;PSMA3;PSMA4;PSMC6;PSMA1;PSMD5;CDC27;PSME4;CDC16;ANAPC4;NEK2;BUB3;MAD2L1
Regulation of TP53 Activity Homo sapiens R-HSA-5633007	5.26784e-06	7.82505e-05	2.27649	27.6682	BLM;PRKAA1;HDAC2;BRCA1;BRIP1;WRN;PPP2R1B;RBBP4;CHEK1;TP53INP1;RBBP8;RICTOR;NBN;TOPBP1;TAF9B;BARD1;SUPT16H;USP7;PRKAB2;RFC3;RMI1;TAF13;MRE11A;PPP2R5C;CCNA2;RAD50;CCNG1;MDM2;RAD17;ATM;DNA2;TAF2;ATR
Mitotic Telophase/Cytokinesis Homo sapiens R-HSA-68884	5.88191e-06	8.6532e-05	6.41026	77.2027	STAG1;NIPBL;STAG2;RAD21;KIF23;PDS5B;PDS5A;SMC3
Cdc20:Phospho-APC/C mediated degradation of Cyclin A Homo sapiens R-HSA-174184	7.38657e-06	0.000107633	2.93427	34.6709	PSMD10;PSMD12;PSMD11;UBE2E1;BUB1B;UBE2D1;CCNA2;PSMA5;PSMD6;PSMA3;PSMA4;PSMC6;PSMA1;PSMD5;CDC27;PSME4;CDC16;ANAPC4;BUB3;MAD2L1
snRNP Assembly Homo sapiens R-HSA-191859	1.01103e-05	0.000144568	3.33333	38.3399	NDC1;RANBP2;NUP205;NUP107;SEH1L;NCBP1;NUP133;NUP155;NCBP2;NUP153;NUP160;NUP50;TPR;SNRPG;NUP35;NUP54
Metabolism of non-coding RNA Homo sapiens R-HSA-194441	1.01103e-05	0.000145932	3.33333	38.3399	NDC1;RANBP2;NUP205;NUP107;SEH1L;NCBP1;NUP133;NUP155;NCBP2;NUP153;NUP160;NUP50;TPR;SNRPG;NUP35;NUP54
Regulation of APC/C activators between G1/S and early anaphase Homo sapiens R-HSA-176408	1.18823e-05	0.000168333	2.76899	31.4016	PSMD10;PSMD12;PSMD11;UBE2E1;BUB1B;UBE2D1;CCNA2;PSMA5;PSMD6;PSMA3;PSMA4;PSMC6;PSMA1;PSMD5;CDC27;PSME4;CDC16;ANAPC4;FBXO5;BUB3;MAD2L1
Generic Transcription Pathway Homo sapiens R-HSA-212436	1.27721e-05	0.000179279	1.47527	16.6237	CCNT2;CCNT1;UBE2D3;UBE2D1;RORA;CCNC;RBPJ;GLS;SESN3;PPP2R1B;CHEK1;NBN;ZNF443;BNIP3L;PRKAB2;SUPT16H;USP7;ZFP1;ZNF12;MED4;ZNF92;MSH2;CCNE2;TBL1XR1;FANCD2;ZNF711;DNA2;BLM;TXN;ZNF708;BRIP1;ZKSCAN8;COX11;ZNF664;SKIL;ZKSCAN1;BARD1;FANCI;SMURF2;CNOT6;CNOT7;ZNF37A;AGO4;CNOT11;MDM2;CYCS;RAD17;ATM;ZNF655;CDK13;CNOT8;COX20;ATR;ZNF770;YWHAB;CHD9;PTEN;CHM;BRCA1;MED14;MED13;YWHAQ;CASP10;ZNF248;TOPBP1;YWHAH;ZNF7…
COPII (Coat Protein 2) Mediated Vesicle Transport Homo sapiens R-HSA-204005	1.41118e-05	0.000196282	2.91054	32.5064	NSF;ANKRD28;NAPB;RAB1A;SEC24B;SEC24A;STX17;USO1;NAPG;F5;LMAN1;SCFD1;SEC23IP;TRAPPC6B;PPP6R3;TMED2;CD59;SEC22B;SEC31A
Regulation of mRNA stability by proteins that bind AU-rich elements Homo sapiens R-HSA-450531	1.44595e-05	0.000199306	2.66473	29.6962	PSMD10;PSMD12;PSMD11;SET;YWHAB;DIS3;PARN;YWHAZ;PSMA5;PSMD6;PSMA3;XPO1;PSMA4;PSMC6;XRN1;PSMA1;PSMD5;PSME4;EXOSC8;HNRNPD;TNPO1;DCP2
ER to Golgi Anterograde Transport Homo sapiens R-HSA-199977	1.47778e-05	0.000201875	2.30598	25.648	ARF4;NAPB;RAB1A;DYNC1I2;STX17;COPB1;DCTN4;USO1;MIA3;NAPG;LMAN1;SCFD1;PPP6R3;TMED2;CD59;TMED7;SEC31A;NSF;ANKRD28;SEC24B;SEC24A;COG6;F5;DYNC1LI2;SEC23IP;CTAGE5;TRAPPC6B;GOLGB1;SEC22B
tRNA processing in the nucleus Homo sapiens R-HSA-6784531	1.5437e-05	0.000209014	3.10673	34.4186	NDC1;RANBP2;NUP205;NUP107;SEH1L;NUP133;NUP155;DDX1;NUP153;TRNT1;NUP160;XPOT;NUP50;TPR;NUP35;NUP54;FAM98B
Programmed Cell Death Homo sapiens R-HSA-5357801	1.66982e-05	0.000224108	2.13353	23.4693	PSMD10;PSMD12;PSMD11;ROCK1;YWHAB;XIAP;HMGB1;LMNB1;PSMD6;PPP3R1;MAPK8;YWHAQ;PSMD5;CASP3;CLSPN;DNM1L;PAK2;KPNA1;YWHAH;APPL1;APAF1;YWHAZ;PSMA5;PSMA3;PSMA4;PSMC6;PSMA1;APC;PSME4;CYCS;FAS;KPNB1;BIRC2;BIRC3
Apoptosis Homo sapiens R-HSA-109581	2.82951e-05	0.000376448	2.1089	22.0861	PSMD10;PSMD12;PSMD11;ROCK1;YWHAB;XIAP;HMGB1;LMNB1;PSMD6;PPP3R1;MAPK8;YWHAQ;PSMD5;CASP3;CLSPN;DNM1L;PAK2;KPNA1;YWHAH;APPL1;APAF1;YWHAZ;PSMA5;PSMA3;PSMA4;PSMC6;PSMA1;APC;PSME4;CYCS;FAS;KPNB1;BIRC2
Translocation of GLUT4 to the plasma membrane Homo sapiens R-HSA-1445148	3.23917e-05	0.000427236	2.95139	30.5103	C2CD5;PRKAB2;STXBP3;YWHAB;MYO5A;LNPEP;YWHAZ;RAB10;RALGAPB;YWHAQ;TBC1D4;RAB14;EXOC5;KIFAP3;RHOQ;YWHAH;EXOC1
Golgi-to-ER retrograde transport Homo sapiens R-HSA-8856688	3.51494e-05	0.000459646	2.36742	24.2801	ARF4;NAPB;RAB1A;DYNC1I2;COPB1;DCTN4;KIF11;NAPG;KIF15;KIF5B;TMED2;KIF21A;KIFAP3;TMED7;NSF;GALNT1;KIF23;DYNC1LI2;KIF18A;KIF2A;RAB18;RAB3GAP2;KIF20B;SEC22B;PAFAH1B1
RNA Polymerase II Transcription Homo sapiens R-HSA-73857	3.91498e-05	0.00050762	2.26815	23.0174	FYTTD1;GTF2A1;CCNT2;CCNT1;SRSF1;PCF11;POLR2B;PAPOLA;TCEB1;TAF9B;POLR2K;SRSF11;SUPT16H;RNGTT;NCBP1;NCBP2;TAF13;CPSF2;UPF3B;THOC2;NUDT21;ZC3H11A;SNRPG;SRSF3;TCEA1;SRSF6;TAF2
Negative regulators of RIG-I/MDA5 signaling Homo sapiens R-HSA-936440	4.3357e-05	0.000557447	3.67647	36.934	IFIH1;HERC5;CYLD;ITCH;TBK1;DDX58;UBE2D3;TAX1BP1;UBE2D1;UBE2K;ATG12;ATG5
Sensing of DNA Double Strand Breaks Homo sapiens R-HSA-5693548	4.4804e-05	0.000571251	8.68056	86.9203	RAD50;MRE11A;ATM;NBN;KPNA2
DNA Replication Homo sapiens R-HSA-69306	4.53218e-05	0.000573078	2.38095	23.8136	RB1;PSMD10;PSMD12;RFC3;PSMD11;PCNA;RFC1;MCM8;CDC7;CCNA2;PSMA5;ORC4;POLA1;PSMD6;PSMA3;PSMA4;DBF4;PSMC6;PSMA1;PSMD5;ORC3;PSME4;E2F3;DNA2
Interferon Signaling Homo sapiens R-HSA-913531	4.77028e-05	0.00059824	1.96641	19.5668	NUP205;SP100;NUP107;SEH1L;IFIT1;IFIT3;NUP160;IFIT2;HERC5;SUMO1;TPR;KPNA4;ARIH1;JAK2;KPNA2;KPNA3;GBP1;TRIM22;KPNA1;NDC1;RANBP2;NUP155;NUP133;IFNGR1;DDX58;UBE2E1;EIF2AK2;NUP153;PTPN11;NUP50;UBE2N;NUP35;NUP54;XAF1;EIF4G3;KPNB1;EIF4G2
Gene Silencing by RNA Homo sapiens R-HSA-211000	6.88391e-05	0.000856291	2.37211	22.7337	NDC1;TSNAX;RANBP2;NUP205;HSP90AA1;NUP107;SEH1L;NUP155;NUP133;NUP153;DICER1;NUP160;TSN;IPO8;AGO4;POLR2B;PRKRA;NUP50;TPR;NUP35;NUP54;POLR2K;TNRC6A
G1/S DNA Damage Checkpoints Homo sapiens R-HSA-69615	9.8271e-05	0.00121254	2.72436	25.1398	PSMD10;PSMD12;PSMD11;CCNA2;PSMA5;PSMD6;PSMA3;PSMA4;PSMC6;CCNE2;PSMA1;PSMD5;RFWD2;CHEK1;PSME4;MDM2;ATM
Glucose transport Homo sapiens R-HSA-70153	0.000100159	0.00122595	3.22421	29.6909	RANBP2;NDC1;NUP205;NUP107;SEH1L;NUP133;NUP155;NUP153;NUP160;NUP50;TPR;NUP35;NUP54
Hexose transport Homo sapiens R-HSA-189200	0.000112344	0.00136417	3.03819	27.6292	RANBP2;NDC1;NUP205;NUP107;SEH1L;NUP133;NUP155;NUP153;SLC5A3;NUP160;NUP50;TPR;NUP35;NUP54
APC truncation mutants have impaired AXIN binding Homo sapiens R-HSA-5467337	0.000138842	0.00158528	5.20833	46.2613	GSK3B;APC;PPP2R1B;CSNK1A1;PPP2R5E;PPP2R5A;PPP2R5C
AXIN mutants destabilize the destruction complex, activating WNT signaling Homo sapiens R-HSA-4839735	0.000138842	0.0015972	5.20833	46.2613	GSK3B;APC;PPP2R1B;CSNK1A1;PPP2R5E;PPP2R5A;PPP2R5C
G1/S Transition Homo sapiens R-HSA-69206	0.000133916	0.00160071	2.23214	19.9069	RB1;PSMD10;PSMD12;PSMD11;PCNA;RRM2;MCM8;CDC7;CCNA2;PSMA5;ORC4;POLA1;PSMD6;PSMA3;PSMA4;DBF4;PSMC6;PPP2R1B;CCNE2;PSMA1;PSMD5;ORC3;FBXO5;SKP2
Signaling by TGF-beta Receptor Complex Homo sapiens R-HSA-170834	0.000141366	0.00160215	2.56849	22.7675	USP15;CCNT2;CCNT1;SMURF2;USP9X;UBE2D3;UBE2D1;CCNC;RHOA;TGFBR1;UCHL5;PPP1CB;PPP1CC;XPO1;RBL1;STRAP;SKIL;TRIM33
RIG-I/MDA5 mediated induction of IFN-alpha/beta pathways Homo sapiens R-HSA-168928	0.0001334	0.00160711	2.50527	22.3524	CHUK;DDX58;DHX9;UBE2D3;UBE2D1;HMGB1;TANK;ATG12;HERC5;IFIH1;CYLD;SIKE1;ITCH;TBK1;CASP10;DHX36;TAX1BP1;UBE2K;ATG5
AXIN missense mutants destabilize the destruction complex Homo sapiens R-HSA-5467340	0.000138842	0.0016093	5.20833	46.2613	GSK3B;APC;PPP2R1B;CSNK1A1;PPP2R5E;PPP2R5A;PPP2R5C
CLEC7A (Dectin-1) signaling Homo sapiens R-HSA-5607764	0.000143785	0.00161758	2.31481	20.4796	PSMD10;PSMD12;PSMD11;CHUK;UBE2D1;ITPR2;MALT1;PSMA5;PPP3CA;PSMD6;PPP3R1;PSMA3;PSMA4;PSMC6;PSMA1;PSMD5;PSME4;UBE2N;UBA3;TAB3;TAB2;MAP3K7
truncated APC mutants destabilize the destruction complex Homo sapiens R-HSA-4839744	0.000138842	0.00162159	5.20833	46.2613	GSK3B;APC;PPP2R1B;CSNK1A1;PPP2R5E;PPP2R5A;PPP2R5C
Truncations of AMER1 destabilize the destruction complex Homo sapiens R-HSA-5467348	0.000138842	0.00163406	5.20833	46.2613	GSK3B;APC;PPP2R1B;CSNK1A1;PPP2R5E;PPP2R5A;PPP2R5C
AMER1 mutants destabilize the destruction complex Homo sapiens R-HSA-4839748	0.000138842	0.00164673	5.20833	46.2613	GSK3B;APC;PPP2R1B;CSNK1A1;PPP2R5E;PPP2R5A;PPP2R5C
TP53 Regulates Transcription of DNA Repair Genes Homo sapiens R-HSA-6796648	0.000150507	0.00168084	2.73224	24.0478	FANCI;SUPT16H;CCNT2;CCNT1;BRCA1;MLH1;MSH2;FANCD2;POLR2B;CHEK1;TCEA1;TCEB1;ATM;CDK13;POLR2K;ATR
Misspliced GSK3beta mutants stabilize beta-catenin Homo sapiens R-HSA-5339716	0.000238759	0.00246825	4.86111	40.5419	GSK3B;APC;PPP2R1B;CSNK1A1;PPP2R5E;PPP2R5A;PPP2R5C
Post-Elongation Processing of Intron-Containing pre-mRNA Homo sapiens R-HSA-112296	0.000228776	0.00248247	2.85948	23.9703	FYTTD1;NCBP1;NCBP2;SRSF1;CPSF2;UPF3B;THOC2;NUDT21;PCF11;ZC3H11A;PAPOLA;SRSF3;SRSF6;SRSF11
S37 mutants of beta-catenin aren't phosphorylated Homo sapiens R-HSA-5358749	0.000238759	0.00248504	4.86111	40.5419	GSK3B;APC;PPP2R1B;CSNK1A1;PPP2R5E;PPP2R5A;PPP2R5C
p53-Dependent G1 DNA Damage Response Homo sapiens R-HSA-69563	0.000226118	0.00248893	2.6455	22.2075	PSMD10;PSMD12;PSMD11;CCNA2;PSMA5;PSMD6;PSMA3;PSMA4;PSMC6;CCNE2;PSMA1;PSMD5;RFWD2;PSME4;MDM2;ATM
mRNA 3'-end processing Homo sapiens R-HSA-72187	0.000228776	0.0025002	2.85948	23.9703	FYTTD1;NCBP1;NCBP2;SRSF1;CPSF2;UPF3B;THOC2;NUDT21;PCF11;ZC3H11A;PAPOLA;SRSF3;SRSF6;SRSF11
T41 mutants of beta-catenin aren't phosphorylated Homo sapiens R-HSA-5358752	0.000238759	0.00250206	4.86111	40.5419	GSK3B;APC;PPP2R1B;CSNK1A1;PPP2R5E;PPP2R5A;PPP2R5C
p53-Dependent G1/S DNA damage checkpoint Homo sapiens R-HSA-69580	0.000226118	0.00250696	2.6455	22.2075	PSMD10;PSMD12;PSMD11;CCNA2;PSMA5;PSMD6;PSMA3;PSMA4;PSMC6;CCNE2;PSMA1;PSMD5;RFWD2;PSME4;MDM2;ATM
phosphorylation site mutants of CTNNB1 are not targeted to the proteasome by the destruction complex Homo sapiens R-HSA-4839743	0.000238759	0.00251932	4.86111	40.5419	GSK3B;APC;PPP2R1B;CSNK1A1;PPP2R5E;PPP2R5A;PPP2R5C
S45 mutants of beta-catenin aren't phosphorylated Homo sapiens R-HSA-5358751	0.000238759	0.00253681	4.86111	40.5419	GSK3B;APC;PPP2R1B;CSNK1A1;PPP2R5E;PPP2R5A;PPP2R5C
C-type lectin receptors (CLRs) Homo sapiens R-HSA-5621481	0.000236285	0.00254588	2.11721	17.6797	PSMD10;PSMD12;PSMD11;UBE2D1;ITPR2;MALT1;PPP3CA;PSMD6;PPP3R1;NRAS;PSMD5;MAP3K7;PAK2;CHUK;PSMA5;PSMA3;PSMA4;PSMC6;PSMA1;PSME4;UBE2N;UBA3;TAB3;TAB2;KRAS
S33 mutants of beta-catenin aren't phosphorylated Homo sapiens R-HSA-5358747	0.000238759	0.00255455	4.86111	40.5419	GSK3B;APC;PPP2R1B;CSNK1A1;PPP2R5E;PPP2R5A;PPP2R5C
DNA Damage Bypass Homo sapiens R-HSA-73893	0.000277399	0.00284846	2.94384	24.1102	RFC3;PCNA;RFC1;UBE2B;REV1;RCHY1;KIAA0101;USP1;REV3L;POLI;POLK;RAD18;CUL4B
Synthesis of DNA Homo sapiens R-HSA-69239	0.000295531	0.00301442	2.25515	18.327	RB1;PSMD10;PSMD12;RFC3;PSMD11;PCNA;RFC1;MCM8;CCNA2;PSMA5;ORC4;POLA1;PSMD6;PSMA3;PSMA4;PSMC6;PSMA1;PSMD5;ORC3;PSME4;DNA2
Cellular Senescence Homo sapiens R-HSA-2559583	0.000300286	0.00304263	1.94099	15.743	RB1;UBE2D1;TXN;BMI1;LMNB1;RPS6KA3;MAPK8;RBBP4;CDC27;E2F3;NBN;MAP3K5;SUZ12;MAP2K4;EED;UBE2E1;MRE11A;PHC3;CCNA2;RAD50;CDK6;CCNE2;AGO4;CDC16;MDM2;ANAPC4;ATM;TNIK;TNRC6A;EZH2
APC/C:Cdh1 mediated degradation of Cdc20 and other APC/C:Cdh1 targeted proteins in late mitosis/early G1 Homo sapiens R-HSA-174178	0.000312822	0.0031079	2.49413	20.1273	PSMD10;PSMD12;PSMD11;UBE2E1;UBE2D1;PSMA5;PSMD6;PSMA3;PSMA4;PSMC6;PSMA1;PSMD5;CDC27;PSME4;CDC16;ANAPC4;SKP2
Inactivation of APC/C via direct inhibition of the APC/C complex Homo sapiens R-HSA-141430	0.000311032	0.00311032	4.16667	33.6484	CDC16;CDC27;UBE2E1;UBE2D1;BUB1B;ANAPC4;BUB3;MAD2L1
Inhibition of the proteolytic activity of APC/C required for the onset of anaphase by mitotic spindle checkpoint components Homo sapiens R-HSA-141405	0.000311032	0.00313079	4.16667	33.6484	CDC16;CDC27;UBE2E1;UBE2D1;BUB1B;ANAPC4;BUB3;MAD2L1
Influenza Infection Homo sapiens R-HSA-168254	0.000323555	0.0031938	1.98413	15.9447	NUP205;NUP107;SEH1L;RPL9;NUP160;IPO5;XPO1;POLR2B;TPR;KPNA4;KPNA2;KPNA3;POLR2K;KPNA1;NDC1;RANBP2;HSP90AA1;NUP155;NUP133;EIF2AK2;NUP153;RPS3A;DNAJC3;NUP50;CANX;NUP35;NUP54;KPNB1
Toll-Like Receptors Cascades Homo sapiens R-HSA-168898	0.000333516	0.00325019	2.00893	16.0831	DHX9;UBE2D3;UBE2D1;HMGB1;TANK;HSP90B1;EEA1;RPS6KA3;MAPK8;TBK1;PPP2R1B;DHX36;MAP3K7;MAP2K4;CHUK;IRAK3;PTPN11;IRAK4;CREB1;UBE2N;TAB3;TAB2;TLR10;TLR7;PIK3C3;BIRC2;BIRC3
APC-Cdc20 mediated degradation of Nek2A Homo sapiens R-HSA-179409	0.000333397	0.00326985	3.75	30.0232	CDC27;CDC16;UBE2E1;BUB1B;UBE2D1;ANAPC4;NEK2;BUB3;MAD2L1
Transcriptional regulation by small RNAs Homo sapiens R-HSA-5578749	0.000373389	0.00361573	2.45949	19.4125	NDC1;RANBP2;NUP205;NUP107;SEH1L;NUP133;NUP155;NUP153;NUP160;IPO8;POLR2B;NUP50;TPR;NUP35;NUP54;POLR2K;TNRC6A
Activation of NF-kappaB in B cells Homo sapiens R-HSA-1169091	0.000400481	0.0038296	2.52525	19.7547	PSMD10;PSMD12;PSMD11;CHUK;PRKCB;MALT1;PSMA5;PSMD6;PSMA3;PSMA4;PSMC6;PSMA1;PSMD5;PSME4;REL;MAP3K7
APC/C:Cdc20 mediated degradation of Securin Homo sapiens R-HSA-174154	0.000400481	0.00385369	2.52525	19.7547	PSMD10;PSMD12;PSMD11;UBE2E1;UBE2D1;PSMA5;PSMD6;PSMA3;PSMA4;PSMC6;PSMA1;PSMD5;CDC27;PSME4;CDC16;ANAPC4
Post-Elongation Processing of the Transcript Homo sapiens R-HSA-76044	0.000422621	0.00396694	2.60417	20.2319	FYTTD1;NCBP1;NCBP2;SRSF1;CPSF2;UPF3B;THOC2;NUDT21;PCF11;ZC3H11A;PAPOLA;SNRPG;SRSF3;SRSF6;SRSF11
RNA Polymerase II Transcription Termination Homo sapiens R-HSA-73856	0.000422621	0.00399142	2.60417	20.2319	FYTTD1;NCBP1;NCBP2;SRSF1;CPSF2;UPF3B;THOC2;NUDT21;PCF11;ZC3H11A;PAPOLA;SNRPG;SRSF3;SRSF6;SRSF11
Cleavage of Growing Transcript in the Termination Region Homo sapiens R-HSA-109688	0.000422621	0.00401621	2.60417	20.2319	FYTTD1;NCBP1;NCBP2;SRSF1;CPSF2;UPF3B;THOC2;NUDT21;PCF11;ZC3H11A;PAPOLA;SNRPG;SRSF3;SRSF6;SRSF11
Death Receptor Signalling Homo sapiens R-HSA-73887	0.000438431	0.00401676	2.82118	21.8142	CHUK;XIAP;CYLD;BAG4;CASP10;TAX1BP1;FAS;TAB3;TAB2;MAP3K7;BIRC2;NSMAF;BIRC3
Degradation of AXIN Homo sapiens R-HSA-4641257	0.000436623	0.0040243	2.70062	20.8932	PSMD10;PSMD12;PSMD11;SMURF2;PSMA5;RNF146;PSMD6;PSMA3;PSMA4;PSMC6;PSMA1;TNKS2;PSMD5;PSME4
Stabilization of p53 Homo sapiens R-HSA-69541	0.000436623	0.00404869	2.70062	20.8932	PSMD10;PSMD12;PSMD11;PSMA5;PSMD6;PSMA3;PSMA4;PSMC6;PSMA1;PSMD5;RFWD2;PSME4;MDM2;ATM
Golgi Associated Vesicle Biogenesis Homo sapiens R-HSA-432722	0.000436623	0.00407337	2.70062	20.8932	TPD52;TFRC;CLTC;AP4E1;AP3B1;PIK3C2A;CLINT1;BLOC1S6;SNX2;AP1G1;CPD;AP1S2;SNX5;PICALM
Mitotic Spindle Checkpoint Homo sapiens R-HSA-69618	0.000460349	0.00419246	3.96825	30.4902	CDC16;CDC27;UBE2E1;UBE2D1;BUB1B;ANAPC4;BUB3;MAD2L1
Retrograde transport at the Trans-Golgi-Network Homo sapiens R-HSA-6811440	0.000544931	0.00493339	2.76361	20.7681	NSF;NAPB;SCOC;NAA30;TMF1;RIC1;COG6;RHOBTB3;GCC2;NAPG;GOLGA4;NAA35;VAMP4
COPI-dependent Golgi-to-ER retrograde traffic Homo sapiens R-HSA-6811434	0.000559495	0.00503545	2.31481	17.3344	NSF;ARF4;NAPB;RAB1A;COPB1;KIF23;KIF11;NAPG;KIF15;KIF18A;KIF2A;KIF5B;TMED2;KIF21A;TMED7;KIFAP3;KIF20B;SEC22B
Beta-catenin phosphorylation cascade Homo sapiens R-HSA-196299	0.000607226	0.00543308	4.28922	31.7685	GSK3B;APC;PPP2R1B;CSNK1A1;PPP2R5E;PPP2R5A;PPP2R5C
Autodegradation of Cdh1 by Cdh1:APC/C Homo sapiens R-HSA-174084	0.000615516	0.00547523	2.52016	18.6317	PSMD10;PSMD12;PSMD11;UBE2E1;UBE2D1;PSMA5;PSMD6;PSMA3;PSMA4;PSMC6;PSMA1;PSMD5;CDC27;CDC16;ANAPC4
Regulation of DNA replication Homo sapiens R-HSA-69304	0.000619576	0.00547948	2.36111	17.4403	RB1;PSMD10;PSMD12;PSMD11;MCM8;CCNA2;PSMA5;ORC4;PSMD6;PSMA3;PSMA4;PSMC6;PSMA1;PSMD5;ORC3;PSME4;E2F3
M/G1 Transition Homo sapiens R-HSA-68874	0.000653552	0.00568145	2.28659	16.7677	PSMD10;PSMD12;PSMD11;MCM8;CDC7;PSMA5;ORC4;POLA1;PSMD6;PSMA3;PSMA4;DBF4;PSMC6;PSMA1;PSMD5;ORC3;PSME4;E2F3
DNA Replication Pre-Initiation Homo sapiens R-HSA-69002	0.000653552	0.00571391	2.28659	16.7677	PSMD10;PSMD12;PSMD11;MCM8;CDC7;PSMA5;ORC4;POLA1;PSMD6;PSMA3;PSMA4;DBF4;PSMC6;PSMA1;PSMD5;ORC3;PSME4;E2F3
Degradation of beta-catenin by the destruction complex Homo sapiens R-HSA-195253	0.000653552	0.00574675	2.28659	16.7677	PSMD10;GSK3B;PSMD12;PSMD11;CSNK1A1;PPP2R5A;PPP2R5C;PSMA5;PSMD6;PSMA3;PSMA4;PSMC6;PPP2R1B;PSMA1;APC;PPP2R5E;PSMD5;PSME4
Deadenylation-dependent mRNA decay Homo sapiens R-HSA-429914	0.000672489	0.00581304	2.70833	19.7831	DDX6;DIS3;PARN;LSM5;LSM3;CNOT6;CNOT7;PAN3;XRN1;CNOT11;EXOSC8;CNOT8;DCP2
tRNA processing Homo sapiens R-HSA-72306	0.000689976	0.0059307	2.12379	15.4587	NDC1;RANBP2;NUP205;NUP107;SEH1L;NUP155;NUP133;TYW3;DDX1;NUP153;TRNT1;EPRS;NUP160;ADAT2;XPOT;NUP50;TPR;TRMT13;NUP35;NUP54;FAM98B
Downstream signaling events of B Cell Receptor (BCR) Homo sapiens R-HSA-1168372	0.000702898	0.00600801	1.79036	12.9986	PSMD10;GSK3B;PSMD12;PSMD11;PTEN;PIK3R3;PIK3R1;MALT1;PSMD6;NRAS;PPP2R1B;PSMD5;PPP2R5E;RICTOR;MAP3K7;CHUK;PRKCB;PPP2R5A;PTPN11;PPP2R5C;PSMA5;PSMA3;KITLG;CREB1;PSMA4;PSMC6;PSMA1;AGO4;PSME4;MDM2;REL;KRAS;TNRC6A
Nuclear Envelope Reassembly Homo sapiens R-HSA-2995410	0.000735038	0.006112	4.80769	34.6903	VRK1;PPP2R2A;VRK2;LEMD3;LMNB1;TMPO
Initiation of Nuclear Envelope Reformation Homo sapiens R-HSA-2995383	0.000735038	0.0061454	4.80769	34.6903	VRK1;PPP2R2A;VRK2;LEMD3;LMNB1;TMPO
Small interfering RNA (siRNA) biogenesis Homo sapiens R-HSA-426486	0.000734061	0.00617095	5.78704	41.7646	TSNAX;AGO4;PRKRA;DICER1;TSN
Integration of provirus Homo sapiens R-HSA-162592	0.000734061	0.00620505	5.78704	41.7646	XRCC4;XRCC5;PSIP1;LIG4;KPNA1
Processing and activation of SUMO Homo sapiens R-HSA-3215018	0.000734061	0.00623952	5.78704	41.7646	SENP5;SUMO1;UBA2;SENP2;SENP1
Cytokine Signaling in Immune system Homo sapiens R-HSA-1280215	0.000756839	0.00625926	1.41129	10.142	NUP107;YWHAB;IFIT1;IFIT3;IFIT2;HERC5;PSMD6;IL18RAP;SUMO1;PPP2R1B;PSMD5;PPP2R5E;CASP3;KPNA4;ARIH1;JAK2;KPNA2;MAP3K7;KPNA3;TRIM22;KPNA1;NDC1;MAP2K4;CHUK;NUP133;IFNGR1;IL15;DDX58;UBE2E1;PPP2R5A;IRAK3;PPP2R5C;IRAK4;PRLR;YWHAZ;PSMA5;PSMA3;PSMA4;PSMA1;RASA1;NUP50;PSME4;AKAP9;NUP54;IL6ST;SOS1;KPNB1;BIRC2;BIRC3;PSMD10;NUP205;SP100;PSMD12;SEH1L;PSMD11;CUL3;PIK3R3;IQGAP1;PIK3R1;NUP160;RAP1B;NRAS;RAP1A;TPR;…
Orc1 removal from chromatin Homo sapiens R-HSA-68949	0.000803911	0.00657745	2.38095	16.9667	RB1;PSMD10;PSMD12;PSMD11;MCM8;CCNA2;PSMA5;ORC4;PSMD6;PSMA3;PSMA4;PSMC6;PSMA1;PSMD5;ORC3;PSME4
Switching of origins to a post-replicative state Homo sapiens R-HSA-69052	0.000803911	0.00661282	2.38095	16.9667	RB1;PSMD10;PSMD12;PSMD11;MCM8;CCNA2;PSMA5;ORC4;PSMD6;PSMA3;PSMA4;PSMC6;PSMA1;PSMD5;ORC3;PSME4
Autodegradation of the E3 ubiquitin ligase COP1 Homo sapiens R-HSA-349425	0.000824286	0.00670829	2.65523	18.8548	PSMD10;PSMD12;PSMD11;PSMA5;PSMD6;PSMA3;PSMA4;PSMC6;PSMA1;PSMD5;RFWD2;PSME4;ATM
Cholesterol biosynthesis Homo sapiens R-HSA-191273	0.00093152	0.00754087	3.62319	25.2851	IDI1;SQLE;HMGCS1;CYP51A1;SC5D;MSMO1;HMGCR;LBR
CDT1 association with the CDC6:ORC:origin complex Homo sapiens R-HSA-68827	0.000947595	0.00763063	2.51437	17.504	PSMD10;PSMD12;PSMD11;MCM8;PSMA5;ORC4;PSMD6;PSMA3;PSMA4;PSMC6;PSMA1;PSMD5;ORC3;PSME4
Ubiquitin Mediated Degradation of Phosphorylated Cdc25A Homo sapiens R-HSA-69601	0.00100381	0.0079577	2.60417	17.979	PSMD10;PSMD12;PSMD11;PSMA5;PSMD6;PSMA3;PSMA4;PSMC6;PSMA1;PSMD5;CHEK1;PSME4;ATM
p53-Independent G1/S DNA damage checkpoint Homo sapiens R-HSA-69613	0.00100381	0.00799915	2.60417	17.979	PSMD10;PSMD12;PSMD11;PSMA5;PSMD6;PSMA3;PSMA4;PSMC6;PSMA1;PSMD5;CHEK1;PSME4;ATM
p53-Independent DNA Damage Response Homo sapiens R-HSA-69610	0.00100381	0.00804103	2.60417	17.979	PSMD10;PSMD12;PSMD11;PSMA5;PSMD6;PSMA3;PSMA4;PSMC6;PSMA1;PSMD5;CHEK1;PSME4;ATM
SUMO is proteolytically processed Homo sapiens R-HSA-3065679	0.0010834	0.00854435	6.94444	47.4142	SENP5;SUMO1;SENP2;SENP1
Removal of licensing factors from origins Homo sapiens R-HSA-69300	0.0011106	0.00871393	2.31481	15.7474	RB1;PSMD10;PSMD12;PSMD11;MCM8;CCNA2;PSMA5;ORC4;PSMD6;PSMA3;PSMA4;PSMC6;PSMA1;PSMD5;ORC3;PSME4
DNA Double Strand Break Response Homo sapiens R-HSA-5693606	0.00113432	0.00885465	2.47175	16.7627	BARD1;SMARCA5;MRE11A;BRCA1;BRCC3;MAPK8;RAD50;SUMO1;FAM175A;UBE2V2;UBE2N;ATM;NBN;KPNA2
Synthesis of PIPs at the early endosome membrane Homo sapiens R-HSA-1660516	0.00118219	0.00918145	4.46429	30.091	PI4K2B;INPP4B;PIKFYVE;INPP5F;PIK3C3;PIK3C2A
Vif-mediated degradation of APOBEC3G Homo sapiens R-HSA-180585	0.00121489	0.00938779	2.55503	17.1522	PSMD10;PSMD12;PSMD11;CUL5;PSMA5;PSMD6;PSMA3;PSMA4;PSMC6;PSMA1;PSMD5;PSME4;TCEB1
Signaling by Wnt Homo sapiens R-HSA-195721	0.00123797	0.00951807	1.58898	10.6371	PSMD10;VPS29;GSK3B;PSMD12;PSMD11;CUL3;CLTC;USP34;XIAP;ITPR2;VPS26A;CXXC4;PPP3CA;PSMD6;PPP3R1;XPO1;GNG2;PPP2R1B;TNKS2;PSMD5;PPP2R5E;VPS35;MAP3K7;TMED5;USP8;FZD3;SMURF2;PRKCB;CSNK1A1;PPP2R5A;PPP2R5C;YWHAZ;RHOA;PSMA5;RNF146;PSMA3;PSMA4;PSMC6;DAAM1;PSMA1;APC;AGO4;PSME4;LGR4;TNRC6A
Cytosolic tRNA aminoacylation Homo sapiens R-HSA-379716	0.00128072	0.00979749	3.47222	23.1262	DARS;PPA1;LARS;RARS;TARS;IARS;EPRS;FARSB
TNF signaling Homo sapiens R-HSA-75893	0.00129594	0.0098646	2.79472	18.5807	CYLD;BAG4;CHUK;TAX1BP1;XIAP;TAB3;TAB2;MAP3K7;BIRC2;NSMAF;BIRC3
HDR through MMEJ (alt-NHEJ) Homo sapiens R-HSA-5685939	0.00135213	0.0102414	5.20833	34.4067	POLQ;RAD50;RBBP8;MRE11A;NBN
Assembly of the pre-replicative complex Homo sapiens R-HSA-68867	0.00144814	0.0108611	2.33209	15.246	PSMD10;PSMD12;PSMD11;MCM8;PSMA5;ORC4;PSMD6;PSMA3;PSMA4;PSMC6;PSMA1;PSMD5;ORC3;PSME4;E2F3
Regulation of RAS by GAPs Homo sapiens R-HSA-5658442	0.00144814	0.0109146	2.33209	15.246	PSMD10;PSMD12;PSMD11;CUL3;PSMA5;PSMD6;PSMA3;NRAS;PSMA4;PSMC6;PSMA1;PSMD5;RASA1;PSME4;KRAS
RAF activation Homo sapiens R-HSA-5673000	0.00172652	0.0128232	3.33333	21.2055	NRAS;PPP2R1B;YWHAB;PPP2R5E;PPP2R5A;KRAS;PPP2R5C;JAK2
Regulation of cholesterol biosynthesis by SREBP (SREBF) Homo sapiens R-HSA-1655829	0.0017486	0.0128623	2.46212	15.6319	IDI1;SEC24B;SEC24A;HMGCS1;CHD9;INSIG1;CYP51A1;HMGCR;SQLE;TBL1XR1;SCD;SC5D;KPNB1
G0 and Early G1 Homo sapiens R-HSA-1538133	0.00172652	0.0128857	3.33333	21.2055	TOP2A;CCNA2;RBL2;PCNA;RBL1;RBBP4;CCNE2;DYRK1A
Hh mutants that don't undergo autocatalytic processing are degraded by ERAD Homo sapiens R-HSA-5362768	0.0017486	0.0129244	2.46212	15.6319	PSMD10;PSMD12;PSMD11;SEL1L;PSMA5;ERLEC1;PSMD6;PSMA3;PSMA4;PSMC6;PSMA1;PSMD5;PSME4
Processing of Intronless Pre-mRNAs Homo sapiens R-HSA-77595	0.00181114	0.0131955	4.16667	26.3075	NUDT21;NCBP1;NCBP2;PCF11;CPSF2;PAPOLA
Calnexin/calreticulin cycle Homo sapiens R-HSA-901042	0.00181114	0.0132586	4.16667	26.3075	PDIA3;EDEM3;SEL1L;CANX;UGGT2;UGGT1
Regulation of activated PAK-2p34 by proteasome mediated degradation Homo sapiens R-HSA-211733	0.00187875	0.0135589	2.55102	16.0131	PSMA5;PSMD10;PSMD6;PSMA3;PSMD12;PSMA4;PSMD11;PSMC6;PSMA1;PSMD5;PSME4;PAK2
Signaling by Hippo Homo sapiens R-HSA-2028269	0.00187055	0.0135637	3.64583	22.9014	LATS1;MOB1B;MOB1A;YWHAB;CASP3;STK4;STK3
NOD1/2 Signaling Pathway Homo sapiens R-HSA-168638	0.00193851	0.0139245	3.02419	18.8886	CYLD;ITCH;CHUK;UBE2N;TAB3;TAB2;MAP3K7;BIRC2;BIRC3
TRIF-mediated TLR3/TLR4 signaling Homo sapiens R-HSA-937061	0.00198722	0.0140761	2.04038	12.6932	MAP2K4;CHUK;DHX9;UBE2D3;UBE2D1;PTPN11;HMGB1;TANK;RPS6KA3;MAPK8;TBK1;CREB1;PPP2R1B;UBE2N;TAB3;TAB2;MAP3K7;BIRC2;BIRC3
Activation of ATR in response to replication stress Homo sapiens R-HSA-176187	0.00200535	0.0141391	2.81532	17.4886	ORC4;RFC3;DBF4;MCM8;ORC3;CHEK1;RAD17;CDC7;CLSPN;ATR
Toll Like Receptor 3 (TLR3) Cascade Homo sapiens R-HSA-168164	0.00198722	0.0141416	2.04038	12.6932	MAP2K4;CHUK;DHX9;UBE2D3;UBE2D1;PTPN11;HMGB1;TANK;RPS6KA3;MAPK8;TBK1;CREB1;PPP2R1B;UBE2N;TAB3;TAB2;MAP3K7;BIRC2;BIRC3
MyD88-independent TLR3/TLR4 cascade Homo sapiens R-HSA-166166	0.00198722	0.0142077	2.04038	12.6932	MAP2K4;CHUK;DHX9;UBE2D3;UBE2D1;PTPN11;HMGB1;TANK;RPS6KA3;MAPK8;TBK1;CREB1;PPP2R1B;UBE2N;TAB3;TAB2;MAP3K7;BIRC2;BIRC3
Activated TLR4 signalling Homo sapiens R-HSA-166054	0.00209663	0.0147149	1.95312	12.0458	MAP2K4;CHUK;DHX9;UBE2D3;UBE2D1;IRAK3;PTPN11;HMGB1;IRAK4;TANK;RPS6KA3;MAPK8;TBK1;CREB1;PPP2R1B;UBE2N;TAB3;TAB2;MAP3K7;BIRC2;BIRC3
Downregulation of TGF-beta receptor signaling Homo sapiens R-HSA-2173788	0.00228642	0.0156871	3.20513	19.4896	PPP1CB;PPP1CC;USP15;XPO1;SMURF2;STRAP;TGFBR1;UCHL5
Regulation of ornithine decarboxylase (ODC) Homo sapiens R-HSA-350562	0.00225968	0.0157151	2.5	15.2313	PSMA5;PSMD10;PSMD6;PSMA3;PSMD12;PSMA4;PSMD11;PSMC6;PSMA1;PSMD5;PSME4;AZIN1
Apoptotic factor-mediated response Homo sapiens R-HSA-111471	0.0023355	0.0157415	5.95238	36.0686	APAF1;CASP3;XIAP;CYCS
TNFR1-induced NFkappaB signaling pathway Homo sapiens R-HSA-5357956	0.00228642	0.0157577	3.20513	19.4896	CYLD;CHUK;XIAP;TAB3;TAB2;MAP3K7;BIRC2;BIRC3
Regulation of Apoptosis Homo sapiens R-HSA-169911	0.00225968	0.0157868	2.5	15.2313	PSMA5;PSMD10;PSMD6;PSMA3;PSMD12;PSMA4;PSMD11;PSMC6;PSMA1;PSMD5;PSME4;PAK2
SeMet incorporation into proteins Homo sapiens R-HSA-2408517	0.00228356	0.0158092	4.73485	28.7975	DARS;LARS;RARS;IARS;EPRS
Clearance of Nuclear Envelope Membranes from Chromatin Homo sapiens R-HSA-2993913	0.0023355	0.0158111	5.95238	36.0686	VRK1;VRK2;LEMD3;TMPO
2-LTR circle formation Homo sapiens R-HSA-164843	0.0023355	0.0158814	5.95238	36.0686	XRCC4;XRCC5;PSIP1;LIG4
TP53 Regulates Metabolic Genes Homo sapiens R-HSA-5628897	0.00233183	0.0159273	2.10813	12.7776	PRKAB2;PRKAA1;YWHAB;PTEN;TXN;YWHAZ;LRPPRC;GLS;YWHAQ;SESN3;AGO4;COX11;CYCS;LAMTOR3;TNRC6A;YWHAH;COX20
Influenza Life Cycle Homo sapiens R-HSA-168255	0.00246771	0.0164873	1.83824	11.0376	NDC1;RANBP2;NUP205;HSP90AA1;NUP107;SEH1L;NUP155;NUP133;NUP153;RPS3A;RPL9;NUP160;IPO5;DNAJC3;XPO1;POLR2B;NUP50;TPR;CANX;NUP35;NUP54;KPNB1;POLR2K;KPNA1
Hh mutants abrogate ligand secretion Homo sapiens R-HSA-5387390	0.00246258	0.0165252	2.37573	14.2699	PSMD10;PSMD12;PSMD11;SEL1L;PSMA5;ERLEC1;PSMD6;PSMA3;PSMA4;PSMC6;PSMA1;PSMD5;PSME4
Downstream TCR signaling Homo sapiens R-HSA-202424	0.00253669	0.0168745	1.99916	11.9488	PSMD10;PSMD12;PSMD11;CHUK;PTEN;UBE2D1;PIK3R1;MALT1;PSMA5;PSMD6;PSMA3;PSMA4;PSMC6;PSMA1;PSMD5;PSME4;UBE2N;TAB2;MAP3K7
MAPK6/MAPK4 signaling Homo sapiens R-HSA-5687128	0.00260933	0.0172826	2.03804	12.1236	PSMD10;PSMD12;PSMD11;NCOA3;PSMA5;PSMD6;PSMA3;XPO1;SEPT7;PSMA4;PSMC6;PSMA1;PSMD5;AGO4;PSME4;MAPK6;PAK2;TNRC6A
NIK-->noncanonical NF-kB signaling Homo sapiens R-HSA-5676590	0.00290024	0.0189631	2.33477	13.642	PSMD10;PSMD12;PSMD11;CHUK;PSMA5;PSMD6;PSMA3;PSMA4;PSMC6;PSMA1;PSMD5;PSME4;UBA3
Recruitment and ATM-mediated phosphorylation of repair and signaling proteins at DNA double strand breaks Homo sapiens R-HSA-5693565	0.00290024	0.0190445	2.33477	13.642	BARD1;SMARCA5;MRE11A;BRCA1;BRCC3;MAPK8;RAD50;SUMO1;FAM175A;UBE2V2;UBE2N;ATM;NBN
Signaling by the B Cell Receptor (BCR) Homo sapiens R-HSA-983705	0.00289626	0.0191003	1.60944	9.40612	PSMD10;GSK3B;PSMD12;PSMD11;PTEN;PIK3R3;DAPP1;ITPR2;PIK3R1;MALT1;PSMD6;NRAS;PPP2R1B;PSMD5;PPP2R5E;RICTOR;MAP3K7;CHUK;PRKCB;PPP2R5A;PTPN11;PPP2R5C;PSMA5;PSMA3;KITLG;PSMA4;PSMC6;CREB1;PSMA1;AGO4;PSME4;REL;MDM2;KRAS;SOS1;TNRC6A
Association of TriC/CCT with target proteins during biosynthesis Homo sapiens R-HSA-390471	0.00306629	0.0199635	2.67094	15.4575	CCT6A;AP3M1;ARFGEF2;CCT2;CCNE2;FBXW7;TCP1;XRN2;FBXW2;CCT4
E2F mediated regulation of DNA replication Homo sapiens R-HSA-113510	0.00311181	0.0200889	2.84091	16.3993	RB1;ORC4;POLA1;PCNA;RRM2;PPP2R1B;MCM8;ORC3;FBXO5
Cargo concentration in the ER Homo sapiens R-HSA-5694530	0.00311181	0.020174	2.84091	16.3993	LMAN1;SEC24B;SEC24A;CTAGE5;TMED2;MIA3;CD59;SEC22B;F5
SCF(Skp2)-mediated degradation of p27/p21 Homo sapiens R-HSA-187577	0.00339931	0.0215807	2.2952	13.0463	PSMD10;PSMD12;PSMD11;CCNA2;PSMA5;PSMD6;PSMA3;PSMA4;PSMC6;CCNE2;PSMA1;PSMD5;SKP2
The role of GTSE1 in G2/M progression after G2 checkpoint Homo sapiens R-HSA-8852276	0.00339931	0.0216706	2.2952	13.0463	PSMD10;HSP90AA1;PSMD12;PSMD11;PSMA5;PSMD6;PSMA3;PSMA4;PSMC6;PSMA1;PSMD5;PSME4;MAPRE1
Degradation of GLI2 by the proteasome Homo sapiens R-HSA-5610783	0.00339931	0.0217613	2.2952	13.0463	PSMD10;GSK3B;PSMD12;PSMD11;CSNK1A1;PSMA5;PSMD6;PSMA3;PSMA4;PSMC6;PSMA1;PSMD5;PSME4
GLI3 is processed to GLI3R by the proteasome Homo sapiens R-HSA-5610785	0.00339931	0.0218527	2.2952	13.0463	PSMD10;GSK3B;PSMD12;PSMD11;CSNK1A1;PSMA5;PSMD6;PSMA3;PSMA4;PSMC6;PSMA1;PSMD5;PSME4
Chk1/Chk2(Cds1) mediated inactivation of Cyclin B:Cdk1 complex Homo sapiens R-HSA-75035	0.00360701	0.0228046	4.34028	24.4135	YWHAQ;YWHAB;CHEK1;YWHAZ;YWHAH
Platelet sensitization by LDL Homo sapiens R-HSA-432142	0.00378622	0.0234531	3.67647	20.5014	PPP2R1B;PPP2R5E;PPP2R5A;PTPN11;PPP2R5C;LRP8
Translesion synthesis by POLI Homo sapiens R-HSA-5656121	0.00378622	0.0235485	3.67647	20.5014	RFC3;PCNA;RFC1;REV1;REV3L;POLI
Translesion synthesis by POLK Homo sapiens R-HSA-5655862	0.00378622	0.0236446	3.67647	20.5014	RFC3;PCNA;RFC1;REV1;REV3L;POLK
Tristetraprolin (TTP, ZFP36) binds and destabilizes mRNA Homo sapiens R-HSA-450513	0.00378622	0.0237415	3.67647	20.5014	XRN1;YWHAB;DIS3;EXOSC8;TNPO1;DCP2
N-glycan trimming in the ER and Calnexin/Calreticulin cycle Homo sapiens R-HSA-532668	0.00378622	0.0238392	3.67647	20.5014	PDIA3;EDEM3;SEL1L;CANX;UGGT2;UGGT1
Toll Like Receptor 9 (TLR9) Cascade Homo sapiens R-HSA-168138	0.00387954	0.0239343	2.01231	11.1724	MAP2K4;CHUK;DHX9;HMGB1;IRAK4;EEA1;RPS6KA3;MAPK8;CREB1;PPP2R1B;DHX36;UBE2N;TAB3;TLR7;PIK3C3;TAB2;MAP3K7
TCR signaling Homo sapiens R-HSA-202403	0.00401175	0.0246505	1.85381	10.2303	PSMD10;PSMD12;PSMD11;CHUK;PTEN;UBE2D1;PIK3R1;MALT1;PSMA5;PSMD6;PSMA3;PTPRC;PSMA4;PSMC6;PSMA1;PSMD5;PSME4;UBE2N;TAB2;MAP3K7;PAK2
Transcription of the HIV genome Homo sapiens R-HSA-167172	0.00404013	0.0247256	2.17662	11.9964	GTF2A1;SUPT16H;CCNT2;RNGTT;CCNT1;NCBP1;NCBP2;TAF13;POLR2B;TCEA1;TCEB1;TAF9B;POLR2K;TAF2
AUF1 (hnRNP D0) binds and destabilizes mRNA Homo sapiens R-HSA-450408	0.0044613	0.0270865	2.31481	12.5285	PSMA5;PSMD10;PSMD6;PSMA3;PSMD12;PSMA4;PSMD11;PSMC6;PSMA1;PSMD5;PSME4;HNRNPD
SCF-beta-TrCP mediated degradation of Emi1 Homo sapiens R-HSA-174113	0.0044613	0.0271944	2.31481	12.5285	PSMA5;PSMD10;PSMD6;PSMA3;PSMD12;PSMA4;PSMD11;PSMC6;PSMA1;PSMD5;PSME4;FBXO5
Antigen processing-Cross presentation Homo sapiens R-HSA-1236975	0.00451464	0.027302	2.03252	10.9765	PDIA3;PSMD10;PSMD12;PSMD11;CYBB;LNPEP;PSMA5;PSMD6;PSMA3;PSMA4;PSMC6;PSMA1;PSMD5;SEC61G;PSME4;ITGAV
Signaling by BMP Homo sapiens R-HSA-201451	0.00457812	0.0275769	3.17029	17.0767	BMPR2;ZFYVE16;SMURF2;UBE2D3;UBE2D1;SMAD5;BMPR1A
Dectin-1 mediated noncanonical NF-kB signaling Homo sapiens R-HSA-5607761	0.00460637	0.0276382	2.21995	11.944	PSMD10;PSMD12;PSMD11;CHUK;PSMA5;PSMD6;PSMA3;PSMA4;PSMC6;PSMA1;PSMD5;PSME4;UBA3
Cyclin E associated events during G1/S transition Homo sapiens R-HSA-69202	0.00464787	0.0277783	2.14461	11.5194	RB1;PSMD10;PSMD12;PSMD11;CCNA2;PSMA5;PSMD6;PSMA3;PSMA4;PSMC6;CCNE2;PSMA1;PSMD5;SKP2
TP53 Regulates Transcription of Cell Cycle Genes Homo sapiens R-HSA-6791312	0.00496613	0.0295649	2.38715	12.6641	CCNA2;RBL2;CNOT6;PCNA;RBL1;CNOT7;CCNE2;CNOT11;CENPJ;CNOT8;E2F7
Beta-catenin independent WNT signaling Homo sapiens R-HSA-3858494	0.00524938	0.0311301	1.73611	9.11397	PSMD10;PSMD12;FZD3;PSMD11;SMURF2;PRKCB;CLTC;ITPR2;RHOA;PSMA5;PPP3CA;PSMD6;PPP3R1;PSMA3;PSMA4;GNG2;PSMC6;DAAM1;PSMA1;PSMD5;AGO4;PSME4;MAP3K7;TNRC6A
Cyclin A:Cdk2-associated events at S phase entry Homo sapiens R-HSA-69656	0.00532741	0.0314708	2.11353	11.0641	RB1;PSMD10;PSMD12;PSMD11;CCNA2;PSMA5;PSMD6;PSMA3;PSMA4;PSMC6;CCNE2;PSMA1;PSMD5;SKP2
tRNA Aminoacylation Homo sapiens R-HSA-379724	0.0054465	0.0319278	2.48016	12.9285	DARS;LARS;PPA1;RARS;TARS;DARS2;IARS2;IARS;EPRS;FARSB
Intrinsic Pathway for Apoptosis Homo sapiens R-HSA-109606	0.0054465	0.0320506	2.48016	12.9285	PPP3R1;MAPK8;YWHAQ;APAF1;YWHAB;CASP3;XIAP;CYCS;YWHAZ;YWHAH
PCP/CE pathway Homo sapiens R-HSA-4086400	0.00552696	0.0322758	1.94597	10.1154	PSMD10;PSMD12;FZD3;PSMD11;SMURF2;PRKCB;CLTC;RHOA;PSMA5;PSMD6;PSMA3;PSMA4;PSMC6;PSMA1;DAAM1;PSMD5;PSME4
Cross-presentation of soluble exogenous antigens (endosomes) Homo sapiens R-HSA-1236978	0.00585984	0.0340896	2.33844	12.0187	PSMA5;PSMD10;PSMD6;PSMA3;PSMD12;PSMA4;PSMD11;PSMC6;PSMA1;PSMD5;PSME4
Toll Like Receptor 4 (TLR4) Cascade Homo sapiens R-HSA-166016	0.00596474	0.03418	1.79303	9.18372	MAP2K4;CHUK;DHX9;UBE2D3;UBE2D1;IRAK3;PTPN11;HMGB1;IRAK4;TANK;RPS6KA3;MAPK8;TBK1;CREB1;PPP2R1B;UBE2N;TAB3;TAB2;MAP3K7;BIRC2;BIRC3
RNA polymerase II transcribes snRNA genes Homo sapiens R-HSA-6807505	0.00595076	0.034228	2.02922	10.3982	GTF2A1;CCNT2;POU2F1;CCNT1;ICE1;NCBP1;ICE2;NCBP2;TAF13;INTS2;ELL2;POLR2B;NABP1;INTS8;POLR2K
Processing of Capped Intronless Pre-mRNA Homo sapiens R-HSA-75067	0.00593588	0.0342713	3.03819	15.576	NUDT21;NCBP1;NCBP2;PCF11;CPSF2;PAPOLA;SNRPG
Post-Elongation Processing of Intronless pre-mRNA Homo sapiens R-HSA-112297	0.00593588	0.0344011	3.03819	15.576	NUDT21;NCBP1;NCBP2;PCF11;CPSF2;PAPOLA;SNRPG
Clathrin derived vesicle budding Homo sapiens R-HSA-421837	0.00608463	0.0344796	2.08333	10.6291	TPD52;TFRC;CLTC;AP4E1;AP3B1;PIK3C2A;CLINT1;BLOC1S6;SNX2;AP1G1;CPD;AP1S2;SNX5;PICALM
Asymmetric localization of PCP proteins Homo sapiens R-HSA-4608870	0.00613608	0.0345154	2.14947	10.9485	PSMD10;PSMD12;FZD3;PSMD11;SMURF2;PSMA5;PSMD6;PSMA3;PSMA4;PSMC6;PSMA1;PSMD5;PSME4
trans-Golgi Network Vesicle Budding Homo sapiens R-HSA-199992	0.00608463	0.0346077	2.08333	10.6291	TPD52;TFRC;CLTC;AP4E1;AP3B1;PIK3C2A;CLINT1;BLOC1S6;SNX2;AP1G1;CPD;AP1S2;SNX5;PICALM
Signaling by FGFR in disease Homo sapiens R-HSA-1226099	0.00613608	0.0346428	2.14947	10.9485	CPSF6;NCBP1;NCBP2;PIK3R1;NRAS;BAG4;ZMYM2;POLR2B;CNTRL;FGFR1OP;KRAS;SOS1;POLR2K
Degradation of DVL Homo sapiens R-HSA-4641258	0.00607411	0.0346768	2.23214	11.3922	PSMA5;PSMD10;PSMD6;PSMA3;PSMD12;PSMA4;PSMD11;PSMC6;PSMA1;PSMD5;CUL3;PSME4
Epigenetic regulation of gene expression Homo sapiens R-HSA-212165	0.00638731	0.035797	1.81159	9.15479	SUZ12;GSK3B;HDAC2;CBX3;EED;MBD2;SMARCA5;TET2;DDX21;ARID4B;DEK;KAT2B;TAF1D;AEBP2;RBBP4;TDG;MTF2;SF3B1;POLR2K;EZH2
Hedgehog 'on' state Homo sapiens R-HSA-5632684	0.00647732	0.036169	1.96078	9.88127	PSMD10;PSMD12;PSMD11;SMURF2;CSNK1A1;CUL3;PSMA5;PSMD6;PSMA3;ITCH;PSMA4;PSMC6;PSMA1;PSMD5;PSME4;SPOPL
COPI-mediated anterograde transport Homo sapiens R-HSA-6807878	0.00672962	0.0374412	2.00321	10.0185	NSF;ARF4;NAPB;RAB1A;DYNC1I2;COG6;COPB1;DCTN4;USO1;NAPG;DYNC1LI2;GOLGB1;TMED2;CD59;TMED7
Ubiquitin-dependent degradation of Cyclin D Homo sapiens R-HSA-75815	0.00687527	0.0378387	2.29167	11.4121	PSMA5;PSMD10;PSMD6;PSMA3;PSMD12;PSMA4;PSMD11;PSMC6;PSMA1;PSMD5;PSME4
Ubiquitin-dependent degradation of Cyclin D1 Homo sapiens R-HSA-69229	0.00687527	0.0379753	2.29167	11.4121	PSMA5;PSMD10;PSMD6;PSMA3;PSMD12;PSMA4;PSMD11;PSMC6;PSMA1;PSMD5;PSME4
CDK-mediated phosphorylation and removal of Cdc6 Homo sapiens R-HSA-69017	0.00687527	0.0381129	2.29167	11.4121	PSMA5;PSMD10;PSMD6;PSMA3;PSMD12;PSMA4;PSMD11;PSMC6;PSMA1;PSMD5;PSME4
Hedgehog ligand biogenesis Homo sapiens R-HSA-5358346	0.00703942	0.0384654	2.11589	10.4868	PSMD10;PSMD12;PSMD11;SEL1L;PSMA5;ERLEC1;PSMD6;PSMA3;PSMA4;PSMC6;PSMA1;PSMD5;PSME4
Translesion synthesis by Y family DNA polymerases bypasses lesions on DNA template Homo sapiens R-HSA-110313	0.00707777	0.0385373	2.53378	12.5442	RFC3;PCNA;RFC1;KIAA0101;REV3L;REV1;POLI;POLK;RCHY1
RNA Polymerase II Pre-transcription Events Homo sapiens R-HSA-674695	0.00703942	0.0386033	2.11589	10.4868	GTF2A1;SUPT16H;CCNT2;CCNT1;NCBP1;NCBP2;TAF13;POLR2B;TCEA1;TCEB1;TAF9B;POLR2K;TAF2
Activation of caspases through apoptosome-mediated cleavage Homo sapiens R-HSA-111459	0.00761304	0.04087	6.25	30.4868	APAF1;CASP3;CYCS
Cytochrome c-mediated apoptotic response Homo sapiens R-HSA-111461	0.00761304	0.0410139	6.25	30.4868	APAF1;CASP3;CYCS
Transcriptional activity of SMAD2/SMAD3:SMAD4 heterotrimer Homo sapiens R-HSA-2173793	0.00770276	0.0410635	2.36742	11.5203	CCNT2;RBL1;CCNT1;SMURF2;USP9X;UBE2D3;UBE2D1;CCNC;SKIL;TRIM33
Antigen Presentation: Folding, assembly and peptide loading of class I MHC Homo sapiens R-HSA-983170	0.00757286	0.0410868	2.91667	14.2426	PDIA3;SEC24B;SEC24A;ERAP2;ERAP1;CANX;SEC31A
Early Phase of HIV Life Cycle Homo sapiens R-HSA-162594	0.00774634	0.0411524	3.72024	18.0823	XRCC4;XRCC5;PSIP1;LIG4;KPNA1
N-glycan trimming and elongation in the cis-Golgi Homo sapiens R-HSA-964739	0.00761304	0.0411588	6.25	30.4868	MAN1A2;MAN1A1;MANEA
Intra-Golgi traffic Homo sapiens R-HSA-6811438	0.00770276	0.0412071	2.36742	11.5203	NSF;NAPB;RIC1;COG6;MAN1A2;MAN2A1;TRIP11;MAN1A1;VPS45;NAPG
ER-Phagosome pathway Homo sapiens R-HSA-1236974	0.00804487	0.0422978	2.08333	10.0473	PDIA3;PSMD10;PSMD12;PSMD11;PSMA5;PSMD6;PSMA3;PSMA4;PSMC6;PSMA1;PSMD5;SEC61G;PSME4
Apoptotic execution phase Homo sapiens R-HSA-75153	0.00802311	0.0423288	2.24673	10.8414	ROCK1;APC;CASP3;HMGB1;CLSPN;DNM1L;PAK2;KPNB1;BIRC2;LMNB1;KPNA1
Vpu mediated degradation of CD4 Homo sapiens R-HSA-180534	0.00802311	0.0424753	2.24673	10.8414	PSMA5;PSMD10;PSMD6;PSMA3;PSMD12;PSMA4;PSMD11;PSMC6;PSMA1;PSMD5;PSME4
rRNA modification in the nucleus Homo sapiens R-HSA-6790901	0.00811639	0.0425276	2.15517	10.3747	UTP15;WDR36;NOP58;KRR1;HEATR1;MPHOSPH10;UTP20;THUMPD1;UTP11L;DDX52;NOL11;DCAF13
Signaling by FGFR1 in disease Homo sapiens R-HSA-5655302	0.00850128	0.0443924	2.46711	11.762	NRAS;BAG4;ZMYM2;CPSF6;CNTRL;FGFR1OP;KRAS;PIK3R1;SOS1
Signaling by ERBB2 Homo sapiens R-HSA-1227986	0.00907119	0.0472072	2.31481	10.8858	ERBB2IP;USP8;NRAS;HSP90AA1;CUL5;MEMO1;KRAS;PIK3R1;SOS1;RHOA
TGF-beta receptor signaling activates SMADs Homo sapiens R-HSA-2173789	0.00916858	0.0475523	2.60417	12.2187	PPP1CB;PPP1CC;USP15;XPO1;SMURF2;STRAP;TGFBR1;UCHL5
Degradation of GLI1 by the proteasome Homo sapiens R-HSA-5610780	0.00932075	0.0481782	2.11864	9.90575	PSMA5;PSMD10;PSMD6;PSMA3;PSMD12;ITCH;PSMA4;PSMD11;PSMC6;PSMA1;PSMD5;PSME4
Signaling by Hedgehog Homo sapiens R-HSA-5358351	0.010329	0.0532101	1.68505	7.70539	PSMD10;GSK3B;PSMD12;PSMD11;SMURF2;CSNK1A1;CUL3;SEL1L;WDR35;PSMA5;ERLEC1;PSMD6;PSMA3;ITCH;PSMA4;PSMC6;PSMA1;PSMD5;PRKAR1A;TTC21B;PSME4;SPOPL
Constitutive Signaling by EGFRvIII Homo sapiens R-HSA-5637810	0.0107139	0.0544596	3.47222	15.7507	HSP90AA1;NRAS;KRAS;PIK3R1;SOS1
Signaling by EGFRvIII in Cancer Homo sapiens R-HSA-5637812	0.0107139	0.0546411	3.47222	15.7507	HSP90AA1;NRAS;KRAS;PIK3R1;SOS1
Activation of BAD and translocation to mitochondria Homo sapiens R-HSA-111447	0.0107139	0.0548239	3.47222	15.7507	PPP3R1;YWHAQ;YWHAB;YWHAZ;YWHAH
mRNA decay by 5' to 3' exoribonuclease Homo sapiens R-HSA-430039	0.0107139	0.0550079	3.47222	15.7507	DDX6;XRN1;LSM5;LSM3;DCP2
Phospholipid metabolism Homo sapiens R-HSA-1483257	0.0109537	0.0554939	1.61749	7.3015	AGPAT5;PI4K2B;LPGAT1;SLC44A1;ABHD3;PTEN;PIK3R3;PIK3R1;PIK3C2A;LCLAT1;MTMR6;INPP5F;CPNE3;BCHE;PNPLA8;SACM1L;EPT1;DDHD2;DDHD1;GPCPD1;INPP4B;GNPAT;PIKFYVE;ETNK1;PIK3C3
Folding of actin by CCT/TriC Homo sapiens R-HSA-390450	0.01107	0.0555313	4.16667	18.7647	CCT6A;CCT2;TCP1;CCT4
Signaling by FGFR3 fusions in cancer Homo sapiens R-HSA-8853334	0.01107	0.0557139	4.16667	18.7647	NRAS;KRAS;PIK3R1;SOS1
ER Quality Control Compartment (ERQC) Homo sapiens R-HSA-901032	0.01107	0.0558978	4.16667	18.7647	EDEM3;SEL1L;UGGT2;UGGT1
Fc epsilon receptor (FCERI) signaling Homo sapiens R-HSA-2454202	0.0120033	0.0600167	1.37131	6.06471	GSK3B;YWHAB;PTEN;UBE2D1;PPP3CA;PSMD6;PPP2R1B;PSMD5;PPP2R5E;JAK2;MAP3K7;VAV3;MAP2K4;CHUK;PPP2R5A;PPP2R5C;PSMA5;PSMA3;PSMA4;CREB1;PSMA1;RASA1;PSME4;AKAP9;SOS1;PSMD10;PSMD12;PSMD11;CUL3;ITPR2;PIK3R3;IQGAP1;PIK3R1;MALT1;RAP1B;PPP3R1;NRAS;MAPK8;RAP1A;RICTOR;PAK2;PTPN11;KITLG;PSMC6;AGO4;MDM2;UBE2N;TAB3;TAB2;KRAS;LAMTOR3;TNRC6A
Nucleotide-binding domain, leucine rich repeat containing receptor (NLR) signaling pathways Homo sapiens R-HSA-168643	0.012357	0.0615837	2.21631	9.73744	CYLD;ITCH;CHUK;UBE2N;TAB3;TAB2;TXN;MAP3K7;BIRC2;BIRC3
Oxidative Stress Induced Senescence Homo sapiens R-HSA-2559580	0.0124421	0.0618067	1.8315	8.03419	SUZ12;MAP2K4;EED;TXN;BMI1;PHC3;MAPK8;CDK6;RBBP4;AGO4;MDM2;E2F3;TNIK;TNRC6A;MAP3K5;EZH2
Hedgehog 'off' state Homo sapiens R-HSA-5610787	0.012813	0.0634431	1.78872	7.79398	PSMD10;GSK3B;PSMD12;PSMD11;CSNK1A1;WDR35;PSMA5;PSMD6;PSMA3;ITCH;PSMA4;PSMC6;PSMA1;PSMD5;PRKAR1A;TTC21B;PSME4
Signaling by WNT in cancer Homo sapiens R-HSA-4791275	0.0133312	0.0657958	2.45098	10.5825	GSK3B;TNKS2;PPP2R1B;APC;PPP2R5E;CSNK1A1;PPP2R5A;PPP2R5C
Intraflagellar transport Homo sapiens R-HSA-5620924	0.0140833	0.0692844	2.28659	9.74718	IFT74;IFT81;TTC21B;TRIP11;IFT80;TNPO1;KIFAP3;WDR35;HSPB11
Proton-coupled monocarboxylate transport Homo sapiens R-HSA-433692	0.0141427	0.0693536	5.20833	22.18	SLC16A1;SLC16A7;EMB
JNK (c-Jun kinases) phosphorylation and activation mediated by activated human TAK1 Homo sapiens R-HSA-450321	0.0143729	0.0698113	3.25521	13.8099	MAP2K4;MAPK8;TAB3;TAB2;MAP3K7
Pyruvate metabolism and Citric Acid (TCA) cycle Homo sapiens R-HSA-71406	0.014302	0.0699106	2.17014	9.21736	SLC16A1;SUCLA2;NNT;GLO1;PDK3;DLAT;SDHD;DLD;PDK1;IDH3A
Translesion synthesis by REV1 Homo sapiens R-HSA-110312	0.0143729	0.0700337	3.25521	13.8099	RFC3;PCNA;RFC1;REV1;REV3L
Recognition of DNA damage by PCNA-containing replication complex Homo sapiens R-HSA-110314	0.0144716	0.0700681	2.60417	11.0301	RFC3;PCNA;RFC1;UBE2B;USP1;RAD18;CUL4B
Toll Like Receptor 7/8 (TLR7/8) Cascade Homo sapiens R-HSA-168181	0.014728	0.0706388	1.83824	7.75369	MAP2K4;CHUK;DHX9;HMGB1;IRAK4;RPS6KA3;MAPK8;CREB1;PPP2R1B;DHX36;UBE2N;TAB3;TLR7;TAB2;MAP3K7
MyD88 dependent cascade initiated on endosome Homo sapiens R-HSA-975155	0.014728	0.070861	1.83824	7.75369	MAP2K4;CHUK;DHX9;HMGB1;IRAK4;RPS6KA3;MAPK8;CREB1;PPP2R1B;DHX36;UBE2N;TAB3;TLR7;TAB2;MAP3K7
Meiosis Homo sapiens R-HSA-1500620	0.014728	0.0710845	1.83824	7.75369	BLM;MRE11A;BRCA1;BRCA2;SMC3;MLH1;LMNB1;RAD50;STAG1;STAG2;RAD21;RBBP8;ATM;NBN;ATR
TCF dependent signaling in response to WNT Homo sapiens R-HSA-201681	0.015212	0.0727324	1.51801	6.35387	PSMD10;GSK3B;PSMD12;PSMD11;CUL3;USP34;XIAP;CXXC4;PSMD6;XPO1;PPP2R1B;TNKS2;PSMD5;PPP2R5E;USP8;SMURF2;CSNK1A1;PPP2R5A;PPP2R5C;YWHAZ;PSMA5;RNF146;PSMA3;PSMA4;PSMC6;PSMA1;APC;PSME4;LGR4
Factors involved in megakaryocyte development and platelet production Homo sapiens R-HSA-983231	0.0154298	0.0735439	1.6253	6.77985	HDAC2;CBX5;DOCK7;JMJD1C;AK3;KIF23;KIF11;KIF15;DOCK10;DOCK11;KIF18A;KIF2A;PRKAR1A;KIF5B;CAPZA1;CAPZA2;MFN1;KIF21A;VPS45;KIFAP3;KIF20B;JAK2
Innate Immune System Homo sapiens R-HSA-168249	0.0158962	0.0750654	1.23916	5.13219	GSK3B;YWHAB;UBE2D3;PTEN;UBE2D1;HMGB1;EEA1;HERC5;IFIH1;PPP3CA;RPS6KA3;PSMD6;TBK1;PPP2R1B;PSMD5;CASP10;PPP2R5E;JAK2;MAP3K7;ACTR3;VAV3;ACTR2;MAP2K4;HSP90AA1;CHUK;DDX58;PPP2R5A;IRAK3;IRAK4;PPP2R5C;ATG12;PSMA5;PSMA3;SIKE1;PSMA4;CREB1;PSMA1;PRKAR1A;RASA1;PSME4;AKAP9;TAX1BP1;TLR10;PIK3C3;TLR7;CD46;SOS1;BIRC2;BIRC3;PSMD10;PSMD12;PSMD11;DHX9;CUL3;PIK3R3;ITPR2;IQGAP1;PIK3R1;TXN;TANK;MALT1;HSP90B1;RAP1B;NRA…
Fanconi Anemia Pathway Homo sapiens R-HSA-6783310	0.0158641	0.0751456	2.38095	9.86595	FANCI;DCLRE1A;FANCM;FANCL;FANCD2;USP1;FANCB;ATR
TRAF6 mediated IRF7 activation in TLR7/8 or 9 signaling Homo sapiens R-HSA-975110	0.0160908	0.0752871	3.78788	15.6421	DHX36;UBE2N;TLR7;IRAK4
Regulation of TP53 Degradation Homo sapiens R-HSA-6804757	0.0158641	0.0753789	2.38095	9.86595	CCNA2;USP7;PPP2R1B;CCNG1;MDM2;RICTOR;ATM;PPP2R5C
Signaling by FGFR4 in disease Homo sapiens R-HSA-5655291	0.0160908	0.075518	3.78788	15.6421	NRAS;KRAS;PIK3R1;SOS1
CDC6 association with the ORC:origin complex Homo sapiens R-HSA-68689	0.0160908	0.0757504	3.78788	15.6421	ORC4;MCM8;ORC3;E2F3
Chromosome Maintenance Homo sapiens R-HSA-73886	0.0163043	0.0760537	1.81686	7.47879	CENPU;RFC3;PCNA;RFC1;SMARCA5;CASC5;RSF1;CENPC;POLA1;RBBP4;MIS18BP1;CENPI;CENPK;DNA2;ITGB3BP
Activation of gene expression by SREBF (SREBP) Homo sapiens R-HSA-2426168	0.0164388	0.0764479	2.23214	9.16989	IDI1;SQLE;HMGCS1;CHD9;TBL1XR1;SCD;CYP51A1;SC5D;HMGCR
COPI-independent Golgi-to-ER retrograde traffic Homo sapiens R-HSA-6811436	0.0175346	0.081297	2.51437	10.167	DYNC1I2;DYNC1LI2;DCTN4;GALNT1;RAB18;RAB3GAP2;PAFAH1B1
RHO GTPases Activate ROCKs Homo sapiens R-HSA-5627117	0.0187841	0.0842804	3.06373	12.1775	PPP1CB;PPP1R12A;ROCK1;ROCK2;RHOA
Butyrate Response Factor 1 (BRF1) binds and destabilizes mRNA Homo sapiens R-HSA-450385	0.0187841	0.0845283	3.06373	12.1775	XRN1;YWHAB;DIS3;EXOSC8;DCP2
KSRP (KHSRP) binds and destabilizes mRNA Homo sapiens R-HSA-450604	0.0187841	0.0847776	3.06373	12.1775	DIS3;EXOSC8;PARN;YWHAZ;DCP2
TNFR2 non-canonical NF-kB pathway Homo sapiens R-HSA-5668541	0.018366	0.0848942	1.75439	7.01273	PSMD10;PSMD12;PSMD11;CHUK;PSMA5;PSMD6;PSMA3;PSMA4;PSMC6;PSMA1;PSMD5;TNFSF4;PSME4;UBA3;BIRC2;BIRC3
Zinc transporters Homo sapiens R-HSA-435354	0.0187841	0.0850284	3.06373	12.1775	SLC30A7;SLC30A5;SLC39A6;SLC39A10;SLC39A8
Branched-chain amino acid catabolism Homo sapiens R-HSA-70895	0.0187495	0.0851239	2.71739	10.8059	DBT;PPM1K;BCAT1;ACADSB;DLD;HIBCH
Downregulation of SMAD2/3:SMAD4 transcriptional activity Homo sapiens R-HSA-2173795	0.0187495	0.0853772	2.71739	10.8059	SMURF2;USP9X;UBE2D3;UBE2D1;SKIL;TRIM33
MHC class II antigen presentation Homo sapiens R-HSA-2132295	0.0185616	0.0855401	1.71926	6.85408	DYNC1I2;SEC24B;SEC24A;DCTN4;CLTC;KIF23;KIF11;KIF15;DYNC1LI2;KIF18A;KIF2A;AP1G1;KIF5B;CANX;AP1S2;KIFAP3;SEC31A
FCERI mediated NF-kB activation Homo sapiens R-HSA-2871837	0.018623	0.0855653	1.68919	6.72864	PSMD10;PSMD12;PSMD11;CHUK;UBE2D1;MALT1;PSMA5;PSMD6;PSMA3;PSMA4;PSMC6;PSMA1;PSMD5;PSME4;UBE2N;TAB3;TAB2;MAP3K7
Deadenylation of mRNA Homo sapiens R-HSA-429947	0.0187495	0.0856321	2.71739	10.8059	CNOT6;PAN3;CNOT7;CNOT11;PARN;CNOT8
Regulation of TP53 Expression and Degradation Homo sapiens R-HSA-6806003	0.018727	0.0857852	2.31481	9.20785	CCNA2;USP7;PPP2R1B;CCNG1;MDM2;RICTOR;ATM;PPP2R5C
Signaling by FGFR2 Homo sapiens R-HSA-5654738	0.0195093	0.0872784	1.35619	5.33912	PSMD10;GSK3B;PSMD12;PSMD11;YWHAB;CUL3;PTEN;PIK3R3;ITPR2;PIK3R1;IQGAP1;RAP1B;PSMD6;NRAS;RAP1A;PPP2R1B;PSMD5;PPP2R5E;POLR2B;RICTOR;JAK2;POLR2K;TIA1;NCBP1;CHUK;NCBP2;PPP2R5A;PTPN11;PPP2R5C;PSMA5;PSMA3;KITLG;PSMA4;PSMC6;CREB1;PSMA1;PRKAR1A;AGO4;HNRNPH1;RASA1;AKAP9;PSME4;MDM2;KRAS;SOS1;LAMTOR3;TNRC6A
Influenza Viral RNA Transcription and Replication Homo sapiens R-HSA-168273	0.0199432	0.0889593	1.6276	6.37186	NDC1;RANBP2;NUP205;HSP90AA1;NUP107;SEH1L;NUP155;NUP133;NUP153;RPS3A;RPL9;NUP160;IPO5;DNAJC3;POLR2B;NUP50;TPR;NUP35;NUP54;POLR2K
Termination of translesion DNA synthesis Homo sapiens R-HSA-5656169	0.0210268	0.0935205	2.43056	9.3867	RFC3;PCNA;RFC1;KIAA0101;REV1;POLI;POLK
Formation of RNA Pol II elongation complex Homo sapiens R-HSA-112382	0.0219929	0.0966929	2.13068	8.13289	SUPT16H;CCNT2;CCNT1;NCBP1;POLR2B;NCBP2;TCEA1;TCEB1;POLR2K
RNA Polymerase II Transcription Elongation Homo sapiens R-HSA-75955	0.0219929	0.0969716	2.13068	8.13289	SUPT16H;CCNT2;CCNT1;NCBP1;POLR2B;NCBP2;TCEA1;TCEB1;POLR2K
Formation of HIV elongation complex in the absence of HIV Tat Homo sapiens R-HSA-167152	0.0219929	0.0972519	2.13068	8.13289	SUPT16H;CCNT2;CCNT1;NCBP1;POLR2B;NCBP2;TCEA1;TCEB1;POLR2K
Kinesins Homo sapiens R-HSA-983189	0.0219929	0.0975337	2.13068	8.13289	KIF18A;KIF2A;KIF5B;KIF21A;KIF23;KIF11;KIFAP3;KIF20B;KIF15
Purine ribonucleoside monophosphate biosynthesis Homo sapiens R-HSA-73817	0.0223327	0.0976257	3.47222	13.2004	PPAT;GMPS;GART;ADSS
NF-kB activation through FADD/RIP-1 pathway mediated by caspase-8 and -10 Homo sapiens R-HSA-933543	0.0223327	0.0979054	3.47222	13.2004	IFIH1;CHUK;DDX58;CASP10
Insulin processing Homo sapiens R-HSA-264876	0.0230207	0.100062	2.60417	9.82125	SLC30A7;SLC30A5;KIF5B;MYO5A;EXOC5;EXOC1
IKK complex recruitment mediated by RIP1 Homo sapiens R-HSA-937041	0.0230207	0.100347	2.60417	9.82125	CHUK;UBE2D3;UBE2N;UBE2D1;BIRC2;BIRC3
MyD88 cascade initiated on plasma membrane Homo sapiens R-HSA-975871	0.0235854	0.10165	1.77846	6.6641	MAP2K4;CHUK;DHX9;HMGB1;IRAK4;RPS6KA3;MAPK8;CREB1;PPP2R1B;UBE2N;TAB3;TLR10;TAB2;MAP3K7
Toll Like Receptor 5 (TLR5) Cascade Homo sapiens R-HSA-168176	0.0235854	0.101937	1.77846	6.6641	MAP2K4;CHUK;DHX9;HMGB1;IRAK4;RPS6KA3;MAPK8;CREB1;PPP2R1B;UBE2N;TAB3;TLR10;TAB2;MAP3K7
Toll Like Receptor 10 (TLR10) Cascade Homo sapiens R-HSA-168142	0.0235854	0.102226	1.77846	6.6641	MAP2K4;CHUK;DHX9;HMGB1;IRAK4;RPS6KA3;MAPK8;CREB1;PPP2R1B;UBE2N;TAB3;TLR10;TAB2;MAP3K7
Synthesis of PIPs at the Golgi membrane Homo sapiens R-HSA-1660514	0.0239997	0.102283	2.89352	10.792	PI4K2B;PIKFYVE;SACM1L;PIK3C3;PIK3C2A
Tie2 Signaling Homo sapiens R-HSA-210993	0.0239997	0.102568	2.89352	10.792	NRAS;PTPN11;KRAS;PIK3R1;SOS1
Signaling by cytosolic FGFR1 fusion mutants Homo sapiens R-HSA-1839117	0.0239997	0.102856	2.89352	10.792	CPSF6;ZMYM2;CNTRL;FGFR1OP;PIK3R1
Oxygen-dependent proline hydroxylation of Hypoxia-inducible Factor Alpha Homo sapiens R-HSA-1234176	0.0239997	0.103145	2.89352	10.792	UBE2D3;CUL2;UBE2D1;TCEB1;HIF1A
Nucleosome assembly Homo sapiens R-HSA-774815	0.0244121	0.103178	2.00321	7.43725	CENPU;RBBP4;MIS18BP1;CENPI;CENPK;SMARCA5;CASC5;RSF1;ITGB3BP;CENPC
Signaling by FGFR Homo sapiens R-HSA-190236	0.0242929	0.103245	1.33766	4.97285	PSMD10;GSK3B;PSMD12;PSMD11;YWHAB;CUL3;PTEN;PIK3R3;ITPR2;PIK3R1;IQGAP1;RAP1B;PSMD6;NRAS;RAP1A;PPP2R1B;PSMD5;PPP2R5E;POLR2B;RICTOR;JAK2;POLR2K;TIA1;NCBP1;CHUK;NCBP2;PPP2R5A;PTPN11;PPP2R5C;PSMA5;PSMA3;KITLG;PSMA4;PSMC6;CREB1;PSMA1;PRKAR1A;AGO4;HNRNPH1;RASA1;AKAP9;PSME4;MDM2;KRAS;SOS1;LAMTOR3;TNRC6A
Deposition of new CENPA-containing nucleosomes at the centromere Homo sapiens R-HSA-606279	0.0244121	0.103464	2.00321	7.43725	CENPU;RBBP4;MIS18BP1;CENPI;CENPK;SMARCA5;CASC5;RSF1;ITGB3BP;CENPC
Disassembly of the destruction complex and recruitment of AXIN to the membrane Homo sapiens R-HSA-4641262	0.0249739	0.105262	2.35215	8.67926	GSK3B;PPP2R1B;APC;PPP2R5E;CSNK1A1;PPP2R5A;PPP2R5C
Cyclin D associated events in G1 Homo sapiens R-HSA-69231	0.0255243	0.1067	2.19298	8.04413	RB1;RBL2;RBL1;CDK6;PPP2R1B;PPP2R2A;E2F3;SKP2
G alpha (12/13) signalling events Homo sapiens R-HSA-416482	0.0254317	0.106897	1.80556	6.62956	VAV3;ARHGEF12;ROCK1;ROCK2;PIK3R3;PIK3R1;RHOA;GNA13;GNG2;SOS1;ECT2;SOS2;ARHGEF6
G1 Phase Homo sapiens R-HSA-69236	0.0255243	0.106992	2.19298	8.04413	RB1;RBL2;RBL1;CDK6;PPP2R1B;PPP2R2A;E2F3;SKP2
TRAF6 mediated induction of NFkB and MAP kinases upon TLR7/8 or 9 activation Homo sapiens R-HSA-975138	0.0259502	0.108185	1.75703	6.41592	MAP2K4;CHUK;DHX9;HMGB1;IRAK4;RPS6KA3;MAPK8;CREB1;PPP2R1B;UBE2N;TAB3;TLR7;TAB2;MAP3K7
PI Metabolism Homo sapiens R-HSA-1483255	0.0261435	0.108694	1.90972	6.95932	PI4K2B;INPP4B;PIKFYVE;INPP5F;SACM1L;PTEN;PIK3R3;PIK3C3;PIK3R1;PIK3C2A;MTMR6
Nucleotide Excision Repair Homo sapiens R-HSA-5696398	0.0283174	0.117413	1.63966	5.84421	USP7;AQR;RFC3;PCNA;RFC1;USP45;XPA;YY1;SUMO1;POLR2B;COPS2;UBE2V2;UBE2N;TCEA1;POLK;POLR2K;CUL4B
Metabolism of polyamines Homo sapiens R-HSA-351202	0.0284859	0.117793	1.73611	6.17769	PSMD10;PSMD12;PSMD11;AMD1;AZIN1;PSMA5;PSMD6;PSMA3;GATM;PSMA4;PSMC6;PSMA1;PSMD5;PSME4
Citric acid cycle (TCA cycle) Homo sapiens R-HSA-71403	0.0300628	0.120409	2.74123	9.60654	SUCLA2;NNT;SDHD;DLD;IDH3A
Elongation arrest and recovery Homo sapiens R-HSA-112387	0.0293994	0.120593	2.27865	8.03629	SUPT16H;CCNT2;CCNT1;POLR2B;TCEA1;TCEB1;POLR2K
Signaling by EGFR in Cancer Homo sapiens R-HSA-1643713	0.0300628	0.120725	2.74123	9.60654	HSP90AA1;NRAS;KRAS;PIK3R1;SOS1
Pausing and recovery of HIV elongation Homo sapiens R-HSA-167290	0.0293994	0.120917	2.27865	8.03629	SUPT16H;CCNT2;CCNT1;POLR2B;TCEA1;TCEB1;POLR2K
Signaling by Ligand-Responsive EGFR Variants in Cancer Homo sapiens R-HSA-5637815	0.0300628	0.121042	2.74123	9.60654	HSP90AA1;NRAS;KRAS;PIK3R1;SOS1
HIV elongation arrest and recovery Homo sapiens R-HSA-167287	0.0293994	0.121243	2.27865	8.03629	SUPT16H;CCNT2;CCNT1;POLR2B;TCEA1;TCEB1;POLR2K
Constitutive Signaling by Ligand-Responsive EGFR Cancer Variants Homo sapiens R-HSA-1236382	0.0300628	0.121362	2.74123	9.60654	HSP90AA1;NRAS;KRAS;PIK3R1;SOS1
Apoptosis induced DNA fragmentation Homo sapiens R-HSA-140342	0.0298574	0.121494	3.20513	11.2542	CASP3;HMGB1;KPNB1;KPNA1
Conversion from APC/C:Cdc20 to APC/C:Cdh1 in late anaphase Homo sapiens R-HSA-176407	0.0300628	0.121683	2.74123	9.60654	CDC16;CDC27;UBE2E1;UBE2D1;ANAPC4
Activation of DNA fragmentation factor Homo sapiens R-HSA-211227	0.0298574	0.121818	3.20513	11.2542	CASP3;HMGB1;KPNB1;KPNA1
Phosphorylation of the APC/C Homo sapiens R-HSA-176412	0.0300628	0.122006	2.74123	9.60654	CDC16;CDC27;UBE2E1;UBE2D1;ANAPC4
IRF3-mediated induction of type I IFN Homo sapiens R-HSA-3270619	0.0298574	0.122144	3.20513	11.2542	TBK1;IFI16;XRCC5;MRE11A
Signaling by VEGF Homo sapiens R-HSA-194138	0.0330619	0.132075	1.33384	4.54756	PSMD10;NRP1;PSMD12;PSMD11;ROCK1;YWHAB;ROCK2;CUL3;ITPR2;PIK3R1;IQGAP1;RAP1B;PSMD6;NRAS;RAP1A;PPP2R1B;PSMD5;PPP2R5E;RICTOR;ITGAV;JAK2;PAK2;VAV3;HSP90AA1;PRKCB;CYBB;PPP2R5A;PPP2R5C;RHOA;PSMA5;PSMA3;KITLG;PSMA4;PSMC6;PSMA1;ABI2;RASA1;AKAP9;PSME4;KRAS;SOS1;LAMTOR3
TAK1 activates NFkB by phosphorylation and activation of IKKs complex Homo sapiens R-HSA-445989	0.0334126	0.132782	2.40385	8.17025	CHUK;DHX9;TAB3;TAB2;HMGB1;MAP3K7
FGFR2 alternative splicing Homo sapiens R-HSA-6803529	0.0334126	0.133128	2.40385	8.17025	TIA1;NCBP1;POLR2B;NCBP2;HNRNPH1;POLR2K
Signaling by Insulin receptor Homo sapiens R-HSA-74752	0.0346286	0.136551	1.33976	4.50573	ATP6V1A;PSMD10;PSMD12;PRKAA1;PSMD11;CAB39;YWHAB;CUL3;PIK3R1;IQGAP1;RAP1B;PSMD6;NRAS;RAP1A;PPP2R1B;PSMD5;PPP2R5E;ATP6V1H;JAK2;ATP6V1C1;ATP6V1C2;PRKAB2;PPP2R5A;PTPN11;PPP2R5C;PSMA5;PSMA3;KITLG;PSMA4;PSMC6;PSMA1;RPS6KB1;RASA1;AKAP9;PSME4;ATP6V1B2;PIK3C3;KRAS;SOS1;LAMTOR3
MAPK family signaling cascades Homo sapiens R-HSA-5683057	0.0346045	0.136808	1.3571	4.56498	PSMD10;PSMD12;PSMD11;YWHAB;CUL3;IQGAP1;RAP1B;PSMD6;NRAS;XPO1;RAP1A;SEPT7;PPP2R1B;PSMD5;PPP2R5E;JAK2;MAPK6;PAK2;NCOA3;PPP2R5A;PTPN11;PPP2R5C;PSMA5;PSMA3;KITLG;PSMA4;PSMC6;PSMA1;AGO4;RASA1;AKAP9;PSME4;KRAS;IL6ST;SOS1;LAMTOR3;TNRC6A
VEGFA-VEGFR2 Pathway Homo sapiens R-HSA-4420097	0.0345796	0.137064	1.33464	4.49037	PSMD10;PSMD12;PSMD11;ROCK1;YWHAB;ROCK2;CUL3;ITPR2;PIK3R1;IQGAP1;RAP1B;PSMD6;NRAS;RAP1A;PPP2R1B;PSMD5;PPP2R5E;RICTOR;ITGAV;JAK2;PAK2;VAV3;HSP90AA1;PRKCB;CYBB;PPP2R5A;PPP2R5C;RHOA;PSMA5;PSMA3;KITLG;PSMA4;PSMC6;PSMA1;ABI2;RASA1;AKAP9;PSME4;KRAS;SOS1;LAMTOR3
The citric acid (TCA) cycle and respiratory electron transport Homo sapiens R-HSA-1428517	0.0357462	0.140596	1.49782	4.98971	SLC16A1;UQCRB;NDUFA5;NDUFB5;GLO1;ETFDH;ETFA;SDHD;LRPPRC;SUCLA2;NDUFAF6;NNT;PDK3;COX11;CYCS;NDUFS1;TMEM126B;DLAT;DLD;PDK1;COX20;IDH3A
Signaling by ERBB4 Homo sapiens R-HSA-1236394	0.0359981	0.141223	1.32576	4.4072	PSMD10;GSK3B;PSMD12;PSMD11;YWHAB;CUL3;PTEN;PIK3R3;PIK3R1;IQGAP1;RAP1B;PSMD6;NRAS;RAP1A;PPP2R1B;PSMD5;PPP2R5E;RICTOR;JAK2;CHUK;PPP2R5A;PTPN11;PPP2R5C;PRLR;PSMA5;PSMA3;KITLG;ITCH;PSMA4;PSMC6;CREB1;PSMA1;AGO4;RASA1;AKAP9;PSME4;MDM2;TAB2;KRAS;SOS1;LAMTOR3;TNRC6A
Dual incision in TC-NER Homo sapiens R-HSA-6782135	0.0361474	0.141446	1.81878	6.03863	USP7;RFC3;AQR;PCNA;RFC1;POLR2B;XPA;TCEA1;POLK;POLR2K;CUL4B
Lagging Strand Synthesis Homo sapiens R-HSA-69186	0.0370067	0.14444	2.60417	8.58504	POLA1;RFC3;PCNA;RFC1;DNA2
Metabolism of nucleotides Homo sapiens R-HSA-15869	0.0371802	0.144747	1.67625	5.51817	DUT;RRM1;RRM2;GMPS;TXN;NT5C2;DCK;NT5C3A;PPAT;DPYD;CMPK1;HPRT1;GART;ADSS
SLC-mediated transmembrane transport Homo sapiens R-HSA-425407	0.0378152	0.146846	1.36039	4.45532	NUP205;NUP107;SEH1L;SLC35D1;SLC44A1;SLC20A1;SLC7A11;SLC4A4;SLC5A3;NUP160;TPR;SLC39A6;SLC16A7;SLC39A8;EMB;SLC12A6;SLC38A2;NDC1;RANBP2;SLC30A7;SLC12A2;SLC38A1;SLC16A1;SLC35A3;NUP155;NUP133;SLC30A5;SLC39A10;NUP153;SLC4A7;SLC9A6;NUP50;SLCO4C1;NUP35;NUP54
Regulation of pyruvate dehydrogenase (PDH) complex Homo sapiens R-HSA-204174	0.0387019	0.146933	2.97619	9.67818	PDK3;DLAT;DLD;PDK1
Golgi Cisternae Pericentriolar Stack Reorganization Homo sapiens R-HSA-162658	0.0387019	0.147298	2.97619	9.67818	RAB2A;RAB1A;USO1;BLZF1
Regulation of necroptotic cell death Homo sapiens R-HSA-5675482	0.0387019	0.147665	2.97619	9.67818	XIAP;FAS;BIRC2;BIRC3
TRAF3-dependent IRF activation pathway Homo sapiens R-HSA-918233	0.0387019	0.148035	2.97619	9.67818	IFIH1;SIKE1;TBK1;DDX58
Regulation of IFNG signaling Homo sapiens R-HSA-877312	0.0387019	0.148406	2.97619	9.67818	SUMO1;IFNGR1;PTPN11;JAK2
Mismatch repair (MMR) directed by MSH2:MSH6 (MutSalpha) Homo sapiens R-HSA-5358565	0.0387019	0.148779	2.97619	9.67818	MSH6;PCNA;MSH2;MLH1
Leading Strand Synthesis Homo sapiens R-HSA-69109	0.0387019	0.149153	2.97619	9.67818	POLA1;RFC3;PCNA;RFC1
Polymerase switching Homo sapiens R-HSA-69091	0.0387019	0.14953	2.97619	9.67818	POLA1;RFC3;PCNA;RFC1
Purine metabolism Homo sapiens R-HSA-73847	0.039767	0.149861	2.14461	6.91576	PPAT;GMPS;HPRT1;NT5C2;ADSS;DCK;GART
Polymerase switching on the C-strand of the telomere Homo sapiens R-HSA-174411	0.0387019	0.149908	2.97619	9.67818	POLA1;RFC3;PCNA;RFC1
Pyruvate metabolism Homo sapiens R-HSA-70268	0.0395847	0.149913	2.31481	7.47526	SLC16A1;GLO1;PDK3;DLAT;DLD;PDK1
Synthesis of PIPs at the plasma membrane Homo sapiens R-HSA-1660499	0.039767	0.150231	2.14461	6.91576	PI4K2B;INPP4B;PTEN;PIK3R3;PIK3R1;PIK3C2A;MTMR6
Signaling by NOTCH Homo sapiens R-HSA-157118	0.0433137	0.162825	1.53689	4.82472	HDAC2;POGLUT1;FBXW7;SEL1L;ADAM10;CCNC;RBPJ;HIF1A;HDAC9;MIB1;KAT2B;ITCH;CREB1;TBL1XR1;AGO4;TMED2;E2F3;TNRC6A
Synthesis of very long-chain fatty acyl-CoAs Homo sapiens R-HSA-75876	0.0448547	0.167794	2.48016	7.69922	ELOVL5;PPT1;ACSL4;ACSL3;HSD17B12
TP53 regulates transcription of additional cell cycle genes whose exact role in the p53 pathway remain uncertain Homo sapiens R-HSA-6804115	0.0448547	0.168205	2.48016	7.69922	CNOT6;CNOT7;CNOT11;CENPJ;CNOT8
Signaling by EGFR Homo sapiens R-HSA-177929	0.0471831	0.176073	1.29108	3.9426	PSMD10;GSK3B;PSMD12;PSMD11;YWHAB;CUL3;PTEN;PIK3R3;ITPR2;PIK3R1;IQGAP1;RAP1B;PSMD6;NRAS;RAP1A;PPP2R1B;PSMD5;PPP2R5E;RICTOR;JAK2;EPS15;CHUK;ADAM10;PPP2R5A;PTPN11;PPP2R5C;PSMA5;PSMA3;KITLG;PSMA4;PSMC6;CREB1;PSMA1;PRKAR1A;AGO4;RASA1;AKAP9;PSME4;MDM2;KRAS;SOS1;LAMTOR3;STAM2;TNRC6A
CHL1 interactions Homo sapiens R-HSA-447041	0.0477191	0.176353	3.47222	10.564	ITGB1;NRP1;CHL1
SHC-related events triggered by IGF1R Homo sapiens R-HSA-2428933	0.0477191	0.17678	3.47222	10.564	NRAS;KRAS;SOS1
EGFR Transactivation by Gastrin Homo sapiens R-HSA-2179392	0.0477191	0.177209	3.47222	10.564	NRAS;KRAS;SOS1
MAPK1 (ERK2) activation Homo sapiens R-HSA-112411	0.0477191	0.17764	3.47222	10.564	PTPN11;IL6ST;JAK2
Mismatch Repair Homo sapiens R-HSA-5358508	0.0488793	0.179772	2.77778	8.38445	MSH6;PCNA;MSH2;MLH1
Signaling by FGFR2 in disease Homo sapiens R-HSA-5655253	0.0495794	0.180182	1.93798	5.82205	NRAS;NCBP1;POLR2B;NCBP2;KRAS;PIK3R1;SOS1;POLR2K
Depolymerisation of the Nuclear Lamina Homo sapiens R-HSA-4419969	0.0488793	0.180206	2.77778	8.38445	PRKCB;LEMD3;LMNB1;TMPO
Formation of HIV-1 elongation complex containing HIV-1 Tat Homo sapiens R-HSA-167200	0.0495794	0.180611	1.93798	5.82205	SUPT16H;CCNT1;NCBP1;POLR2B;NCBP2;TCEA1;TCEB1;POLR2K
Downstream signaling of activated FGFR3 Homo sapiens R-HSA-5654708	0.0501266	0.180881	1.29813	3.88555	PSMD10;GSK3B;PSMD12;PSMD11;YWHAB;CUL3;PTEN;PIK3R3;ITPR2;PIK3R1;IQGAP1;RAP1B;PSMD6;NRAS;RAP1A;PPP2R1B;PSMD5;PPP2R5E;RICTOR;JAK2;CHUK;PPP2R5A;PTPN11;PPP2R5C;PSMA5;PSMA3;KITLG;PSMA4;PSMC6;CREB1;PSMA1;PRKAR1A;AGO4;RASA1;AKAP9;PSME4;MDM2;KRAS;SOS1;LAMTOR3;TNRC6A
Tat-mediated elongation of the HIV-1 transcript Homo sapiens R-HSA-167246	0.0495794	0.181042	1.93798	5.82205	SUPT16H;CCNT1;NCBP1;POLR2B;NCBP2;TCEA1;TCEB1;POLR2K
Downstream signaling of activated FGFR4 Homo sapiens R-HSA-5654716	0.0501266	0.181309	1.29813	3.88555	PSMD10;GSK3B;PSMD12;PSMD11;YWHAB;CUL3;PTEN;PIK3R3;ITPR2;PIK3R1;IQGAP1;RAP1B;PSMD6;NRAS;RAP1A;PPP2R1B;PSMD5;PPP2R5E;RICTOR;JAK2;CHUK;PPP2R5A;PTPN11;PPP2R5C;PSMA5;PSMA3;KITLG;PSMA4;PSMC6;CREB1;PSMA1;PRKAR1A;AGO4;RASA1;AKAP9;PSME4;MDM2;KRAS;SOS1;LAMTOR3;TNRC6A
HIV Transcription Elongation Homo sapiens R-HSA-167169	0.0495794	0.181475	1.93798	5.82205	SUPT16H;CCNT1;NCBP1;POLR2B;NCBP2;TCEA1;TCEB1;POLR2K
Downstream signaling of activated FGFR2 Homo sapiens R-HSA-5654696	0.0501266	0.181739	1.29813	3.88555	PSMD10;GSK3B;PSMD12;PSMD11;YWHAB;CUL3;PTEN;PIK3R3;ITPR2;PIK3R1;IQGAP1;RAP1B;PSMD6;NRAS;RAP1A;PPP2R1B;PSMD5;PPP2R5E;RICTOR;JAK2;CHUK;PPP2R5A;PTPN11;PPP2R5C;PSMA5;PSMA3;KITLG;PSMA4;PSMC6;CREB1;PSMA1;PRKAR1A;AGO4;RASA1;AKAP9;PSME4;MDM2;KRAS;SOS1;LAMTOR3;TNRC6A
TP53 Regulates Transcription of Cell Death Genes Homo sapiens R-HSA-5633008	0.0495794	0.18191	1.93798	5.82205	BNIP3L;APAF1;CASP10;TP53INP1;CHM;FAS;ATM;RABGGTB

## Sheet: Wiki Pathways
Term	P-value	Adjusted P-value	Odds Ratio	Combined Score	Genes
Retinoblastoma Gene in Cancer WP2446	9.91038e-10	2.33885e-07	3.47222	71.987	RB1;TOP2A;PCNA;TTK;HMGB1;SMC3;SMC2;NPAT;RBBP4;CHEK1;HLTF;E2F3;SKP2;PLK4;BARD1;RFC3;RRM1;RRM2;CDC7;DCK;SMARCA2;MSH6;CCNA2;ANLN;POLA1;CDK6;CCNE2;MDM2;ZNF655
DNA IR-damage and cellular response via ATR WP4016	5.35143e-10	2.52588e-07	3.64583	77.833	DCLRE1A;PCNA;UBE2D3;XPA;BRCA1;BRCC3;BRCA2;BRIP1;WRN;CHEK1;USP1;RBBP8;NBN;TOPBP1;CLSPN;FANCI;BARD1;RMI1;XRCC5;RECQL;MLH1;RAD50;MSH2;FANCD2;MDM2;RAD17;ATM;ATR
Cell Cycle WP179	6.35083e-08	9.99197e-06	2.77778	46.0336	RB1;GSK3B;HDAC2;PCNA;YWHAB;TTK;SMC3;ORC4;YWHAQ;RAD21;ORC3;CHEK1;CDC27;E2F3;BUB3;SKP2;YWHAH;CDC7;YWHAZ;CCNA2;RBL2;STAG1;STAG2;CDK6;RBL1;DBF4;CCNE2;CDC16;MDM2;ANAPC4;ATM;ATR
DNA IR-Double Strand Breaks (DSBs) and cellular response via ATM WP3959	3.99201e-07	4.71057e-05	3.59848	53.0194	BLM;DCLRE1C;PCNA;RIF1;APAF1;BRCA1;BRCA2;SMC3;STK3;LATS1;RAD50;FANCD2;CASP3;CHEK1;MDM2;RAD17;ATM;NBN;ATR
mRNA Processing WP411	2.21407e-06	0.000209009	2.48016	32.2933	DHX9;DDX1;CELF2;SRSF1;SRP54;HNRNPU;TRA2B;PAPOLA;DHX15;SF3B1;SF3A3;RNGTT;NCBP1;NCBP2;CPSF2;PRPF4B;PRPF40A;DICER1;SRPK1;CLK1;NUDT21;HNRNPH1;XRN2;HNRNPA2B1;SNRPG;HNRNPD;SRSF3;HNRNPH2;SREK1;SRSF6
Ciliary landscape WP4352	2.97889e-06	0.00023434	2.07369	26.3855	RB1;DYNC1I2;DGKE;DDX5;PSMD12;HDAC2;WDR26;MCM8;IQGAP1;SMC4;HSPB11;EHBP1;IFT74;RMND5A;CEP170;CEP97;CEP290;RAB2A;ZYG11B;EIF5B;RNGTT;NUP133;NDUFA5;DYNLT3;NEK7;IFT80;ACSL3;ARMC8;LRPPRC;MKLN1;PSMC6;MSH2;TBC1D4;APC;MFAP1;RAB14;IFT81;COPS2;EXOC5;CALM2;PAFAH1B1;EXOC1;ARL8B
Interactome of polycomb repressive complex 2 (PRC2) WP2916	4.15689e-06	0.000280293	5.85938	72.602	SUZ12;SETX;MORC3;BCLAF1;AEBP2;RBBP4;EED;MTF2;EZH2
Integrated Cancer Pathway WP1971	7.97251e-06	0.000418114	3.55114	41.6886	RB1;BARD1;BLM;POU2F1;PTEN;BRCA1;MSH6;RAD50;MSH2;CASP3;CHEK1;MDM2;ATM;MAP3K5;ATR
miRNA Regulation of DNA Damage Response WP1530	7.38657e-06	0.000435807	2.93427	34.6709	RB1;APAF1;RFC1;BRCA1;RAD50;CREB1;CDK6;CCNE2;FANCD2;CASP3;CHEK1;CCNG1;MDM2;TLK1;FAS;CYCS;RAD17;ATM;NBN;ATR
Gastric Cancer Network 2 WP2363	1.46639e-05	0.000576782	4.03226	44.8795	TOP2A;FANCI;AHCTF1;RFC3;DSCC1;ATAD2;RAD17;CACYBP;CEBPZ;FAM91A1;LBR;MTDH
Integrated Breast Cancer Pathway WP1984	1.41986e-05	0.000609249	2.20751	24.641	RB1;BLM;USP15;BMPR2;USP16;NAB1;MYCBP2;PTEN;BRCA1;HMGCR;BRCA2;RAP1A;IMPA1;CASP3;CHEK1;TPR;BARD1;ANXA1;CHUK;RALGAPA1;NCOA3;TGFBR1;MSH6;RAD50;CREB1;MSH2;MDM2;ATM;KRAS;ZNF655;ATR;BMPR1A
DNA Damage Response WP707	1.41118e-05	0.000666075	2.91054	32.5064	RB1;APAF1;RFC1;BRCA1;RAD50;CREB1;CDK6;CCNE2;FANCD2;CASP3;CHEK1;MDM2;TLK1;FAS;CYCS;RAD17;ATM;NBN;ATR
Exercise-induced Circadian Regulation WP410	0.000112344	0.00407894	3.03819	27.6292	SF3A3;IDI1;CBX3;NCOA4;AZIN1;QKI;DNAJA1;PURA;UGP2;PSMA4;SUMO1;TAB2;CLOCK;EIF4G2
TNF alpha Signaling Pathway WP231	0.000135125	0.00455565	2.37772	21.1838	MAP2K4;HSP90AA1;APAF1;CHUK;TXN;TANK;NRAS;MAPK8;TBK1;RFK;CASP3;REL;TAB3;KRAS;TAB2;SOS1;MAP3K7;BIRC2;MAP3K5;NSMAF;BIRC3
Cholesterol Biosynthesis Pathway WP197	0.000238759	0.00751295	4.86111	40.5419	IDI1;SQLE;HMGCS1;CYP51A1;SC5D;MSMO1;HMGCR
RIG-I-like Receptor Signaling WP3865	0.000422621	0.0124673	2.60417	20.2319	DDX17;DDX3X;CHUK;DDX58;TANK;ATG12;IFIH1;CYLD;SIKE1;MAPK8;TBK1;CASP10;AZI2;MAP3K7;ATG5
EGF/EGFR Signaling Pathway WP437	0.000740268	0.0166384	1.86471	13.4418	PCNA;ROCK1;PTEN;PIK3R1;IQGAP1;EPS8;ELK4;RPS6KA3;MAPK8;RAP1A;RICTOR;JAK2;EPS15;VAV3;MAP3K2;USP8;PRKCB;NCOA3;PTPN11;PTPN12;ITCH;CREB1;RPS6KB1;RASA1;KRAS;SOS1;STAM2;SOS2;ARF6
Androgen receptor signaling pathway WP138	0.00078064	0.0167483	2.19907	15.7352	RB1;GSK3B;ROCK1;RNF14;ROCK2;NCOA3;NCOA4;PTEN;DSTN;UBE3A;RNF6;BRCA1;PIK3R1;NR2C2;RHOA;KAT2B;CREB1;SUMO1;MDM2
ATM Signaling Network in Development and Disease WP3878	0.000839492	0.0172278	2.77778	19.6742	RNF20;PRKAA1;RAD50;DCLRE1C;RIF1;CHEK1;RBBP8;ATM;NBN;LBR;MAP3K5;ATR
DNA Mismatch Repair WP531	0.000734061	0.0173238	5.78704	41.7646	MSH6;PCNA;RFC1;MSH2;MLH1
DNA Damage Response (only ATM dependent) WP710	0.000685302	0.0179701	2.08333	15.1784	GSK3B;PTEN;PIK3R3;PIK3R1;HMGB1;PPP2R5C;PIK3C2A;RHOA;RBL2;NRAS;MAPK8;SCP2;APC;PPP2R5E;MDM2;ATM;PIK3C3;KRAS;SOS1;MAP3K7;SOS2;PDK1
Leptin signaling pathway WP2034	0.000727838	0.018081	2.33004	16.8356	GSK3B;PRKAA1;CHUK;ROCK1;ROCK2;PTEN;PTPN11;PIK3R1;RHOA;MAPK8;CREB1;RPS6KB1;CFL2;REL;KPNA4;JAK2;SOS1
Sterol Regulatory Element-Binding Proteins (SREBP) signalling WP1982	0.000679805	0.0188746	2.41546	17.6176	IDI1;PRKAB2;PRKAA1;SEC24B;SEC24A;HMGCS1;INSIG1;CYP51A1;HMGCR;YY1;SQLE;CREB1;RNF139;SCD;KPNB1;SEC31A
Glycogen Synthesis and Degradation WP500	0.00103703	0.0203949	2.86458	19.6837	GSK3B;UGP2;PPP2R1B;PPP2R5E;GBE1;AGL;PPP2R5A;PPP2R2A;PHKB;PPP2R5C;CALM2
Gastric Cancer Network 1 WP2361	0.00114817	0.0216775	3.23276	21.8844	TOP2A;CENPF;NUP107;APC;CEP192;ECT2;KIF20B;E2F7;KIF15
Chromosomal and microsatellite instability in colorectal cancer WP4216	0.00129776	0.0235594	2.28311	15.1761	GSK3B;CSNK1A1;MLH1;RHOA;TGFBR1;MSH6;MAPK8;TBK1;MSH2;APC;CASP3;REL;CYCS;KRAS;POLK;APPL1
PI3K-AKT-mTOR signaling pathway and therapeutic opportunities WP3844	0.00150208	0.0262587	3.125	20.3153	GSK3B;NRAS;RB1CC1;PTEN;PIK3R3;RICTOR;KRAS;PIK3R1;PDK1
Fas Ligand (FasL) pathway and Stress induction of Heat Shock Proteins (HSP) regulation WP314	0.00160562	0.0270661	2.72817	17.5538	RB1;MAP2K4;MAPK8;APAF1;CASP10;CASP3;FAS;CYCS;PAK2;MAP3K7;LMNB1
IL-1 signaling pathway WP195	0.0017486	0.0284599	2.46212	15.6319	MAP3K2;MAP2K4;CHUK;IRAK3;PTPN11;IRAK4;PIK3R1;MAPK8;REL;UBE2N;TAB3;TAB2;MAP3K7
Regulation of sister chromatid separation at the metaphase-anaphase transition WP4240	0.00181114	0.0284953	4.16667	26.3075	STAG1;RAD21;BUB1B;BUB3;SMC3;MAD2L1
DDX1 as a regulatory component of the Drosha microprocessor WP2942	0.0023355	0.0355599	5.95238	36.0686	RAD50;DDX1;ATM;NBN
Copper homeostasis WP3286	0.0032106	0.0473564	2.40385	13.8012	GSK3B;APC;CASP3;MTF2;PTEN;MDM2;ADAM10;ADAM9;XIAP;COX11;ATP7A;XAF1
